# Supplementary material for: Precision in Tear Fluid Biomarker Discovery: Quantitative Proteomic Profiling of Small-Volume, Individual Samples Using Capillary Tube Collection
Source: Biomedicines. 2025 Feb 6;13(2):386. doi: 10.3390/biomedicines13020386 (PMC11852441; doi:10.3390/biomedicines13020386)
Supplement: Supplementary file 1 [file biomedicines-13-00386-s001.zip › Supplementary Table S1.xlsx]

## Sheet: Table S1.All protein ids (1022)
Table S1. The 1022 Tear Proteins Identified in This Study
Note: An integrated list of the 1,022 tear proteins identified in this study. This is a summary of all proteins identified across 44 LC-MS/MS datasets from tear samples: 30 from pooled tear fluid experiments run to optimize digestion procol, 14 from indivudal tear fluid samples run with optimized digestion protocol
Protein Accession	Protein Description	Gene symbol	Protein Length	Protein Molecular Weight
A0A075B6H7	Probable non-functional immunoglobulin kappa variable 3-7 OS=Homo sapiens OX=9606 G	KV37	116	12.783
A0A075B6H9	Immunoglobulin lambda variable 4-69 OS=Homo sapiens OX=9606 G	LV469	119	12.773
A0A075B6I0	Immunoglobulin lambda variable 8-61 OS=Homo sapiens OX=9606 G	LV861	122	12.814
A0A075B6I1	Immunoglobulin lambda variable 4-60 OS=Homo sapiens OX=9606 G	LV460	120	12.987
A0A075B6I9	Immunoglobulin lambda variable 7-46 OS=Homo sapiens OX=9606 G	LV746	117	12.468
A0A075B6J9	Immunoglobulin lambda variable 2-18 OS=Homo sapiens OX=9606 G	LV218	118	12.412
A0A075B6K0	Immunoglobulin lambda variable 3-16 OS=Homo sapiens OX=9606 G	LV316	115	12.466
A0A075B6K4	Immunoglobulin lambda variable 3-10 OS=Homo sapiens OX=9606 G	LV310	115	12.441
A0A075B6K5	Immunoglobulin lambda variable 3-9 OS=Homo sapiens OX=9606 G	LV39	115	12.332
A0A075B6R2	Immunoglobulin heavy variable 4-4 OS=Homo sapiens OX=9606 G	HV404	117	12.848
A0A075B6R9	Probable non-functional immunoglobulin kappa variable 2D-24 OS=Homo sapiens OX=9606 G	KVD24	120	13.079
A0A075B6S2	Immunoglobulin kappa variable 2D-29 OS=Homo sapiens OX=9606 G	KVD29	120	13.143
A0A075B6S5	Immunoglobulin kappa variable 1-27 OS=Homo sapiens OX=9606 G	KV127	117	12.711
A0A075B6S6	Immunoglobulin kappa variable 2D-30 OS=Homo sapiens OX=9606 G	KVD30	120	13.215
A0A087WSX0	Immunoglobulin lambda variable 5-45 OS=Homo sapiens OX=9606 G	LV545	123	13.162
A0A087WSY6	Immunoglobulin kappa variable 3D-15 OS=Homo sapiens OX=9606 G	KVD15	115	12.534
A0A0A0MS14	Immunoglobulin heavy variable 1-45 OS=Homo sapiens OX=9606 G	HV145	117	13.508
A0A0A0MS15	Immunoglobulin heavy variable 3-49 OS=Homo sapiens OX=9606 G	HV349	119	13.056
A0A0A0MT36	Immunoglobulin kappa variable 6D-21 OS=Homo sapiens OX=9606 G	KVD21	114	12.34
A0A0B4J1U7	Immunoglobulin heavy variable 6-1 OS=Homo sapiens OX=9606 G	HV601	121	13.481
A0A0B4J1V0	Immunoglobulin heavy variable 3-15 OS=Homo sapiens OX=9606 G	HV315	119	12.926
A0A0B4J1V1	Immunoglobulin heavy variable 3-21 OS=Homo sapiens OX=9606 G	HV321	117	12.839
A0A0B4J1V2	Immunoglobulin heavy variable 2-26 OS=Homo sapiens OX=9606 G	HV226	119	13.182
A0A0B4J1V6	Immunoglobulin heavy variable 3-73 OS=Homo sapiens OX=9606 G	HV373	119	12.858
A0A0B4J1X5	Immunoglobulin heavy variable 3-74 OS=Homo sapiens OX=9606 G	HV374	117	12.839
A0A0B4J1X8	Immunoglobulin heavy variable 3-43 OS=Homo sapiens OX=9606 G	HV343	118	13.077
A0A0B4J1Y8	Immunoglobulin lambda variable 9-49 OS=Homo sapiens OX=9606 G	LV949	123	13.024
A0A0B4J1Y9	Immunoglobulin heavy variable 3-72 OS=Homo sapiens OX=9606 G	HV372	119	13.203
A0A0C4DH25	Immunoglobulin kappa variable 3D-20 OS=Homo sapiens OX=9606 G	KVD20	116	12.515
A0A0C4DH29	Immunoglobulin heavy variable 1-3 OS=Homo sapiens OX=9606 G	HV103	117	13.008
A0A0C4DH31	Immunoglobulin heavy variable 1-18 OS=Homo sapiens OX=9606 G	HV118	117	12.82
A0A0C4DH33	Immunoglobulin heavy variable 1-24 OS=Homo sapiens OX=9606 G	HV124	117	12.824
A0A0C4DH34	Immunoglobulin heavy variable 4-28 OS=Homo sapiens OX=9606 G	HV428	117	13.124
A0A0C4DH35	Probable non-functional immunoglobulin heavy variable 3-35 OS=Homo sapiens OX=9606 G	HV335	117	12.81
A0A0C4DH36	Probable non-functional immunoglobulin heavy variable 3-38 OS=Homo sapiens OX=9606 G	HV338	116	12.758
A0A0C4DH38	Immunoglobulin heavy variable 5-51 OS=Homo sapiens OX=9606 G	HV551	117	12.674
A0A0C4DH39	Immunoglobulin heavy variable 1-58 OS=Homo sapiens OX=9606 G	HV158	117	13.005
A0A0C4DH67	Immunoglobulin kappa variable 1-8 OS=Homo sapiens OX=9606 G	KV108	115	12.537
A0A0C4DH68	Immunoglobulin kappa variable 2-24 OS=Homo sapiens OX=9606 G	KV224	120	13.079
A0A0J9YVY3	Immunoglobulin heavy variable 7-4-1 OS=Homo sapiens OX=9606 G	HV741	117	12.848
A0A0J9YX35	Immunoglobulin heavy variable 3-64D OS=Homo sapiens OX=9606 G	HV64D	117	12.822
A0A0J9YXX1	Immunoglobulin heavy variable 5-10-1 OS=Homo sapiens OX=9606 G	HV5X1	117	12.772
A0M8Q6	Immunoglobulin lambda constant 7 OS=Homo sapiens OX=9606 G	IGLC7	106	11.253
A1L0T0	2-hydroxyacyl-CoA lyase 2 OS=Homo sapiens OX=9606 G	HACL2	632	67.867
A2NJV5	Immunoglobulin kappa	KV229	120	13.085
A8K2U0	Alpha-2-macroglobulin-like protein 1 OS=Homo sapiens OX=9606 G	A2ML1	1454	161.1
B0FP48	Uroplakin-3b-like protein 1 OS=Homo sapiens OX=9606 G	UPK3L	263	28.385
O00115	Deoxyribonuclease-2-alpha	DNS2A	360	39.58
O00151	PDZ and LIM domain protein 1 OS=Homo sapiens OX=9606 G	PDLI1	329	36.071
O00159	Unconventional myosin-Ic OS=Homo sapiens OX=9606 G	MYO1C	1063	121.68
O00231	26S proteasome non-ATPase regulatory subunit 11 OS=Homo sapiens OX=9606 G	PSD11	422	47.463
O00244	Copper transport protein ATOX1 OS=Homo sapiens OX=9606 G	ATOX1	68	7.4016
O00264	Membrane-associated progesterone receptor component 1 OS=Homo sapiens OX=9606 G	PGRC1	195	21.671
O00299	Chloride intracellular channel protein 1 OS=Homo sapiens OX=9606 G	CLIC1	241	26.922
O00391	Sulfhydryl oxidase 1 OS=Homo sapiens OX=9606 G	QSOX1	747	82.577
O00462	Beta-mannosidase	MANBA	879	100.89
O00468	Agrin	AGRIN	2068	217.32
O00506	Serine/threonine-protein kinase 25 OS=Homo sapiens OX=9606 G	STK25	426	48.111
O00560	Syntenin-1 OS=Homo sapiens OX=9606 G	SDCB1	298	32.444
O00584	Ribonuclease T2	RNT2	256	29.48
O00592	Podocalyxin OS=Homo sapiens OX=9606 G	PODXL	558	58.635
O00754	Lysosomal alpha-mannosidase OS=Homo sapiens OX=9606 G	MA2B1	1011	113.74
O14513	Nck-associated protein 5	NCKP5	1909	208.53
O14638	Ectonucleotide pyrophosphatase/phosphodiesterase family member 3	ENPP3	875	100.12
O14745	Na(+)/H(+) exchange regulatory cofactor NHE-RF1	NHRF1	358	38.868
O14773	Tripeptidyl-peptidase 1 OS=Homo sapiens OX=9606 G	TPP1	563	61.247
O14818	Proteasome subunit alpha type-7 OS=Homo sapiens OX=9606 G	PSA7	248	27.887
O15041	Semaphorin-3E OS=Homo sapiens OX=9606 G	SEM3E	775	89.227
O15143	Actin-related protein 2/3 complex subunit 1B OS=Homo sapiens OX=9606 G	ARC1B	372	40.949
O15144	Actin-related protein 2/3 complex subunit 2 OS=Homo sapiens OX=9606 G	ARPC2	300	34.333
O15145	Actin-related protein 2/3 complex subunit 3 OS=Homo sapiens OX=9606 G	ARPC3	178	20.546
O15173	Membrane-associated progesterone receptor component 2 OS=Homo sapiens OX=9606 G	PGRC2	223	23.818
O15231	Zinc finger protein 185	ZN185	689	73.525
O15511	Actin-related protein 2/3 complex subunit 5 OS=Homo sapiens OX=9606 G	ARPC5	151	16.32
O43240	Kallikrein-10 OS=Homo sapiens OX=9606 G	KLK10	276	30.17
O43278	Kunitz-type protease inhibitor 1 OS=Homo sapiens OX=9606 G	SPIT1	529	58.397
O43396	Thioredoxin-like protein 1	TXNL1	289	32.251
O43405	Cochlin OS=Homo sapiens OX=9606 G	COCH	550	59.482
O43488	Aflatoxin B1 aldehyde reductase member 2 OS=Homo sapiens OX=9606 G	ARK72	359	39.589
O43490	Prominin-1 OS=Homo sapiens OX=9606 G	PROM1	865	97.201
O43505	Beta-1,4-glucuronyltransferase 1 OS=Homo sapiens OX=9606 G	B4GA1	415	47.119
O43548	Protein-glutamine gamma-glutamyltransferase 5 OS=Homo sapiens OX=9606 G	TGM5	720	80.777
O43653	Prostate stem cell antigen OS=Homo sapiens OX=9606 G	PSCA	114	11.959
O43707	Alpha-actinin-4	ACTN4	911	104.85
O43790	Keratin, type II cuticular Hb6 OS=Homo sapiens OX=9606 G	KRT86	486	53.5
O43852	Calumenin OS=Homo sapiens OX=9606 G	CALU	315	37.106
O43866	CD5 antigen-like OS=Homo sapiens OX=9606 G	CD5L	347	38.087
O60437	Periplakin OS=Homo sapiens OX=9606 G	PEPL	1756	204.74
O60547	GDP-mannose 4,6 dehydratase OS=Homo sapiens OX=9606 G	GMDS	372	41.949
O60603	Toll-like receptor 2 OS=Homo sapiens OX=9606 G	TLR2	784	89.837
O60635	Tetraspanin-1	TSN1	241	26.301
O60664	Perilipin-3	PLIN3	434	47.074
O60716	Catenin delta-1	CTND1	968	108.17
O60784	Target of Myb1 membrane trafficking protein OS=Homo sapiens OX=9606 G	TOM1	492	53.818
O60888	Protein CutA OS=Homo sapiens OX=9606 G	CUTA	179	19.116
O60911	Cathepsin L2 OS=Homo sapiens OX=9606 G	CATL2	334	37.329
O75083	WD repeat-containing protein 1 OS=Homo sapiens OX=9606 G	WDR1	606	66.193
O75094	Slit homolog 3 protein OS=Homo sapiens OX=9606 G	SLIT3	1523	167.71
O75131	Copine-3	CPNE3	537	60.13
O75223	Gamma-glutamylcyclotransferase OS=Homo sapiens OX=9606 G	GGCT	188	21.007
O75342	Arachidonate 12-lipoxygenase, 12R-type OS=Homo sapiens OX=9606 G	LX12B	701	80.355
O75347	Tubulin-specific chaperone A OS=Homo sapiens OX=9606 G	TBCA	108	12.855
O75348	V-type proton ATPase subunit G 1 OS=Homo sapiens OX=9606 G	VATG1	118	13.757
O75351	Vacuolar protein sorting-associated protein 4B OS=Homo sapiens OX=9606 G	VPS4B	444	49.301
O75355	Ectonucleoside triphosphate diphosphohydrolase 3	ENTP3	529	59.105
O75367	Core histone macro-H2A.1 OS=Homo sapiens OX=9606 G	H2AY	369	39.183
O75369	Filamin-B	FLNB	2602	278.16
O75503	Bis(monoacylglycero)phosphate synthase CLN5	CLN5	358	41.496
O75556	Mammaglobin-B OS=Homo sapiens OX=9606 G	SG2A1	95	10.884
O75594	Peptidoglycan recognition protein 1 OS=Homo sapiens OX=9606 G	PGRP1	196	21.731
O75608	Acyl-protein thioesterase 1 OS=Homo sapiens OX=9606 G	LYPA1	230	24.669
O75629	Protein CREG1 OS=Homo sapiens OX=9606 G	CREG1	220	24.074
O75787	Renin receptor	RENR	350	39.008
O75841	Uroplakin-1b OS=Homo sapiens OX=9606 G	UPK1B	260	29.643
O75874	Isocitrate dehydrogenase [	IDHC	414	46.659
O75882	Attractin	ATRN	1429	158.54
O75888	Tumor necrosis factor ligand superfamily member 13	TNF13	250	27.433
O75947	ATP synthase subunit d, mitochondrial OS=Homo sapiens OX=9606 G	ATP5H	161	18.491
O75976	Carboxypeptidase D OS=Homo sapiens OX=9606 G	CBPD	1380	152.93
O76011	Keratin, type I cuticular Ha4 OS=Homo sapiens OX=9606 G	KRT34	394	44.72
O95084	Serine protease 23 OS=Homo sapiens OX=9606 G	PRS23	383	43.001
O95147	Dual specificity protein phosphatase 14 OS=Homo sapiens OX=9606 G	DUS14	198	22.255
O95171	Sciellin OS=Homo sapiens OX=9606 G	SCEL	688	77.551
O95274	Ly6/PLAUR domain-containing protein 3 OS=Homo sapiens OX=9606 G	LYPD3	346	35.97
O95336	6-phosphogluconolactonase OS=Homo sapiens OX=9606 G	6PGL	258	27.547
O95395	Beta-1,3-galactosyl-O-glycosyl-glycoprotein beta-1,6-N-acetylglucosaminyltransferase 3	GCNT3	438	50.863
O95436	Sodium-dependent phosphate transport protein 2B	NPT2B	690	75.759
O95479	GDH/6PGL endoplasmic bifunctional protein OS=Homo sapiens OX=9606 G	G6PE	791	88.892
O95672	Endothelin-converting enzyme-like 1 OS=Homo sapiens OX=9606 G	ECEL1	775	87.79
O95793	Double-stranded R	STAU1	577	63.182
O95841	Angiopoietin-related protein 1	ANGL1	491	56.719
O95865	Putative hydrolase DDAH2 OS=Homo sapiens OX=9606 G	DDAH2	285	29.644
O95967	EGF-containing fibulin-like extracellular matrix protein 2	FBLN4	443	49.405
O95968	Secretoglobin family 1D member 1 OS=Homo sapiens OX=9606 G	SG1D1	90	9.898
O95994	Anterior gradient protein 2 homolog OS=Homo sapiens OX=9606 G	AGR2	175	19.979
P00338	L-lactate dehydrogenase A chain OS=Homo sapiens OX=9606 G	LDHA	332	36.688
P00352	Aldehyde dehydrogenase 1A1 OS=Homo sapiens OX=9606 G	AL1A1	501	54.861
P00387	NADH-cytochrome b5 reductase 3	NB5R3	301	34.234
P00390	Glutathione reductase, mitochondrial OS=Homo sapiens OX=9606 G	GSHR	522	56.256
P00403	Cytochrome c oxidase subunit 2 OS=Homo sapiens OX=9606 G	COX2	227	25.565
P00441	Superoxide dismutase [Cu-Zn] OS=Homo sapiens OX=9606 G	SODC	154	15.936
P00450	Ceruloplasmin OS=Homo sapiens OX=9606 G	CERU	1065	122.22
P00491	Purine nucleoside phosphorylase	PNPH	289	32.118
P00558	Phosphoglycerate kinase 1 OS=Homo sapiens OX=9606 G	PGK1	417	44.614
P00734	Prothrombin OS=Homo sapiens OX=9606 G	THRB	622	70.036
P00736	Complement C1r subcomponent OS=Homo sapiens OX=9606 G	C1R	705	80.118
P00738	Haptoglobin OS=Homo sapiens OX=9606 G	HPT	406	45.205
P00746	Complement factor D OS=Homo sapiens OX=9606 G	CFAD	253	27.033
P00747	Plasminogen	PLMN	810	90.568
P00748	Coagulation factor XII OS=Homo sapiens OX=9606 G	FA12	615	67.791
P00751	Complement factor B OS=Homo sapiens OX=9606 G	CFAB	764	85.532
P00966	Argininosuccinate synthase OS=Homo sapiens OX=9606 G	ASSY	412	46.53
P01008	Antithrombin-III	ANT3	464	52.602
P01009	Alpha-1-antitrypsin OS=Homo sapiens OX=9606 G	A1AT	418	46.736
P01011	Alpha-1-antichymotrypsin OS=Homo sapiens OX=9606 G	AACT	423	47.65
P01019	Angiotensinogen	ANGT	476	52.069
P01023	Alpha-2-macroglobulin OS=Homo sapiens OX=9606 G	A2MG	1474	163.29
P01024	Complement C3 OS=Homo sapiens OX=9606 G	CO3	1663	187.15
P01033	Metalloproteinase inhibitor 1 OS=Homo sapiens OX=9606 G	TIMP1	207	23.171
P01034	Cystatin-C OS=Homo sapiens OX=9606 G	CYTC	146	15.799
P01036	Cystatin-S OS=Homo sapiens OX=9606 G	CYTS	141	16.214
P01037	Cystatin-SN	CYTN	141	16.387
P01040	Cystatin-A OS=Homo sapiens OX=9606 G	CYTA	98	11.006
P01042	Kininogen-1	KNG1	644	71.957
P01133	Pro-epidermal growth factor OS=Homo sapiens OX=9606 G	EGF	1207	133.99
P01591	Immunoglobulin J chain OS=Homo sapiens OX=9606 G	IGJ	159	18.098
P01594	Immunoglobulin kappa variable 1-33 OS=Homo sapiens OX=9606 G	KV133	117	12.848
P01599	Immunoglobulin kappa variable 1-17 OS=Homo sapiens OX=9606 G	KV117	117	12.778
P01601	Immunoglobulin kappa variable 1D-16 OS=Homo sapiens OX=9606 G	KVD16	117	12.73
P01602	Immunoglobulin kappa variable 1-5 OS=Homo sapiens OX=9606 G	KV105	117	12.781
P01611	Immunoglobulin kappa variable 1D-12 OS=Homo sapiens OX=9606 G	KVD12	117	12.62
P01614	Immunoglobulin kappa variable 2D-40 OS=Homo sapiens OX=9606 G	KVD40	121	13.31
P01615	Immunoglobulin kappa variable 2D-28 OS=Homo sapiens OX=9606 G	KVD28	120	12.957
P01619	Immunoglobulin kappa variable 3-20 OS=Homo sapiens OX=9606 G	KV320	116	12.557
P01624	Immunoglobulin kappa variable 3-15 OS=Homo sapiens OX=9606 G	KV315	115	12.496
P01700	Immunoglobulin lambda variable 1-47 OS=Homo sapiens OX=9606 G	LV147	117	12.283
P01701	Immunoglobulin lambda variable 1-51 OS=Homo sapiens OX=9606 G	LV151	117	12.249
P01703	Immunoglobulin lambda variable 1-40 OS=Homo sapiens OX=9606 G	LV140	118	12.301
P01704	Immunoglobulin lambda variable 2-14 OS=Homo sapiens OX=9606 G	LV214	120	12.597
P01705	Immunoglobulin lambda variable 2-23 OS=Homo sapiens OX=9606 G	LV223	113	11.893
P01706	Immunoglobulin lambda variable 2-11 OS=Homo sapiens OX=9606 G	LV211	119	12.644
P01709	Immunoglobulin lambda variable 2-8 OS=Homo sapiens OX=9606 G	LV208	118	12.382
P01714	Immunoglobulin lambda variable 3-19 OS=Homo sapiens OX=9606 G	LV319	112	12.042
P01717	Immunoglobulin lambda variable 3-25 OS=Homo sapiens OX=9606 G	LV325	112	12.011
P01718	Immunoglobulin lambda variable 3-27 OS=Homo sapiens OX=9606 G	LV327	113	12.165
P01742	Immunoglobulin heavy variable 1-69 OS=Homo sapiens OX=9606 G	HV169	117	12.659
P01743	Immunoglobulin heavy variable 1-46 OS=Homo sapiens OX=9606 G	HV146	117	12.933
P01762	Immunoglobulin heavy variable 3-11 OS=Homo sapiens OX=9606 G	HV311	117	12.909
P01763	Immunoglobulin heavy variable 3-48 OS=Homo sapiens OX=9606 G	HV348	117	12.812
P01764	Immunoglobulin heavy variable 3-23 OS=Homo sapiens OX=9606 G	HV323	117	12.582
P01766	Immunoglobulin heavy variable 3-13 OS=Homo sapiens OX=9606 G	HV313	116	12.506
P01767	Immunoglobulin heavy variable 3-53 OS=Homo sapiens OX=9606 G	HV353	116	12.769
P01780	Immunoglobulin heavy variable 3-7 OS=Homo sapiens OX=9606 G	HV307	117	12.943
P01782	Immunoglobulin heavy variable 3-9 OS=Homo sapiens OX=9606 G	HV309	118	12.945
P01817	Immunoglobulin heavy variable 2-5 OS=Homo sapiens OX=9606 G	HV205	119	13.231
P01824	Immunoglobulin heavy variable 4-39 OS=Homo sapiens OX=9606 G	HV439	125	13.917
P01833	Polymeric immunoglobulin receptor OS=Homo sapiens OX=9606 G	PIGR	764	83.283
P01834	Immunoglobulin kappa constant OS=Homo sapiens OX=9606 G	IGKC	107	11.765
P01859	Immunoglobulin heavy constant gamma 2 OS=Homo sapiens OX=9606 G	IGHG2	395	43.805
P01860	Immunoglobulin heavy constant gamma 3 OS=Homo sapiens OX=9606 G	IGHG3	446	49.092
P01861	Immunoglobulin heavy constant gamma 4 OS=Homo sapiens OX=9606 G	IGHG4	396	43.831
P01871	Immunoglobulin heavy constant mu OS=Homo sapiens OX=9606 G	IGHM	474	51.923
P01876	Immunoglobulin heavy constant alpha 1 OS=Homo sapiens OX=9606 G	IGHA1	398	42.848
P01877	Immunoglobulin heavy constant alpha 2 OS=Homo sapiens OX=9606 G	IGHA2	391	42.333
P01889	HLA class I histocompatibility antigen, B alpha chain OS=Homo sapiens OX=9606 G	HLAB	362	40.46
P01893	Putative HLA class I histocompatibility antigen, alpha chain H OS=Homo sapiens OX=9606 G	HLAH	362	40.891
P02511	Alpha-crystallin B chain OS=Homo sapiens OX=9606 G	CRYAB	175	20.159
P02533	Keratin, type I cytoskeletal 14 OS=Homo sapiens OX=9606 G	K1C14	472	51.561
P02538	Keratin, type II cytoskeletal 6A OS=Homo sapiens OX=9606 G	K2C6A	564	60.044
P02545	Prelamin-A/C	LMNA	664	74.139
P02647	Apolipoprotein A-I OS=Homo sapiens OX=9606 G	APOA1	267	30.777
P02649	Apolipoprotein E OS=Homo sapiens OX=9606 G	APOE	317	36.154
P02652	Apolipoprotein A-II OS=Homo sapiens OX=9606 G	APOA2	100	11.175
P02656	Apolipoprotein C-III OS=Homo sapiens OX=9606 G	APOC3	99	10.852
P02671	Fibrinogen alpha chain OS=Homo sapiens OX=9606 G	FIBA	866	94.972
P02675	Fibrinogen beta chain OS=Homo sapiens OX=9606 G	FIBB	491	55.928
P02679	Fibrinogen gamma chain OS=Homo sapiens OX=9606 G	FIBG	453	51.511
P02746	Complement C1q subcomponent subunit B OS=Homo sapiens OX=9606 G	C1QB	253	26.721
P02747	Complement C1q subcomponent subunit C OS=Homo sapiens OX=9606 G	C1QC	245	25.773
P02749	Beta-2-glycoprotein 1 OS=Homo sapiens OX=9606 G	APOH	345	38.298
P02750	Leucine-rich alpha-2-glycoprotein OS=Homo sapiens OX=9606 G	A2GL	347	38.177
P02751	Fibronectin	FINC	2477	272.32
P02753	Retinol-binding protein 4 OS=Homo sapiens OX=9606 G	RET4	201	23.01
P02760	Protein AMBP OS=Homo sapiens OX=9606 G	AMBP	352	38.999
P02763	Alpha-1-acid glycoprotein 1 OS=Homo sapiens OX=9606 G	A1AG1	201	23.539
P02765	Alpha-2-HS-glycoprotein OS=Homo sapiens OX=9606 G	FETUA	367	39.34
P02766	Transthyretin OS=Homo sapiens OX=9606 G	TTHY	147	15.887
P02768	Albumin OS=Homo sapiens OX=9606 G	ALBU	609	69.366
P02774	Vitamin D-binding protein OS=Homo sapiens OX=9606 G	VTDB	474	52.917
P02778	C-X-C motif chemokine 10 OS=Homo sapiens OX=9606 G	CXL10	98	10.881
P02787	Serotransferrin OS=Homo sapiens OX=9606 G	TRFE	698	77.049
P02788	Lactotransferrin OS=Homo sapiens OX=9606 G	TRFL	710	78.181
P02790	Hemopexin OS=Homo sapiens OX=9606 G	HEMO	462	51.676
P02795	Metallothionein-2 OS=Homo sapiens OX=9606 G	MT2	61	6.0422
P02808	Statherin OS=Homo sapiens OX=9606 G	STAT	62	7.3044
P02814	Submaxillary gland androgen-regulated protein 3B OS=Homo sapiens OX=9606 G	SMR3B	79	8.1875
P03950	Angiogenin	ANGI	147	16.55
P03973	Antileukoproteinase OS=Homo sapiens OX=9606 G	SLPI	132	14.326
P04003	C4b-binding protein alpha chain OS=Homo sapiens OX=9606 G	C4BPA	597	67.033
P04004	Vitronectin	VTNC	478	54.305
P04040	Catalase OS=Homo sapiens OX=9606 G	CATA	527	59.755
P04062	Lysosomal acid glucosylceramidase OS=Homo sapiens OX=9606 G	GBA1	536	59.716
P04066	Tissue alpha-L-fucosidase OS=Homo sapiens OX=9606 G	FUCO	466	53.688
P04075	Fructose-bisphosphate aldolase A OS=Homo sapiens OX=9606 G	ALDOA	364	39.42
P04080	Cystatin-B OS=Homo sapiens OX=9606 G	CYTB	98	11.139
P04083	Annexin A1	ANXA1	346	38.714
P04114	Apolipoprotein B-100 OS=Homo sapiens OX=9606 G	APOB	4563	515.54
P04155	Trefoil factor 1 OS=Homo sapiens OX=9606 G	TFF1	84	9.1494
P04156	Major prion protein OS=Homo sapiens OX=9606 G	PRIO	253	27.661
P04196	Histidine-rich glycoprotein OS=Homo sapiens OX=9606 G	HRG	525	59.578
P04211	Immunoglobulin lambda variable 7-43 OS=Homo sapiens OX=9606 G	LV743	117	12.451
P04217	Alpha-1B-glycoprotein OS=Homo sapiens OX=9606 G	A1BG	495	54.253
P04233	HLA class II histocompatibility antigen gamma chain OS=Homo sapiens OX=9606 G	HG2A	296	33.515
P04259	Keratin, type II cytoskeletal 6B OS=Homo sapiens OX=9606 G	K2C6B	564	60.066
P04264	Keratin, type II cytoskeletal 1 OS=Homo sapiens OX=9606 G	K2C1	644	66.038
P04406	Glyceraldehyde-3-phosphate dehydrogenase OS=Homo sapiens OX=9606 G	G3P	335	36.053
P04430	Immunoglobulin kappa variable 1-16 OS=Homo sapiens OX=9606 G	KV116	117	12.618
P04432	Immunoglobulin kappa variable 1D-39 OS=Homo sapiens OX=9606 G	KVD39	117	12.737
P04433	Immunoglobulin kappa variable 3-11 OS=Homo sapiens OX=9606 G	KV311	115	12.575
P04439	HLA class I histocompatibility antigen, A alpha chain OS=Homo sapiens OX=9606 G	HLAA	365	40.84
P04632	Calpain small subunit 1	CPNS1	268	28.315
P04792	Heat shock protein beta-1 OS=Homo sapiens OX=9606 G	HSPB1	205	22.782
P04899	Guanine nucleotide-binding protein G(i) subunit alpha-2	GNAI2	355	40.45
P05089	Arginase-1 OS=Homo sapiens OX=9606 G	ARGI1	322	34.735
P05090	Apolipoprotein D OS=Homo sapiens OX=9606 G	APOD	189	21.275
P05107	Integrin beta-2 OS=Homo sapiens OX=9606 G	ITB2	769	84.79
P05109	Protein S100-A8 OS=Homo sapiens OX=9606 G	S10A8	93	10.834
P05120	Plasminogen activator inhibitor 2 OS=Homo sapiens OX=9606 G	PAI2	415	46.596
P05141	ADP/ATP translocase 2 OS=Homo sapiens OX=9606 G	ADT2	298	32.852
P05155	Plasma protease C1 inhibitor OS=Homo sapiens OX=9606 G	IC1	500	55.154
P05156	Complement factor I OS=Homo sapiens OX=9606 G	CFAI	583	65.75
P05164	Myeloperoxidase OS=Homo sapiens OX=9606 G	PERM	745	83.868
P05186	Alkaline phosphatase, tissue-nonspecific isozyme OS=Homo sapiens OX=9606 G	PPBT	524	57.304
P05362	Intercellular adhesion molecule 1 OS=Homo sapiens OX=9606 G	ICAM1	532	57.825
P05386	Large ribosomal subunit protein P1 OS=Homo sapiens OX=9606 G	RLA1	114	11.514
P05387	Large ribosomal subunit protein P2 OS=Homo sapiens OX=9606 G	RLA2	115	11.665
P05546	Heparin cofactor 2 OS=Homo sapiens OX=9606 G	HEP2	499	57.07
P05787	Keratin, type II cytoskeletal 8 OS=Homo sapiens OX=9606 G	K2C8	483	53.704
P06280	Alpha-galactosidase A OS=Homo sapiens OX=9606 G	AGAL	429	48.766
P06310	Immunoglobulin kappa variable 2-30 OS=Homo sapiens OX=9606 G	KV230	120	13.185
P06312	Immunoglobulin kappa variable 4-1 OS=Homo sapiens OX=9606 G	KV401	121	13.38
P06396	Gelsolin OS=Homo sapiens OX=9606 G	GELS	782	85.696
P06454	Prothymosin alpha OS=Homo sapiens OX=9606 G	PTMA	111	12.203
P06493	Cyclin-dependent kinase 1 OS=Homo sapiens OX=9606 G	CDK1	297	34.095
P06576	ATP synthase subunit beta, mitochondrial OS=Homo sapiens OX=9606 G	ATPB	529	56.559
P06702	Protein S100-A9 OS=Homo sapiens OX=9606 G	S10A9	114	13.242
P06703	Protein S100-A6 OS=Homo sapiens OX=9606 G	S10A6	90	10.18
P06727	Apolipoprotein A-IV OS=Homo sapiens OX=9606 G	APOA4	396	45.371
P06731	Carcinoembryonic antigen-related cell adhesion molecule 5 OS=Homo sapiens OX=9606 G	CEAM5	702	76.795
P06733	Alpha-enolase	ENOA	434	47.168
P06737	Glycogen phosphorylase, liver form OS=Homo sapiens OX=9606 G	PYGL	847	97.147
P06744	Glucose-6-phosphate isomerase OS=Homo sapiens OX=9606 G	G6PI	558	63.146
P06748	Nucleophosmin	NPM	294	32.575
P06753	Tropomyosin alpha-3 chain OS=Homo sapiens OX=9606 G	TPM3	285	32.95
P06865	Beta-hexosaminidase subunit alpha OS=Homo sapiens OX=9606 G	HEXA	529	60.702
P07108	Acyl-CoA-binding protein OS=Homo sapiens OX=9606 G	ACBP	87	10.044
P07195	L-lactate dehydrogenase B chain OS=Homo sapiens OX=9606 G	LDHB	334	36.638
P07203	Glutathione peroxidase 1 OS=Homo sapiens OX=9606 G	GPX1	203	22.088
P07237	Protein disulfide-isomerase OS=Homo sapiens OX=9606 G	PDIA1	508	57.116
P07305	Histone H1.0 OS=Homo sapiens OX=9606 G	H10	194	20.863
P07339	Cathepsin D OS=Homo sapiens OX=9606 G	CATD	412	44.552
P07355	Annexin A2	ANXA2	339	38.604
P07384	Calpain-1 catalytic	CAN1	714	81.889
P07437	Tubulin beta chain OS=Homo sapiens OX=9606 G	TBB5	444	49.67
P07476	Involucrin	INVO	585	68.478
P07602	Prosaposin OS=Homo sapiens OX=9606 G	SAP	524	58.112
P07686	Beta-hexosaminidase subunit beta OS=Homo sapiens OX=9606 G	HEXB	556	63.137
P07711	Procathepsin L OS=Homo sapiens OX=9606 G	CATL1	333	37.564
P07737	Profilin-1 OS=Homo sapiens OX=9606 G	PROF1	140	15.054
P07741	Adenine phosphoribosyltransferase OS=Homo sapiens OX=9606 G	APT	180	19.608
P07858	Cathepsin B OS=Homo sapiens OX=9606 G	CATB	339	37.821
P07900	Heat shock protein HSP 90-alpha OS=Homo sapiens OX=9606 G	HS90A	732	84.659
P07910	Heterogeneous nuclear ribonucleoproteins C1/C2	HNRPC	306	33.67
P07948	Tyrosine-protein kinase Lyn	LYN	512	58.573
P07951	Tropomyosin beta chain OS=Homo sapiens OX=9606 G	TPM2	284	32.85
P07996	Thrombospondin-1 OS=Homo sapiens OX=9606 G	TSP1	1170	129.38
P07998	Ribonuclease pancreatic	RNAS1	156	17.644
P08118	Beta-microseminoprotein OS=Homo sapiens OX=9606 G	MSMB	114	12.865
P08133	Annexin A6	ANXA6	673	75.872
P08174	Complement decay-accelerating factor OS=Homo sapiens OX=9606 G	DAF	381	41.4
P08238	Heat shock protein HSP 90-beta OS=Homo sapiens OX=9606 G	HS90B	724	83.263
P08246	Neutrophil elastase	ELNE	267	28.518
P08294	Extracellular superoxide dismutase [Cu-Zn] OS=Homo sapiens OX=9606 G	SODE	240	25.851
P08311	Cathepsin G OS=Homo sapiens OX=9606 G	CATG	255	28.837
P08493	Matrix Gla protein OS=Homo sapiens OX=9606 G	MGP	103	12.353
P08571	Monocyte differentiation antigen CD14 OS=Homo sapiens OX=9606 G	CD14	375	40.076
P08582	Melanotransferrin OS=Homo sapiens OX=9606 G	TRFM	738	80.214
P08603	Complement factor H OS=Homo sapiens OX=9606 G	CFAH	1231	139.09
P08670	Vimentin OS=Homo sapiens OX=9606 G	VIME	466	53.651
P08697	Alpha-2-antiplasmin OS=Homo sapiens OX=9606 G	A2AP	491	54.565
P08727	Keratin, type I cytoskeletal 19 OS=Homo sapiens OX=9606 G	K1C19	400	44.105
P08729	Keratin, type II cytoskeletal 7 OS=Homo sapiens OX=9606 G	K2C7	469	51.385
P08758	Annexin A5	ANXA5	320	35.936
P08779	Keratin, type I cytoskeletal 16 OS=Homo sapiens OX=9606 G	K1C16	473	51.267
P08865	Small ribosomal subunit protein uS2 OS=Homo sapiens OX=9606 G	RSSA	295	32.854
P08949	Neuromedin-B	NMB	121	13.251
P09211	Glutathione S-transferase P OS=Homo sapiens OX=9606 G	GSTP1	210	23.356
P09228	Cystatin-SA OS=Homo sapiens OX=9606 G	CYTT	141	16.445
P09237	Matrilysin OS=Homo sapiens OX=9606 G	MMP7	267	29.676
P09238	Stromelysin-2 OS=Homo sapiens OX=9606 G	MMP10	476	54.151
P09341	Growth-regulated alpha protein OS=Homo sapiens OX=9606 G	GROA	107	11.301
P09417	Dihydropteridine reductase OS=Homo sapiens OX=9606 G	DHPR	244	25.789
P09467	Fructose-1,6-bisphosphatase 1 OS=Homo sapiens OX=9606 G	F16P1	338	36.842
P09525	Annexin A4	ANXA4	319	35.882
P09651	Heterogeneous nuclear ribonucleoprotein A1 OS=Homo sapiens OX=9606 G	ROA1	372	38.746
P09668	Pro-cathepsin H OS=Homo sapiens OX=9606 G	CATH	335	37.393
P09669	Cytochrome c oxidase subunit 6C OS=Homo sapiens OX=9606 G	COX6C	75	8.7813
P09758	Tumor-associated calcium signal transducer 2 OS=Homo sapiens OX=9606 G	TACD2	323	35.709
P09958	Furin	FURIN	794	86.677
P09960	Leukotriene A-4 hydrolase OS=Homo sapiens OX=9606 G	LKHA4	611	69.284
P09972	Fructose-bisphosphate aldolase C OS=Homo sapiens OX=9606 G	ALDOC	364	39.455
P0C0L4	Complement C4-A OS=Homo sapiens OX=9606 G	CO4A	1744	192.78
P0CF74	Immunoglobulin lambda constant 6 OS=Homo sapiens OX=9606 G	IGLC6	106	11.276
P0CG48	Polyubiquitin-C OS=Homo sapiens OX=9606 G	UBC	685	77.038
P0DJI8	Serum amyloid A-1 protein OS=Homo sapiens OX=9606 G	SAA1	122	13.546
P0DJI9	Serum amyloid A-2 protein OS=Homo sapiens OX=9606 G	SAA2	122	13.527
P0DMV8	Heat shock 70 kDa protein 1A OS=Homo sapiens OX=9606 G	HS71A	641	70.051
P0DOX2	Immunoglobulin alpha-2 heavy chain OS=Homo sapiens OX=9606 PE=1 SV=2	IGA2	455	48.934
P0DOX3	Immunoglobulin delta heavy chain OS=Homo sapiens OX=9606 PE=1 SV=1	IGD	512	56.224
P0DOX5	Immunoglobulin gamma-1 heavy chain OS=Homo sapiens OX=9606 PE=1 SV=2;sp|P01857|IGHG1_HUMA	IGG1	449	49.328
P0DOX6	Immunoglobulin mu heavy chain OS=Homo sapiens OX=9606 PE=1 SV=2	IGM	576	63.485
P0DOX7	Immunoglobulin kappa light chain OS=Homo sapiens OX=9606 PE=1 SV=1	IGK	214	23.379
P0DOX8	Immunoglobulin lambda-1 light chain OS=Homo sapiens OX=9606 PE=1 SV=1;sp|B9A064|IGLL5_HUMA	IGL1	216	22.83
P0DOY2	Immunoglobulin lambda constant 2 OS=Homo sapiens OX=9606 G	IGLC2	106	11.293
P0DOY3	Immunoglobulin lambda constant 3 OS=Homo sapiens OX=9606 G	IGLC3	106	11.265
P0DP01	Immunoglobulin heavy variable 1-8 OS=Homo sapiens OX=9606 G	HV108	117	12.992
P0DP02	Immunoglobulin heavy variable 3-30-3 OS=Homo sapiens OX=9606 G	HVC33	117	12.989
P0DP03	Immunoglobulin heavy variable 3-30-5 OS=Homo sapiens OX=9606 G	HVC05	117	12.947
P0DP04	Immunoglobulin heavy variable 3-43D OS=Homo sapiens OX=9606 G	HV43D	118	13.017
P0DP09	Immunoglobulin kappa variable 1-13 OS=Homo sapiens OX=9606 G	KV113	117	12.569
P0DP25	Calmodulin-3 OS=Homo sapiens OX=9606 G	CALM3	149	16.837
P0DTE1	Probable non-functional immunoglobulin heavy variable 3-38-3 OS=Homo sapiens OX=9606 G	HV383	115	12.671
P0DUB6	Alpha-amylase 1A OS=Homo sapiens OX=9606 G	AMY1A	511	57.767
P10253	Lysosomal alpha-glucosidase OS=Homo sapiens OX=9606 G	LYAG	952	105.32
P10321	HLA class I histocompatibility antigen, C alpha chain OS=Homo sapiens OX=9606 G	HLAC	366	40.648
P10412	Histone H1.4 OS=Homo sapiens OX=9606 G	H14	219	21.865
P10586	Receptor-type tyrosine-protein phosphatase F OS=Homo sapiens OX=9606 G	PTPRF	1907	212.88
P10599	Thioredoxin OS=Homo sapiens OX=9606 G	THIO	105	11.737
P10619	Lysosomal protective protein OS=Homo sapiens OX=9606 G	PPGB	480	54.465
P10643	Complement component C7 OS=Homo sapiens OX=9606 G	CO7	843	93.517
P10768	S-formylglutathione hydrolase OS=Homo sapiens OX=9606 G	ESTD	282	31.462
P10809	60 kDa heat shock protein, mitochondrial OS=Homo sapiens OX=9606 G	CH60	573	61.054
P10909	Clusterin OS=Homo sapiens OX=9606 G	CLUS	449	52.494
P11021	Endoplasmic reticulum chaperone BiP OS=Homo sapiens OX=9606 G	BIP	654	72.332
P11142	Heat shock cognate 71 kDa protein OS=Homo sapiens OX=9606 G	HSP7C	646	70.897
P11177	Pyruvate dehydrogenase E1 component subunit beta, mitochondrial OS=Homo sapiens OX=9606 G	ODPB	359	39.233
P11217	Glycogen phosphorylase, muscle form OS=Homo sapiens OX=9606 G	PYGM	842	97.091
P11766	Alcohol dehydrogenase class-3 OS=Homo sapiens OX=9606 G	ADHX	374	39.724
P12109	Collagen alpha-1(VI) chain OS=Homo sapiens OX=9606 G	CO6A1	1028	108.53
P12259	Coagulation factor V OS=Homo sapiens OX=9606 G	FA5	2224	251.7
P12273	Prolactin-inducible protein OS=Homo sapiens OX=9606 G	PIP	146	16.572
P12429	Annexin A3	ANXA3	323	36.375
P12532	Creatine kinase U-type, mitochondrial OS=Homo sapiens OX=9606 G	KCRU	417	47.036
P12645	Bone morphogenetic protein 3 OS=Homo sapiens OX=9606 G	BMP3	472	53.372
P12724	Eosinophil cationic protein OS=Homo sapiens OX=9606 G	ECP	160	18.385
P12814	Alpha-actinin-1	ACTN1	892	103.06
P12830	Cadherin-1 OS=Homo sapiens OX=9606 G	CADH1	882	97.455
P12955	Xaa-Pro dipeptidase OS=Homo sapiens OX=9606 G	PEPD	493	54.548
P13284	Gamma-interferon-inducible lysosomal thiol reductase OS=Homo sapiens OX=9606 G	GILT	250	27.963
P13489	Ribonuclease inhibitor	RINI	461	49.973
P13639	Elongation factor 2 OS=Homo sapiens OX=9606 G	EF2	858	95.337
P13645	Keratin, type I cytoskeletal 10 OS=Homo sapiens OX=9606 G	K1C10	584	58.826
P13647	Keratin, type II cytoskeletal 5 OS=Homo sapiens OX=9606 G	K2C5	590	62.378
P13686	Tartrate-resistant acid phosphatase type 5 OS=Homo sapiens OX=9606 G	PPA5	325	36.598
P13688	Carcinoembryonic antigen-related cell adhesion molecule 1 OS=Homo sapiens OX=9606 G	CEAM1	526	57.56
P13693	Translationally-controlled tumor protein OS=Homo sapiens OX=9606 G	TCTP	172	19.595
P13716	Delta-aminolevulinic acid dehydratase OS=Homo sapiens OX=9606 G	HEM2	330	36.294
P13726	Tissue factor OS=Homo sapiens OX=9606 G	TF	295	33.067
P13747	HLA class I histocompatibility antigen, alpha chain E OS=Homo sapiens OX=9606 G	HLAE	358	40.057
P13796	Plastin-2 OS=Homo sapiens OX=9606 G	PLSL	627	70.288
P13797	Plastin-3 OS=Homo sapiens OX=9606 G	PLST	630	70.81
P13798	Acylamino-acid-releasing enzyme OS=Homo sapiens OX=9606 G	ACPH	732	81.224
P13929	Beta-enolase	ENOB	434	46.986
P13987	CD59 glycoprotein OS=Homo sapiens OX=9606 G	CD59	128	14.177
P14138	Endothelin-3	EDN3	238	25.454
P14174	Macrophage migration inhibitory factor OS=Homo sapiens OX=9606 G	MIF	115	12.476
P14314	Glucosidase 2 subunit beta OS=Homo sapiens OX=9606 G	GLU2B	528	59.425
P14324	Farnesyl pyrophosphate synthase OS=Homo sapiens OX=9606 G	FPPS	419	48.275
P14550	Aldo-keto reductase family 1 member A1 OS=Homo sapiens OX=9606 G	AK1A1	325	36.573
P14555	Phospholipase A2, membrane associated OS=Homo sapiens OX=9606 G	PA2GA	144	16.083
P14618	Pyruvate kinase PKM OS=Homo sapiens OX=9606 G	KPYM	531	57.936
P14625	Endoplasmin	ENPL	803	92.468
P14780	Matrix metalloproteinase-9 OS=Homo sapiens OX=9606 G	MMP9	707	78.457
P14923	Junction plakoglobin OS=Homo sapiens OX=9606 G	PLAK	745	81.744
P15104	Glutamine synthetase	GLNA	373	42.064
P15144	Aminopeptidase N	AMPN	967	109.54
P15153	Ras-related C3 botulinum toxin substrate 2 OS=Homo sapiens OX=9606 G	RAC2	192	21.429
P15291	Beta-1,4-galactosyltransferase 1 OS=Homo sapiens OX=9606 G	B4GT1	398	43.92
P15309	Prostatic acid phosphatase OS=Homo sapiens OX=9606 G	PPAP	386	44.566
P15311	Ezrin OS=Homo sapiens OX=9606 G	EZRI	586	69.412
P15328	Folate receptor alpha OS=Homo sapiens OX=9606 G	FOLR1	257	29.819
P15502	Elastin	ELN	786	68.397
P15515	Histatin-1 OS=Homo sapiens OX=9606 G	HIS1	57	6.9628
P15814	Immunoglobulin lambda-like polypeptide 1 OS=Homo sapiens OX=9606 G	IGLL1	213	22.963
P15907	Beta-galactoside alpha-2,6-sialyltransferase 1 OS=Homo sapiens OX=9606 G	SIAT1	406	46.604
P15924	Desmoplakin OS=Homo sapiens OX=9606 G	DESP	2871	331.77
P15941	Mucin-1 OS=Homo sapiens OX=9606 G	MUC1	1255	122.1
P16035	Metalloproteinase inhibitor 2 OS=Homo sapiens OX=9606 G	TIMP2	220	24.399
P16070	CD44 antigen OS=Homo sapiens OX=9606 G	CD44	742	81.537
P16152	Carbonyl reductase [	CBR1	277	30.375
P16401	Histone H1.5 OS=Homo sapiens OX=9606 G	H15	226	22.58
P16403	Histone H1.2 OS=Homo sapiens OX=9606 G	H12	213	21.364
P16989	Y-box-binding protein 3 OS=Homo sapiens OX=9606 G	YBOX3	372	40.089
P17050	Alpha-N-acetylgalactosaminidase	NAGAB	411	46.564
P17066	Heat shock 70 kDa protein 6 OS=Homo sapiens OX=9606 G	HSP76	643	71.027
P17174	Aspartate aminotransferase, cytoplasmic OS=Homo sapiens OX=9606 G	AATC	413	46.247
P17655	Calpain-2 catalytic subunit	CAN2	700	79.994
P17858	ATP-dependent 6-phosphofructokinase, liver type OS=Homo sapiens OX=9606 G	PFKAL	780	85.018
P17900	Ganglioside GM2 activator OS=Homo sapiens OX=9606 G	SAP3	193	20.838
P17931	Galectin-3 OS=Homo sapiens OX=9606 G	LEG3	250	26.152
P17936	Insulin-like growth factor-binding protein 3 OS=Homo sapiens OX=9606 G	IBP3	291	31.674
P17980	26S proteasome regulatory subunit 6A OS=Homo sapiens OX=9606 G	PRS6A	439	49.203
P17987	T-complex protein 1 subunit alpha OS=Homo sapiens OX=9606 G	TCPA	556	60.343
P18124	Large ribosomal subunit protein uL30 OS=Homo sapiens OX=9606 G	RL7	248	29.225
P18206	Vinculin	VINC	1134	123.8
P18510	Interleukin-1 receptor antagonist protein OS=Homo sapiens OX=9606 G	IL1RA	177	20.055
P18669	Phosphoglycerate mutase 1 OS=Homo sapiens OX=9606 G	PGAM1	254	28.804
P19012	Keratin, type I cytoskeletal 15 OS=Homo sapiens OX=9606 G	K1C15	456	49.211
P19013	Keratin, type II cytoskeletal 4 OS=Homo sapiens OX=9606 G	K2C4	520	56.143
P19021	Peptidyl-glycine alpha-amidating monooxygenase OS=Homo sapiens OX=9606 G	AMD	973	108.33
P19113	Histidine decarboxylase OS=Homo sapiens OX=9606 G	DCHS	662	74.14
P19652	Alpha-1-acid glycoprotein 2 OS=Homo sapiens OX=9606 G	A1AG2	201	23.602
P19823	Inter-alpha-trypsin inhibitor heavy chain H2 OS=Homo sapiens OX=9606 G	ITIH2	946	106.46
P19827	Inter-alpha-trypsin inhibitor heavy chain H1 OS=Homo sapiens OX=9606 G	ITIH1	911	101.39
P19957	Elafin OS=Homo sapiens OX=9606 G	ELAF	117	12.269
P19971	Thymidine phosphorylase OS=Homo sapiens OX=9606 G	TYPH	482	49.955
P20061	Transcobalamin-1 OS=Homo sapiens OX=9606 G	TCO1	433	48.206
P20062	Transcobalamin-2 OS=Homo sapiens OX=9606 G	TCO2	427	47.534
P20073	Annexin A7	ANXA7	488	52.739
P20160	Azurocidin OS=Homo sapiens OX=9606 G	CAP7	251	26.885
P20340	Ras-related protein Rab-6A OS=Homo sapiens OX=9606 G	RAB6A	208	23.593
P20591	Interferon-induced GTP-binding protein Mx1 OS=Homo sapiens OX=9606 G	MX1	662	75.519
P20618	Proteasome subunit beta type-1 OS=Homo sapiens OX=9606 G	PSB1	241	26.489
P20674	Cytochrome c oxidase subunit 5A, mitochondrial OS=Homo sapiens OX=9606 G	COX5A	150	16.762
P20810	Calpastatin OS=Homo sapiens OX=9606 G	ICAL	708	76.572
P20827	Ephrin-A1	EFNA1	205	23.787
P20930	Filaggrin OS=Homo sapiens OX=9606 G	FILA	4061	435.16
P20933	N(4)-(beta-N-acetylglucosaminyl)-L-asparaginase	ASPG	346	37.208
P21246	Pleiotrophin	PTN	168	18.942
P21281	V-type proton ATPase subunit B, brain isoform OS=Homo sapiens OX=9606 G	VATB2	511	56.5
P21291	Cysteine and glycine-rich protein 1 OS=Homo sapiens OX=9606 G	CSRP1	193	20.567
P21333	Filamin-A	FLNA	2647	280.74
P21741	Midkine OS=Homo sapiens OX=9606 G	MK	143	15.585
P21796	Non-selective voltage-gated ion channel VDAC1	VDAC1	283	30.772
P21926	CD9 antigen OS=Homo sapiens OX=9606 G	CD9	228	25.416
P21964	Catechol O-methyltransferase OS=Homo sapiens OX=9606 G	COMT	271	30.037
P21980	Protein-glutamine gamma-glutamyltransferase 2 OS=Homo sapiens OX=9606 G	TGM2	687	77.328
P22061	Protein-L-isoaspartate(D-aspartate) O-methyltransferase OS=Homo sapiens OX=9606 G	PIMT	227	24.636
P22079	Lactoperoxidase OS=Homo sapiens OX=9606 G	PERL	712	80.287
P22307	Sterol carrier protein 2 OS=Homo sapiens OX=9606 G	SCP2	547	58.993
P22314	Ubiquitin-like modifier-activating enzyme 1 OS=Homo sapiens OX=9606 G	UBA1	1058	117.85
P22352	Glutathione peroxidase 3 OS=Homo sapiens OX=9606 G	GPX3	226	25.552
P22392	Nucleoside diphosphate kinase B	NDKB	152	17.298
P22528	Cornifin-B OS=Homo sapiens OX=9606 G	SPR1B	89	9.8875
P22531	Small proline-rich protein 2E OS=Homo sapiens OX=9606 G	SPR2E	72	7.8553
P22626	Heterogeneous nuclear ribonucleoproteins A2/B1 OS=Homo sapiens OX=9606 G	ROA2	353	37.429
P22692	Insulin-like growth factor-binding protein 4 OS=Homo sapiens OX=9606 G	IBP4	258	27.934
P22695	Cytochrome b-c1 complex subunit 2, mitochondrial OS=Homo sapiens OX=9606 G	QCR2	453	48.442
P22735	Protein-glutamine gamma-glutamyltransferase K OS=Homo sapiens OX=9606 G	TGM1	817	89.786
P23083	Immunoglobulin heavy variable 1-2 OS=Homo sapiens OX=9606 G	HV102	117	13.085
P23284	Peptidyl-prolyl cis-trans isomerase B OS=Homo sapiens OX=9606 G	PPIB	216	23.742
P23381	Tryptophan--tR	SYWC	471	53.165
P23396	Small ribosomal subunit protein uS3 OS=Homo sapiens OX=9606 G	RS3	243	26.688
P23490	Loricrin OS=Homo sapiens OX=9606 G	LORI	312	25.76
P23526	Adenosylhomocysteinase OS=Homo sapiens OX=9606 G	SAHH	432	47.716
P23528	Cofilin-1 OS=Homo sapiens OX=9606 G	COF1	166	18.502
P24158	Myeloblastin	PRTN3	256	27.807
P24592	Insulin-like growth factor-binding protein 6 OS=Homo sapiens OX=9606 G	IBP6	240	25.322
P24593	Insulin-like growth factor-binding protein 5 OS=Homo sapiens OX=9606 G	IBP5	272	30.57
P25311	Zinc-alpha-2-glycoprotein OS=Homo sapiens OX=9606 G	ZA2G	298	34.258
P25705	ATP synthase subunit alpha, mitochondrial OS=Homo sapiens OX=9606 G	ATPA	553	59.75
P25774	Cathepsin S OS=Homo sapiens OX=9606 G	CATS	331	37.495
P25786	Proteasome subunit alpha type-1 OS=Homo sapiens OX=9606 G	PSA1	263	29.555
P25787	Proteasome subunit alpha type-2 OS=Homo sapiens OX=9606 G	PSA2	234	25.898
P25788	Proteasome subunit alpha type-3 OS=Homo sapiens OX=9606 G	PSA3	255	28.433
P25789	Proteasome subunit alpha type-4 OS=Homo sapiens OX=9606 G	PSA4	261	29.483
P25815	Protein S100-P OS=Homo sapiens OX=9606 G	S100P	95	10.4
P26038	Moesin OS=Homo sapiens OX=9606 G	MOES	577	67.819
P26447	Protein S100-A4 OS=Homo sapiens OX=9606 G	S10A4	101	11.728
P26572	Alpha-1,3-mannosyl-glycoprotein 2-beta-	MGAT1	445	50.878
P26583	High mobility group protein B2 OS=Homo sapiens OX=9606 G	HMGB2	209	24.033
P26641	Elongation factor 1-gamma OS=Homo sapiens OX=9606 G	EF1G	437	50.118
P27105	Stomatin OS=Homo sapiens OX=9606 G	STOM	288	31.73
P27169	Serum paraoxonase/arylesterase 1	PON1	355	39.731
P27348	14-3-3 protein theta OS=Homo sapiens OX=9606 G	1433T	245	27.764
P27482	Calmodulin-like protein 3 OS=Homo sapiens OX=9606 G	CALL3	149	16.891
P27797	Calreticulin OS=Homo sapiens OX=9606 G	CALR	417	48.141
P27824	Calnexin OS=Homo sapiens OX=9606 G	CALX	592	67.567
P28062	Proteasome subunit beta type-8 OS=Homo sapiens OX=9606 G	PSB8	276	30.354
P28066	Proteasome subunit alpha type-5 OS=Homo sapiens OX=9606 G	PSA5	241	26.411
P28074	Proteasome subunit beta type-5 OS=Homo sapiens OX=9606 G	PSB5	263	28.48
P28325	Cystatin-D OS=Homo sapiens OX=9606 G	CYTD	142	16.08
P28482	Mitogen-activated protein kinase 1 OS=Homo sapiens OX=9606 G	MK01	360	41.389
P28799	Progranulin	GRN	593	63.544
P28838	Cytosol aminopeptidase OS=Homo sapiens OX=9606 G	AMPL	519	56.166
P29034	Protein S100-A2 OS=Homo sapiens OX=9606 G	S10A2	98	11.117
P29218	Inositol monophosphatase 1 OS=Homo sapiens OX=9606 G	IMPA1	277	30.188
P29401	Transketolase OS=Homo sapiens OX=9606 G	TKT	623	67.877
P29508	Serpin B3 OS=Homo sapiens OX=9606 G	SPB3	390	44.564
P29692	Elongation factor 1-delta OS=Homo sapiens OX=9606 G	EF1D	281	31.121
P29992	Guanine nucleotide-binding protein subunit alpha-11	GNA11	359	42.123
P30041	Peroxiredoxin-6 OS=Homo sapiens OX=9606 G	PRDX6	224	25.035
P30044	Peroxiredoxin-5, mitochondrial OS=Homo sapiens OX=9606 G	PRDX5	214	22.086
P30046	D-dopachrome decarboxylase OS=Homo sapiens OX=9606 G	DOPD	118	12.712
P30085	UMP-CMP kinase OS=Homo sapiens OX=9606 G	KCY	196	22.222
P30086	Phosphatidylethanolamine-binding protein 1 OS=Homo sapiens OX=9606 G	PEBP1	187	21.057
P30101	Protein disulfide-isomerase A3 OS=Homo sapiens OX=9606 G	PDIA3	505	56.782
P30153	Serine/threonine-protein phosphatase 2A 65 kDa regulatory subunit A alpha isoform OS=Homo sapiens OX=9606 G	2AAA	589	65.308
P30740	Leukocyte elastase inhibitor OS=Homo sapiens OX=9606 G	ILEU	379	42.741
P30838	Aldehyde dehydrogenase, dimeric	AL3A1	453	50.394
P31025	Lipocalin-1	LCN1	176	19.25
P31146	Coronin-1A OS=Homo sapiens OX=9606 G	COR1A	461	51.026
P31151	Protein S100-A7 OS=Homo sapiens OX=9606 G	S10A7	101	11.471
P31939	Bifunctional purine biosynthesis protein ATIC OS=Homo sapiens OX=9606 G	PUR9	592	64.615
P31941	DNA dC->dU-editing enzyme APOBEC-3A	ABC3A	199	23.012
P31944	Caspase-14 OS=Homo sapiens OX=9606 G	CASPE	242	27.679
P31946	14-3-3 protein beta/alpha OS=Homo sapiens OX=9606 G	1433B	246	28.082
P31947	14-3-3 protein sigma OS=Homo sapiens OX=9606 G	1433S	248	27.774
P31949	Protein S100-A11 OS=Homo sapiens OX=9606 G	S10AB	105	11.74
P32119	Peroxiredoxin-2 OS=Homo sapiens OX=9606 G	PRDX2	198	21.892
P32320	Cytidine deaminase OS=Homo sapiens OX=9606 G	CDD	146	16.185
P32926	Desmoglein-3 OS=Homo sapiens OX=9606 G	DSG3	999	107.53
P33778	Histone H2B type 1-B OS=Homo sapiens OX=9606 G	H2B1B	126	13.95
P33908	Mannosyl-oligosaccharide 1,2-alpha-mannosidase IA OS=Homo sapiens OX=9606 G	MA1A1	653	72.968
P34096	Ribonuclease 4	RNAS4	147	16.84
P34896	Serine hydroxymethyltransferase, cytosolic OS=Homo sapiens OX=9606 G	GLYC	483	53.082
P34932	Heat shock 70 kDa protein 4 OS=Homo sapiens OX=9606 G	HSP74	840	94.33
P35030	Trypsin-3 OS=Homo sapiens OX=9606 G	TRY3	304	32.528
P35221	Catenin alpha-1	CTNA1	906	100.07
P35232	Prohibitin 1 OS=Homo sapiens OX=9606 G	PHB1	272	29.804
P35321	Cornifin-A OS=Homo sapiens OX=9606 G	SPR1A	89	9.8774
P35527	Keratin, type I cytoskeletal 9 OS=Homo sapiens OX=9606 G	K1C9	623	62.064
P35542	Serum amyloid A-4 protein OS=Homo sapiens OX=9606 G	SAA4	130	14.746
P35579	Myosin-9 OS=Homo sapiens OX=9606 G	MYH9	1960	226.53
P35908	Keratin, type II cytoskeletal 2 epidermal OS=Homo sapiens OX=9606 G	K22E	639	65.432
P36222	Chitinase-3-like protein 1 OS=Homo sapiens OX=9606 G	CH3L1	383	42.625
P36578	Large ribosomal subunit protein uL4 OS=Homo sapiens OX=9606 G	RL4	427	47.697
P36952	Serpin B5 OS=Homo sapiens OX=9606 G	SPB5	375	42.1
P36955	Pigment epithelium-derived factor OS=Homo sapiens OX=9606 G	PEDF	418	46.312
P37802	Transgelin-2 OS=Homo sapiens OX=9606 G	TAGL2	199	22.391
P37837	Transaldolase OS=Homo sapiens OX=9606 G	TALDO	337	37.54
P38606	V-type proton ATPase catalytic subunit A OS=Homo sapiens OX=9606 G	VATA	617	68.303
P39019	Small ribosomal subunit protein eS19 OS=Homo sapiens OX=9606 G	RS19	145	16.06
P40121	Macrophage-capping protein OS=Homo sapiens OX=9606 G	CAPG	348	38.498
P40189	Interleukin-6 receptor subunit beta OS=Homo sapiens OX=9606 G	IL6RB	918	103.54
P40199	Carcinoembryonic antigen-related cell adhesion molecule 6 OS=Homo sapiens OX=9606 G	CEAM6	344	37.237
P40394	All-trans-retinol dehydrogenase [	ADH7	386	41.481
P40925	Malate dehydrogenase, cytoplasmic OS=Homo sapiens OX=9606 G	MDHC	334	36.426
P40926	Malate dehydrogenase, mitochondrial OS=Homo sapiens OX=9606 G	MDHM	338	35.503
P40939	Trifunctional enzyme subunit alpha, mitochondrial OS=Homo sapiens OX=9606 G	ECHA	763	82.999
P41218	Myeloid cell nuclear differentiation antigen	MNDA	407	45.836
P41222	Prostaglandin-H2 D-isomerase OS=Homo sapiens OX=9606 G	PTGDS	190	21.029
P42224	Signal transducer and activator of transcription 1-alpha/beta OS=Homo sapiens OX=9606 G	STAT1	750	87.334
P42357	Histidine ammonia-lyase OS=Homo sapiens OX=9606 G	HUTH	657	72.697
P42694	Probable helicase with zinc finger domain OS=Homo sapiens OX=9606 G	HELZ	1942	218.97
P43251	Biotinidase OS=Homo sapiens OX=9606 G	BTD	543	61.132
P43490	Nicotinamide phosphoribosyltransferase	NAMPT	491	55.52
P43652	Afamin OS=Homo sapiens OX=9606 G	AFAM	599	69.068
P45880	Voltage-dependent anion-selective channel protein 2 OS=Homo sapiens OX=9606 G	VDAC2	294	31.566
P45974	Ubiquitin carboxyl-terminal hydrolase 5 OS=Homo sapiens OX=9606 G	UBP5	858	95.785
P46778	Large ribosomal subunit protein eL21 OS=Homo sapiens OX=9606 G	RL21	160	18.565
P46782	Small ribosomal subunit protein uS7 OS=Homo sapiens OX=9606 G	RS5	204	22.876
P46940	Ras GTPase-activating-like protein IQGAP1 OS=Homo sapiens OX=9606 G	IQGA1	1657	189.25
P47755	F-actin-capping protein subunit alpha-2 OS=Homo sapiens OX=9606 G	CAZA2	286	32.949
P47756	F-actin-capping protein subunit beta OS=Homo sapiens OX=9606 G	CAPZB	272	30.628
P47895	Retinaldehyde dehydrogenase 3 OS=Homo sapiens OX=9606 G	AL1A3	512	56.108
P47929	Galectin-7 OS=Homo sapiens OX=9606 G	LEG7	136	15.075
P48163	NADP-dependent malic enzyme	MAOX	572	64.149
P48594	Serpin B4 OS=Homo sapiens OX=9606 G	SPB4	390	44.853
P48643	T-complex protein 1 subunit epsilon OS=Homo sapiens OX=9606 G	TCPE	541	59.67
P48723	Heat shock 70 kDa protein 13 OS=Homo sapiens OX=9606 G	HSP13	471	51.927
P49189	4-trimethylaminobutyraldehyde dehydrogenase OS=Homo sapiens OX=9606 G	AL9A1	494	53.801
P49257	Protein ERGIC-53	LMAN1	510	57.548
P49368	T-complex protein 1 subunit gamma OS=Homo sapiens OX=9606 G	TCPG	545	60.533
P49720	Proteasome subunit beta type-3 OS=Homo sapiens OX=9606 G	PSB3	205	22.949
P49748	Very long-chain specific acyl-CoA dehydrogenase, mitochondrial OS=Homo sapiens OX=9606 G	ACADV	655	70.389
P49750	YLP motif-containing protein 1 OS=Homo sapiens OX=9606 G	YLPM1	2146	241.64
P49773	Adenosine 5'-monophosphoramidase HINT1	HINT1	126	13.802
P49788	Retinoic acid receptor responder protein 1 OS=Homo sapiens OX=9606 G	TIG1	294	33.285
P49862	Kallikrein-7 OS=Homo sapiens OX=9606 G	KLK7	253	27.524
P49913	Cathelicidin antimicrobial peptide OS=Homo sapiens OX=9606 G	CAMP	170	19.301
P50238	Cysteine-rich protein 1 OS=Homo sapiens OX=9606 G	CRIP1	77	8.5328
P50395	Rab GDP dissociation inhibitor beta OS=Homo sapiens OX=9606 G	GDIB	445	50.663
P50502	Hsc70-interacting protein OS=Homo sapiens OX=9606 G	F10A1	369	41.331
P50591	Tumor necrosis factor ligand superfamily member 10	TNF10	281	32.509
P50897	Palmitoyl-protein thioesterase 1 OS=Homo sapiens OX=9606 G	PPT1	306	34.193
P50990	T-complex protein 1 subunit theta OS=Homo sapiens OX=9606 G	TCPQ	548	59.62
P50995	Annexin A11	ANX11	505	54.389
P51571	Translocon-associated protein subunit delta OS=Homo sapiens OX=9606 G	SSRD	173	18.998
P51572	B-cell receptor-associated protein 31 OS=Homo sapiens OX=9606 G	BAP31	246	27.991
P51648	Aldehyde dehydrogenase family 3 member A2 OS=Homo sapiens OX=9606 G	AL3A2	485	54.847
P51993	4-galactosyl-N-acetylglucosaminide 3-alpha-L-fucosyltransferase FUT6	FUT6	359	41.859
P52209	6-phosphogluconate dehydrogenase, decarboxylating OS=Homo sapiens OX=9606 G	6PGD	483	53.139
P52272	Heterogeneous nuclear ribonucleoprotein M	HNRPM	730	77.515
P52565	Rho GDP-dissociation inhibitor 1 OS=Homo sapiens OX=9606 G	GDIR1	204	23.207
P52566	Rho GDP-dissociation inhibitor 2 OS=Homo sapiens OX=9606 G	GDIR2	201	22.988
P52895	Aldo-keto reductase family 1 member C2 OS=Homo sapiens OX=9606 G	AK1C2	323	36.735
P52907	F-actin-capping protein subunit alpha-1 OS=Homo sapiens OX=9606 G	CAZA1	286	32.922
P52943	Cysteine-rich protein 2 OS=Homo sapiens OX=9606 G	CRIP2	208	22.492
P53634	Dipeptidyl peptidase 1 OS=Homo sapiens OX=9606 G	CATC	463	51.853
P54108	Cysteine-rich secretory protein 3 OS=Homo sapiens OX=9606 G	CRIS3	245	27.63
P54802	Alpha-N-acetylglucosaminidase	ANAG	743	82.265
P55000	Secreted Ly-6/uPAR-related protein 1 OS=Homo sapiens OX=9606 G	SLUR1	103	11.186
P55058	Phospholipid transfer protein OS=Homo sapiens OX=9606 G	PLTP	493	54.739
P55064	Aquaporin-5 OS=Homo sapiens OX=9606 G	AQP5	265	28.292
P55072	Transitional endoplasmic reticulum ATPase OS=Homo sapiens OX=9606 G	TERA	806	89.321
P55259	Pancreatic secretory granule membrane major glycoprotein GP2 OS=Homo sapiens OX=9606 G	GP2	537	59.48
P55263	Adenosine kinase OS=Homo sapiens OX=9606 G	ADK	362	40.545
P55786	Puromycin-sensitive aminopeptidase OS=Homo sapiens OX=9606 G	PSA	919	103.28
P55795	Heterogeneous nuclear ribonucleoprotein H2	HNRH2	449	49.263
P56134	ATP synthase subunit f, mitochondrial OS=Homo sapiens OX=9606 G	ATPK	94	10.918
P56537	Eukaryotic translation initiation factor 6 OS=Homo sapiens OX=9606 G	IF6	245	26.599
P58107	Epiplakin OS=Homo sapiens OX=9606 G	EPIPL	5088	555.65
P58499	Protein FAM3B OS=Homo sapiens OX=9606 G	FAM3B	235	25.982
P58546	Myotrophin	MTPN	118	12.895
P59666	Neutrophil defensin 3	DEF3	94	10.245
P59998	Actin-related protein 2/3 complex subunit 4 OS=Homo sapiens OX=9606 G	ARPC4	168	19.667
P60174	Triosephosphate isomerase OS=Homo sapiens OX=9606 G	TPIS	249	26.669
P60660	Myosin light polypeptide 6 OS=Homo sapiens OX=9606 G	MYL6	151	16.93
P60709	Actin, cytoplasmic 1 OS=Homo sapiens OX=9606 G	ACTB	375	41.736
P60842	Eukaryotic initiation factor 4A-I OS=Homo sapiens OX=9606 G	IF4A1	406	46.153
P60866	Small ribosomal subunit protein uS10 OS=Homo sapiens OX=9606 G	RS20	119	13.373
P60900	Proteasome subunit alpha type-6 OS=Homo sapiens OX=9606 G	PSA6	246	27.399
P60903	Protein S100-A10 OS=Homo sapiens OX=9606 G	S10AA	97	11.203
P60953	Cell division control protein 42 homolog OS=Homo sapiens OX=9606 G	CDC42	191	21.258
P60981	Destrin OS=Homo sapiens OX=9606 G	DEST	165	18.506
P61019	Ras-related protein Rab-2A OS=Homo sapiens OX=9606 G	RAB2A	212	23.545
P61088	Ubiquitin-conjugating enzyme E2 N	UBE2N	152	17.138
P61158	Actin-related protein 3 OS=Homo sapiens OX=9606 G	ARP3	418	47.371
P61160	Actin-related protein 2 OS=Homo sapiens OX=9606 G	ARP2	394	44.76
P61163	Alpha-centractin OS=Homo sapiens OX=9606 G	ACTZ	376	42.613
P61204	ADP-ribosylation factor 3 OS=Homo sapiens OX=9606 G	ARF3	181	20.601
P61586	Transforming protein RhoA OS=Homo sapiens OX=9606 G	RHOA	193	21.768
P61626	Lysozyme C OS=Homo sapiens OX=9606 G	LYSC	148	16.537
P61769	Beta-2-microglobulin OS=Homo sapiens OX=9606 G	B2MG	119	13.714
P61916	NPC intracellular cholesterol transporter 2	NPC2	151	16.57
P61970	Nuclear transport factor 2	NTF2	127	14.478
P61978	Heterogeneous nuclear ribonucleoprotein K	HNRPK	463	50.976
P61981	14-3-3 protein gamma OS=Homo sapiens OX=9606 G	1433G	247	28.302
P62081	Small ribosomal subunit protein eS7 OS=Homo sapiens OX=9606 G	RS7	194	22.127
P62140	Serine/threonine-protein phosphatase PP1-beta catalytic subunit OS=Homo sapiens OX=9606 G	PP1B	327	37.186
P62241	Small ribosomal subunit protein eS8 OS=Homo sapiens OX=9606 G	RS8	208	24.205
P62249	Small ribosomal subunit protein uS9 OS=Homo sapiens OX=9606 G	RS16	146	16.445
P62258	14-3-3 protein epsilon OS=Homo sapiens OX=9606 G	1433E	255	29.174
P62273	Small ribosomal subunit protein uS14 OS=Homo sapiens OX=9606 G	RS29	56	6.6767
P62304	Small nuclear ribonucleoprotein E OS=Homo sapiens OX=9606 G	RUXE	92	10.803
P62328	Thymosin beta-4 OS=Homo sapiens OX=9606 G	TYB4	44	5.0526
P62333	26S proteasome regulatory subunit 10B OS=Homo sapiens OX=9606 G	PRS10	389	44.172
P62424	Large ribosomal subunit protein eL8 OS=Homo sapiens OX=9606 G	RL7A	266	29.995
P62805	Histone H4 OS=Homo sapiens OX=9606 G	H4	103	11.367
P62826	GTP-binding nuclear protein Ran	RAN	216	24.423
P62829	Large ribosomal subunit protein uL14 OS=Homo sapiens OX=9606 G	RL23	140	14.865
P62873	Guanine nucleotide-binding protein G(I)/G(S)/G(T) subunit beta-1 OS=Homo sapiens OX=9606 G	GBB1	340	37.377
P62888	Large ribosomal subunit protein eL30 OS=Homo sapiens OX=9606 G	RL30	115	12.784
P62913	Large ribosomal subunit protein uL5 OS=Homo sapiens OX=9606 G	RL11	178	20.252
P62937	Peptidyl-prolyl cis-trans isomerase A OS=Homo sapiens OX=9606 G	PPIA	165	18.012
P63000	Ras-related C3 botulinum toxin substrate 1 OS=Homo sapiens OX=9606 G	RAC1	192	21.45
P63104	14-3-3 protein zeta/delta OS=Homo sapiens OX=9606 G	1433Z	245	27.745
P63167	Dynein light chain 1, cytoplasmic OS=Homo sapiens OX=9606 G	DYL1	89	10.366
P63241	Eukaryotic translation initiation factor 5A-1 OS=Homo sapiens OX=9606 G	IF5A1	154	16.832
P63261	Actin, cytoplasmic 2 OS=Homo sapiens OX=9606 G	ACTG	375	41.792
P63313	Thymosin beta-10 OS=Homo sapiens OX=9606 G	TYB10	44	5.0256
P67936	Tropomyosin alpha-4 chain OS=Homo sapiens OX=9606 G	TPM4	248	28.521
P68104	Elongation factor 1-alpha 1 OS=Homo sapiens OX=9606 G	EF1A1	462	50.14
P68133	Actin, alpha skeletal muscle OS=Homo sapiens OX=9606 G	ACTS	377	42.051
P68363	Tubulin alpha-1B chain OS=Homo sapiens OX=9606 G	TBA1B	451	50.151
P68366	Tubulin alpha-4A chain OS=Homo sapiens OX=9606 G	TBA4A	448	49.924
P68371	Tubulin beta-4B chain OS=Homo sapiens OX=9606 G	TBB4B	445	49.83
P68402	Platelet-activating factor acetylhydrolase IB subunit alpha2 OS=Homo sapiens OX=9606 G	PA1B2	229	25.569
P68871	Hemoglobin subunit beta OS=Homo sapiens OX=9606 G	HBB	147	15.998
P69905	Hemoglobin subunit alpha OS=Homo sapiens OX=9606 G	HBA	142	15.257
P78371	T-complex protein 1 subunit beta OS=Homo sapiens OX=9606 G	TCPB	535	57.488
P78386	Keratin, type II cuticular Hb5 OS=Homo sapiens OX=9606 G	KRT85	507	55.802
P78417	Glutathione S-transferase omega-1 OS=Homo sapiens OX=9606 G	GSTO1	241	27.566
P80188	Neutrophil gelatinase-associated lipocalin	NGAL	198	22.588
P80303	Nucleobindin-2	NUCB2	420	50.222
P80511	Protein S100-A12 OS=Homo sapiens OX=9606 G	S10AC	92	10.575
P80748	Immunoglobulin lambda variable 3-21 OS=Homo sapiens OX=9606 G	LV321	117	12.446
P81605	Dermcidin OS=Homo sapiens OX=9606 G	DCD	110	11.284
P98088	Mucin-5AC OS=Homo sapiens OX=9606 G	MUC5A	5654	585.56
P98095	Fibulin-2	FBLN2	1184	126.57
P98160	Basement membrane-specific heparan sulfate proteoglycan core protein OS=Homo sapiens OX=9606 G	PGBM	4391	468.83
Q00610	Clathrin heavy chain 1 OS=Homo sapiens OX=9606 G	CLH1	1675	191.61
Q00796	Sorbitol dehydrogenase OS=Homo sapiens OX=9606 G	DHSO	357	38.324
Q01459	Di-N-acetylchitobiase	DIAC	385	43.759
Q01469	Fatty acid-binding protein 5 OS=Homo sapiens OX=9606 G	FABP5	135	15.164
Q01518	Adenylyl cyclase-associated protein 1 OS=Homo sapiens OX=9606 G	CAP1	475	51.901
Q02383	Semenogelin-2 OS=Homo sapiens OX=9606 G	SEMG2	582	65.444
Q02413	Desmoglein-1 OS=Homo sapiens OX=9606 G	DSG1	1049	113.75
Q02487	Desmocollin-2 OS=Homo sapiens OX=9606 G	DSC2	901	99.961
Q02790	Peptidyl-prolyl cis-trans isomerase FKBP4 OS=Homo sapiens OX=9606 G	FKBP4	459	51.804
Q02809	Procollagen-lysine,2-oxoglutarate 5-dioxygenase 1 OS=Homo sapiens OX=9606 G	PLOD1	727	83.549
Q02818	Nucleobindin-1	NUCB1	461	53.879
Q03591	Complement factor H-related protein 1 OS=Homo sapiens OX=9606 G	FHR1	330	37.65
Q04609	Glutamate carboxypeptidase 2 OS=Homo sapiens OX=9606 G	FOLH1	750	84.33
Q04695	Keratin, type I cytoskeletal 17 OS=Homo sapiens OX=9606 G	K1C17	432	48.105
Q06323	Proteasome activator complex subunit 1 OS=Homo sapiens OX=9606 G	PSME1	249	28.723
Q06828	Fibromodulin OS=Homo sapiens OX=9606 G	FMOD	376	43.178
Q06830	Peroxiredoxin-1 OS=Homo sapiens OX=9606 G	PRDX1	199	22.11
Q07325	C-X-C motif chemokine 9 OS=Homo sapiens OX=9606 G	CXCL9	125	14.019
Q07654	Trefoil factor 3 OS=Homo sapiens OX=9606 G	TFF3	80	8.641
Q07960	Rho GTPase-activating protein 1 OS=Homo sapiens OX=9606 G	RHG01	439	50.435
Q08188	Protein-glutamine gamma-glutamyltransferase E OS=Homo sapiens OX=9606 G	TGM3	693	76.631
Q08257	Quinone oxidoreductase OS=Homo sapiens OX=9606 G	QOR	329	35.206
Q08380	Galectin-3-binding protein OS=Homo sapiens OX=9606 G	LG3BP	585	65.33
Q08431	Lactadherin OS=Homo sapiens OX=9606 G	MFGM	387	43.104
Q08554	Desmocollin-1 OS=Homo sapiens OX=9606 G	DSC1	894	99.986
Q09666	Neuroblast differentiation-associated protein AHNAK	AHNK	5890	629.09
Q10471	Polypeptide	GALT2	571	64.732
Q10472	Polypeptide	GALT1	559	64.218
Q10588	ADP-ribosyl cyclase/cyclic ADP-ribose hydrolase 2 OS=Homo sapiens OX=9606 G	BST1	318	35.724
Q11201	CMP-N-acetylneuraminate-beta-galactosamide-alpha-2,3-sialyltransferase 1	SIA4A	340	39.075
Q12765	Secernin-1	SCRN1	414	46.382
Q12805	EGF-containing fibulin-like extracellular matrix protein 1	FBLN3	493	54.64
Q12841	Follistatin-related protein 1 OS=Homo sapiens OX=9606 G	FSTL1	308	34.985
Q12926	ELAV-like protein 2 OS=Homo sapiens OX=9606 G	ELAV2	359	39.503
Q13045	Protein flightless-1 homolog OS=Homo sapiens OX=9606 G	FLII	1269	144.75
Q13126	S-methyl-5-thioadenosine phosphorylase OS=Homo sapiens OX=9606 G	MTAP	283	31.236
Q13162	Peroxiredoxin-4 OS=Homo sapiens OX=9606 G	PRDX4	271	30.54
Q13217	DnaJ homolog subfamily C member 3	DNJC3	504	57.579
Q13228	Methanethiol oxidase OS=Homo sapiens OX=9606 G	SBP1	472	52.39
Q13232	Nucleoside diphosphate kinase 3	NDK3	169	19.015
Q13296	Mammaglobin-A OS=Homo sapiens OX=9606 G	SG2A2	93	10.499
Q13404	Ubiquitin-conjugating enzyme E2 variant 1 OS=Homo sapiens OX=9606 G	UB2V1	147	16.495
Q13421	Mesothelin	MSLN	630	68.985
Q13438	Protein OS-9 OS=Homo sapiens OX=9606 G	OS9	667	75.561
Q13444	Disintegrin and metalloproteinase domain-containing protein 15 OS=Homo sapiens OX=9606 G	ADA15	863	92.958
Q13449	Limbic system-associated membrane protein OS=Homo sapiens OX=9606 G	LSAMP	338	37.393
Q13510	Acid ceramidase OS=Homo sapiens OX=9606 G	ASAH1	395	44.659
Q13586	Stromal interaction molecule 1 OS=Homo sapiens OX=9606 G	STIM1	685	77.422
Q13591	Semaphorin-5A OS=Homo sapiens OX=9606 G	SEM5A	1074	120.61
Q13835	Plakophilin-1 OS=Homo sapiens OX=9606 G	PKP1	747	82.86
Q13867	Bleomycin hydrolase OS=Homo sapiens OX=9606 G	BLMH	455	52.562
Q14002	Carcinoembryonic antigen-related cell adhesion molecule 7 OS=Homo sapiens OX=9606 G	CEAM7	265	29.345
Q14050	Collagen alpha-3(IX) chain OS=Homo sapiens OX=9606 G	CO9A3	684	63.615
Q14118	Dystroglycan 1 OS=Homo sapiens OX=9606 G	DAG1	895	97.44
Q14204	Cytoplasmic dynein 1 heavy chain 1 OS=Homo sapiens OX=9606 G	DYHC1	4646	532.4
Q14393	Growth arrest-specific protein 6 OS=Homo sapiens OX=9606 G	GAS6	678	74.925
Q14508	WAP four-disulfide core domain protein 2 OS=Homo sapiens OX=9606 G	WFDC2	124	12.993
Q14515	SPARC-like protein 1 OS=Homo sapiens OX=9606 G	SPRL1	664	75.207
Q14525	Keratin, type I cuticular Ha3-II OS=Homo sapiens OX=9606 G	KT33B	404	46.213
Q14532	Keratin, type I cuticular Ha2 OS=Homo sapiens OX=9606 G	K1H2	448	50.343
Q14574	Desmocollin-3 OS=Homo sapiens OX=9606 G	DSC3	896	99.968
Q14624	Inter-alpha-trypsin inhibitor heavy chain H4 OS=Homo sapiens OX=9606 G	ITIH4	930	103.36
Q14643	Inositol 1,4,5-trisphosphate-gated calcium channel ITPR1 OS=Homo sapiens OX=9606 G	ITPR1	2758	313.93
Q14697	Neutral alpha-glucosidase AB	GANAB	944	106.87
Q14764	Major vault protein OS=Homo sapiens OX=9606 G	MVP	893	99.326
Q14847	LIM and SH3 domain protein 1 OS=Homo sapiens OX=9606 G	LASP1	261	29.717
Q14894	Ketimine reductase mu-crystallin OS=Homo sapiens OX=9606 G	CRYM	314	33.775
Q14914	Prostaglandin reductase 1 OS=Homo sapiens OX=9606 G	PTGR1	329	35.869
Q15046	Lysine--tR	SYK	597	68.047
Q15084	Protein disulfide-isomerase A6 OS=Homo sapiens OX=9606 G	PDIA6	440	48.121
Q15125	3-beta-hydroxysteroid-Delta(8),Delta(7)-isomerase OS=Homo sapiens OX=9606 G	EBP	230	26.352
Q15149	Plectin OS=Homo sapiens OX=9606 G	PLEC	4684	531.78
Q15257	Serine/threonine-protein phosphatase 2A activator OS=Homo sapiens OX=9606 G	PTPA	358	40.667
Q15293	Reticulocalbin-1	RCN1	331	38.89
Q15365	Poly(rC)-binding protein 1 OS=Homo sapiens OX=9606 G	PCBP1	356	37.497
Q15517	Corneodesmosin	CDSN	529	51.607
Q15782	Chitinase-3-like protein 2 OS=Homo sapiens OX=9606 G	CH3L2	390	43.5
Q15819	Ubiquitin-conjugating enzyme E2 variant 2 OS=Homo sapiens OX=9606 G	UB2V2	145	16.363
Q15828	Cystatin-M OS=Homo sapiens OX=9606 G	CYTM	149	16.511
Q15843	Ubiquitin-like protein NEDD8	NEDD8	81	9.0714
Q15847	Adipogenesis regulatory factor OS=Homo sapiens OX=9606 G	ADIRF	76	7.8547
Q15904	V-type proton ATPase subunit S1 OS=Homo sapiens OX=9606 G	VAS1	470	52.025
Q16270	Insulin-like growth factor-binding protein 7 OS=Homo sapiens OX=9606 G	IBP7	282	29.13
Q16378	Proline-rich protein 4 OS=Homo sapiens OX=9606 G	PROL4	134	15.097
Q16537	Serine/threonine-protein phosphatase 2A 56 kDa regulatory subunit epsilon isoform OS=Homo sapiens OX=9606 G	2A5E	467	54.699
Q16563	Synaptophysin-like protein 1 OS=Homo sapiens OX=9606 G	SYPL1	259	28.565
Q16610	Extracellular matrix protein 1 OS=Homo sapiens OX=9606 G	ECM1	540	60.673
Q16651	Prostasin OS=Homo sapiens OX=9606 G	PRSS8	343	36.431
Q16706	Alpha-mannosidase 2 OS=Homo sapiens OX=9606 G	MA2A1	1144	131.14
Q16769	Glutaminyl-peptide cyclotransferase OS=Homo sapiens OX=9606 G	QPCT	361	40.876
Q16881	Thioredoxin reductase 1, cytoplasmic OS=Homo sapiens OX=9606 G	TRXR1	649	70.905
Q24JP5	Transmembrane protein 132A OS=Homo sapiens OX=9606 G	T132A	1023	110.11
Q2I0M4	Leucine-rich repeat-containing protein 26 OS=Homo sapiens OX=9606 G	LRC26	334	34.856
Q2M2I5	Keratin, type I cytoskeletal 24 OS=Homo sapiens OX=9606 G	K1C24	525	55.087
Q3LXA3	Triokinase/FM	TKFC	575	58.946
Q3SY84	Keratin, type II cytoskeletal 71 OS=Homo sapiens OX=9606 G	K2C71	523	57.291
Q53GQ0	Very-long-chain 3-oxoacyl-CoA reductase OS=Homo sapiens OX=9606 G	DHB12	312	34.324
Q562R1	Beta-actin-like protein 2 OS=Homo sapiens OX=9606 G	ACTBL	376	42.003
Q5C9Z4	Nucleolar MIF4G domain-containing protein 1	NOM1	860	96.256
Q5D862	Filaggrin-2 OS=Homo sapiens OX=9606 G	FILA2	2391	248.07
Q5SGD2	Protein phosphatase 1L OS=Homo sapiens OX=9606 G	PPM1L	360	41.053
Q5T749	Keratinocyte proline-rich protein OS=Homo sapiens OX=9606 G	KPRP	579	64.135
Q5T750	Protein KPLCE OS=Homo sapiens OX=9606 G	KPLCE	250	26.238
Q5TEC6	Histone H3-7 OS=Homo sapiens OX=9606 G	H37	136	15.43
Q5TZA2	Rootletin OS=Homo sapiens OX=9606 G	CROCC	2017	228.42
Q5VT79	Annexin A8-like protein 1 OS=Homo sapiens OX=9606 G	AXA81	327	36.879
Q5XKE5	Keratin, type II cytoskeletal 79 OS=Homo sapiens OX=9606 G	K2C79	535	57.835
Q687X5	Metalloreductase STEAP4 OS=Homo sapiens OX=9606 G	STEA4	459	51.981
Q6E0U4	Dermokine	DMKN	476	47.082
Q6FI13	Histone H2A type 2-A OS=Homo sapiens OX=9606 G	H2A2A	130	14.095
Q6KB66	Keratin, type II cytoskeletal 80 OS=Homo sapiens OX=9606 G	K2C80	452	50.525
Q6MZM9	Proline-rich protein 27 OS=Homo sapiens OX=9606 G	PRR27	219	22.72
Q6NUJ1	Proactivator polypeptide-like 1	SAPL1	521	56.626
Q6P531	Glutathione hydrolase 6 OS=Homo sapiens OX=9606 G	GGT6	493	50.509
Q6PCB0	von Willebrand factor A domain-containing protein 1 OS=Homo sapiens OX=9606 G	VWA1	445	46.804
Q6UWP8	Suprabasin	SBSN	590	60.54
Q6UXB2	C-X-C motif chemokine 17 OS=Homo sapiens OX=9606 G	CXL17	119	13.819
Q6UXB3	Ly6/PLAUR domain-containing protein 2 OS=Homo sapiens OX=9606 G	LYPD2	125	13.115
Q6UXI9	Nephronectin	NPNT	565	61.906
Q6UXY8	Transmembrane channel-like protein 5 OS=Homo sapiens OX=9606 G	TMC5	1006	114.8
Q6XQN6	Nicotinate phosphoribosyltransferase	PNCB	538	57.578
Q6ZVX7	F-box only protein 50 OS=Homo sapiens OX=9606 G	FBX50	275	30.847
Q71DI3	Histone H3.2 OS=Homo sapiens OX=9606 G	H32	136	15.388
Q7L5L3	Lysophospholipase D GDPD3 OS=Homo sapiens OX=9606 G	GDPD3	318	36.596
Q7Z3Y8	Keratin, type I cytoskeletal 27 OS=Homo sapiens OX=9606 G	K1C27	459	49.823
Q7Z3Z0	Keratin, type I cytoskeletal 25 OS=Homo sapiens OX=9606 G	K1C25	450	49.317
Q7Z406	Myosin-14 OS=Homo sapiens OX=9606 G	MYH14	1995	227.87
Q7Z794	Keratin, type II cytoskeletal 1b OS=Homo sapiens OX=9606 G	K2C1B	578	61.802
Q7Z7A1	Centriolin	CNTRL	2325	268.88
Q7Z7D3	V-set domain-containing T-cell activation inhibitor 1	VTCN1	282	30.878
Q7Z7M9	Polypeptide	GALT5	940	106.26
Q86SF2	N-acetylgalactosaminyltransferase 7	GALT7	657	75.388
Q86SQ4	Adhesion G-protein coupled receptor G6 OS=Homo sapiens OX=9606 G	AGRG6	1221	136.69
Q86T26	Transmembrane protease serine 11B OS=Homo sapiens OX=9606 G	TM11B	416	46.337
Q86UD1	Out at first protein homolog OS=Homo sapiens OX=9606 G	OAF	273	30.688
Q86VP6	Cullin-associated NEDD8-dissociated protein 1	CAND1	1230	136.37
Q86VR7	V-set and immunoglobulin domain-containing protein 10-like OS=Homo sapiens OX=9606 G	VS10L	867	91.624
Q86X29	Lipolysis-stimulated lipoprotein receptor OS=Homo sapiens OX=9606 G	LSR	649	71.438
Q86Y38	Xylosyltransferase 1 OS=Homo sapiens OX=9606 G	XYLT1	959	107.57
Q86YZ3	Hornerin	HORN	2850	282.39
Q8IWU5	Extracellular sulfatase Sulf-2 OS=Homo sapiens OX=9606 G	SULF2	870	100.45
Q8IZA0	Dyslexia-associated protein KIAA0319-like protein OS=Homo sapiens OX=9606 G	K319L	1049	115.66
Q8N1N4	Keratin, type II cytoskeletal 781	K2C78	520	56.865
Q8N474	Secreted frizzled-related protein 1	SFRP1	314	35.385
Q8N4A0	Polypeptide N-acetylgalactosaminyltransferase 4	GALT4	578	66.665
Q8N6Q3	CD177 antigen	CD177	437	46.363
Q8NBJ4	Golgi membrane protein 1	GOLM1	401	45.333
Q8NBJ7	Inactive C-alpha-formylglycine-generating enzyme 2	SUMF2	301	33.843
Q8NBS9	Thioredoxin domain-containing protein 5	TXND5	432	47.628
Q8NC51	SERPINE1 mRNA-binding protein 1	SERB1	408	44.965
Q8NCL4	Polypeptide N-acetylgalactosaminyltransferase 6	GALT6	622	71.158
Q8NES3	Beta-1,3-N-acetylglucosaminyltransferase lunatic fringe	LFNG	379	41.773
Q8NEX9	Short-chain dehydrogenase/reductase family 9C member 7	DR9C7	313	35.262
Q8NFT8	Delta and Notch-like epidermal growth factor-related receptor	DNER	737	78.474
Q8NFU3	Thiosulfate:glutathione sulfurtransferase	TSTD1	115	12.53
Q8NI22	Multiple coagulation factor deficiency protein 2	MCFD2	146	16.39
Q8TAX7	Mucin-7 OS=Homo sapiens OX=9606 G	MUC7	377	39.158
Q8TBA6	Golgin subfamily A member 5 OS=Homo sapiens OX=9606 G	GOGA5	731	83.023
Q8TE68	Epidermal growth factor receptor kinase substrate 8-like protein 1 OS=Homo sapiens OX=9606 G	ES8L1	723	80.25
Q8TER0	Sushi, nidogen and EGF-like domain-containing protein 1	SNED1	1413	152.2
Q8TF30	WASP homolog-associated protein with actin, membranes and microtubules OS=Homo sapiens OX=9606 G	WHAMM	809	90.923
Q8WUM4	Programmed cell death 6-interacting protein OS=Homo sapiens OX=9606 G	PDC6I	868	96.022
Q8WVM8	Sec1 family domain-containing protein 1 OS=Homo sapiens OX=9606 G	SCFD1	642	72.379
Q8WVQ1	Soluble calcium-activated nucleotidase 1	CANT1	401	44.839
Q8WVV4	Protein POF1B OS=Homo sapiens OX=9606 G	POF1B	589	68.064
Q8WWI1	LIM domain only protein 7 OS=Homo sapiens OX=9606 G	LMO7	1683	192.69
Q8WWY7	WAP four-disulfide core domain protein 12 OS=Homo sapiens OX=9606 G	WFD12	111	12.05
Q8WXG9	Adhesion G-protein coupled receptor V1 OS=Homo sapiens OX=9606 G	AGRV1	6306	693.06
Q8WXI7	Mucin-16 OS=Homo sapiens OX=9606 G	MUC16	14507	1519.2
Q92485	Acid sphingomyelinase-like phosphodiesterase 3b OS=Homo sapiens OX=9606 G	ASM3B	455	50.813
Q92520	Protein FAM3C OS=Homo sapiens OX=9606 G	FAM3C	227	24.68
Q92597	Protein NDRG1	NDRG1	394	42.835
Q92743	Serine protease HTRA1 OS=Homo sapiens OX=9606 G	HTRA1	480	51.286
Q92747	Actin-related protein 2/3 complex subunit 1A OS=Homo sapiens OX=9606 G	ARC1A	370	41.569
Q92817	Envoplakin OS=Homo sapiens OX=9606 G	EVPL	2033	231.6
Q92820	Gamma-glutamyl hydrolase OS=Homo sapiens OX=9606 G	GGH	318	35.964
Q92882	Osteoclast-stimulating factor 1 OS=Homo sapiens OX=9606 G	OSTF1	214	23.787
Q92896	Golgi apparatus protein 1 OS=Homo sapiens OX=9606 G	GSLG1	1179	134.55
Q92956	Tumor necrosis factor receptor superfamily member 14	TNR14	283	30.391
Q93077	Histone H2A type 1-C OS=Homo sapiens OX=9606 G	H2A1C	130	14.105
Q969H8	Myeloid-derived growth factor OS=Homo sapiens OX=9606 G	MYDGF	173	18.795
Q969R5	Lethal(3)malignant brain tumor-like protein 2 OS=Homo sapiens OX=9606 G	LMBL2	705	79.109
Q969X2	Alpha-N-acetylgalactosaminide alpha-2,6-sialyltransferase 6	SIA7F	333	38.067
Q96BQ1	Protein FAM3D OS=Homo sapiens OX=9606 G	FAM3D	224	24.963
Q96DA0	Pancreatic adenocarcinoma up-regulated factor OS=Homo sapiens OX=9606 G	PAUF	172	18.878
Q96DR8	Mucin-like protein 1 OS=Homo sapiens OX=9606 G	MUCL1	90	9.0391
Q96EU7	C1GALT1-specific chaperone 1 OS=Homo sapiens OX=9606 G	C1GLC	318	36.382
Q96FQ6	Protein S100-A16 OS=Homo sapiens OX=9606 G	S10AG	103	11.801
Q96FW1	Ubiquitin thioesterase OTUB1 OS=Homo sapiens OX=9606 G	OTUB1	271	31.284
Q96HC4	PDZ and LIM domain protein 5 OS=Homo sapiens OX=9606 G	PDLI5	596	63.944
Q96IU4	Putative protein-lysine deacylase ABHD14B OS=Homo sapiens OX=9606 G	ABHEB	210	22.345
Q96KP4	Cytosolic non-specific dipeptidase	CNDP2	475	52.878
Q96L93	Kinesin-like protein KIF16B OS=Homo sapiens OX=9606 G	KI16B	1317	152.01
Q96P63	Serpin B12 OS=Homo sapiens OX=9606 G	SPB12	405	46.276
Q96PD5	N-acetylmuramoyl-L-alanine amidase	PGRP2	576	62.216
Q96Q89	Kinesin-like protein KIF20B OS=Homo sapiens OX=9606 G	KI20B	1820	210.63
Q96QA5	Gasdermin-A OS=Homo sapiens OX=9606 G	GSDMA	445	49.364
Q96QR1	Secretoglobin family 3A member 1 OS=Homo sapiens OX=9606 G	SG3A1	104	10.1
Q96S96	Phosphatidylethanolamine-binding protein 4 OS=Homo sapiens OX=9606 G	PEBP4	227	25.733
Q96TA1	Protein Niban 2	NIBA2	746	84.137
Q99102	Mucin-4 OS=Homo sapiens OX=9606 G	MUC4	5412	542.3
Q99436	Proteasome subunit beta type-7 OS=Homo sapiens OX=9606 G	PSB7	277	29.965
Q99497	Parkinson disease protein 7 OS=Homo sapiens OX=9606 G	PARK7	189	19.891
Q99519	Sialidase-1	NEUR1	415	45.467
Q99538	Legumain	LGMN	433	49.411
Q99574	Neuroserpin	NEUS	410	46.426
Q99685	Monoglyceride lipase OS=Homo sapiens OX=9606 G	MGLL	303	33.261
Q99816	Tumor susceptibility gene 101 protein OS=Homo sapiens OX=9606 G	TS101	390	43.944
Q99828	Calcium and integrin-binding protein 1 OS=Homo sapiens OX=9606 G	CIB1	191	21.703
Q99829	Copine-1	CPNE1	537	59.058
Q99880	Histone H2B type 1-L OS=Homo sapiens OX=9606 G	H2B1L	126	13.952
Q99935	Opiorphin prepropeptide OS=Homo sapiens OX=9606 G	PROL1	248	27.216
Q99954	Submaxillary gland androgen-regulated protein 3A OS=Homo sapiens OX=9606 G	SMR3A	134	14.048
Q99969	Retinoic acid receptor responder protein 2 OS=Homo sapiens OX=9606 G	RARR2	163	18.617
Q9BR76	Coronin-1B OS=Homo sapiens OX=9606 G	COR1B	489	54.234
Q9BRA2	Thioredoxin domain-containing protein 17 OS=Homo sapiens OX=9606 G	TXD17	123	13.941
Q9BRF8	Serine/threonine-protein phosphatase CPPED1 OS=Homo sapiens OX=9606 G	CPPED	314	35.548
Q9BRK5	45 kDa calcium-binding protein OS=Homo sapiens OX=9606 G	CAB45	362	41.806
Q9BS26	Endoplasmic reticulum resident protein 44 OS=Homo sapiens OX=9606 G	ERP44	406	46.971
Q9BTY2	Plasma alpha-L-fucosidase OS=Homo sapiens OX=9606 G	FUCO2	467	54.066
Q9BW04	Specifically androgen-regulated gene protein OS=Homo sapiens OX=9606 G	SARG	601	63.964
Q9BW30	Tubulin polymerization-promoting protein family member 3 OS=Homo sapiens OX=9606 G	TPPP3	176	18.985
Q9BWS9	Chitinase domain-containing protein 1 OS=Homo sapiens OX=9606 G	CHID1	393	44.94
Q9BXJ1	Complement C1q tumor necrosis factor-related protein 1 OS=Homo sapiens OX=9606 G	C1QT1	281	31.742
Q9BXS4	Transmembrane protein 59 OS=Homo sapiens OX=9606 G	TMM59	323	36.223
Q9BXU0	Testis-expressed protein 12 OS=Homo sapiens OX=9606 G	TEX12	123	14.107
Q9BYD5	Cornifelin	CNFN	112	12.376
Q9BYE3	Late cornified envelope protein 3D OS=Homo sapiens OX=9606 G	LCE3D	92	9.4435
Q9BZQ8	Protein Niban 1	NIBA1	928	103.13
Q9C075	Keratin, type I cytoskeletal 23 OS=Homo sapiens OX=9606 G	K1C23	422	48.131
Q9GZM7	Tubulointerstitial nephritis antigen-like	TINAL	467	52.387
Q9GZN4	Brain-specific serine protease 4	BSSP4	317	33.731
Q9GZP8	Immortalization up-regulated protein OS=Homo sapiens OX=9606 G	IMUP	106	10.897
Q9GZZ8	Extracellular glycoprotein lacritin OS=Homo sapiens OX=9606 G	LACRT	138	14.246
Q9H0E2	Toll-interacting protein OS=Homo sapiens OX=9606 G	TOLIP	274	30.281
Q9H0U4	Ras-related protein Rab-1B OS=Homo sapiens OX=9606 G	RAB1B	201	22.171
Q9H0W9	Ester hydrolase C11orf54 OS=Homo sapiens OX=9606 G	CK054	315	35.117
Q9H173	Nucleotide exchange factor SIL1	SIL1	461	52.084
Q9H190	Syntenin-2 OS=Homo sapiens OX=9606 G	SDCB2	292	31.593
Q9H1E1	Ribonuclease 7	RNAS7	156	17.419
Q9H299	SH3 domain-binding glutamic acid-rich-like protein 3 OS=Homo sapiens OX=9606 G	SH3L3	93	10.438
Q9H2G2	STE20-like serine/threonine-protein kinase OS=Homo sapiens OX=9606 G	SLK	1235	142.69
Q9H3R0	Lysine-specific demethylase 4C OS=Homo sapiens OX=9606 G	KDM4C	1056	119.98
Q9H4M9	EH domain-containing protein 1 OS=Homo sapiens OX=9606 G	EHD1	534	60.626
Q9H8H3	Thiol S-methyltransferase TMT1A OS=Homo sapiens OX=9606 G	TMT1A	244	28.319
Q9HAT2	Sialate O-acetylesterase OS=Homo sapiens OX=9606 G	SIAE	523	58.314
Q9HBR0	Solute carrier family 38 member 10 OS=Homo sapiens OX=9606 G	S38AA	1119	119.76
Q9HC38	Glyoxalase domain-containing protein 4 OS=Homo sapiens OX=9606 G	GLOD4	313	34.793
Q9HC84	Mucin-5B OS=Homo sapiens OX=9606 G	MUC5B	5762	596.33
Q9HCY8	Protein S100-A14 OS=Homo sapiens OX=9606 G	S10AE	104	11.662
Q9HD89	Resistin	RETN	108	11.419
Q9NP79	Vacuolar protein sorting-associated protein VTA1 homolog	VTA1	307	33.879
Q9NQX5	Neural proliferation differentiation and control protein 1	NPDC1	325	34.516
Q9NR45	Sialic acid synthase	SIAS	359	40.307
Q9NRA1	Platelet-derived growth factor C	PDGFC	345	39.029
Q9NRJ3	C-C motif chemokine 28	CCL28	127	14.279
Q9NWF9	E3 ubiquitin-protein ligase RNF216	RN216	866	99.405
Q9NYL9	Tropomodulin-3	TMOD3	352	39.594
Q9NZ08	Endoplasmic reticulum aminopeptidase 1	ERAP1	941	107.23
Q9NZD2	Glycolipid transfer protein	GLTP	209	23.85
Q9NZP8	Complement C1r subcomponent-like protein	C1RL	487	53.498
Q9NZT1	Calmodulin-like protein 5	CALL5	146	15.892
Q9P0G3	Kallikrein-14 OS=Homo sapiens OX=9606 G	KLK14	267	29.121
Q9P2D7	Dynein axonemal heavy chain 1 OS=Homo sapiens OX=9606 G	DYH1	4265	487.49
Q9UBC9	Small proline-rich protein 3 OS=Homo sapiens OX=9606 G	SPRR3	169	18.154
Q9UBG3	Cornulin	CRNN	495	53.533
Q9UBQ7	Glyoxylate reductase/hydroxypyruvate reductase OS=Homo sapiens OX=9606 G	GRHPR	328	35.668
Q9UBR2	Cathepsin Z OS=Homo sapiens OX=9606 G	CATZ	303	33.868
Q9UBT3	Dickkopf-related protein 4 OS=Homo sapiens OX=9606 G	DKK4	224	24.875
Q9UBX1	Cathepsin F OS=Homo sapiens OX=9606 G	CATF	484	53.365
Q9UBX7	Kallikrein-11 OS=Homo sapiens OX=9606 G	KLK11	282	31.059
Q9UGL9	Cysteine-rich C-terminal protein 1 OS=Homo sapiens OX=9606 G	CRCT1	99	9.7358
Q9UGM3	Deleted in malignant brain tumors 1 protein OS=Homo sapiens OX=9606 G	DMBT1	2413	260.73
Q9UHD0	Interleukin-19 OS=Homo sapiens OX=9606 G	IL19	177	20.452
Q9UHL4	Dipeptidyl peptidase 2 OS=Homo sapiens OX=9606 G	DPP2	492	54.341
Q9UI42	Carboxypeptidase A4 OS=Homo sapiens OX=9606 G	CBPA4	421	47.351
Q9UIV8	Serpin B13 OS=Homo sapiens OX=9606 G	SPB13	391	44.276
Q9UJJ9	N-acetylglucosamine-1-phosphotransferase subunit gamma	GNPTG	305	33.973
Q9UJU6	Drebrin-like protein	DBNL	430	48.207
Q9UKK3	Protein mono-ADP-ribosyltransferase PARP4 OS=Homo sapiens OX=9606 G	PARP4	1724	192.59
Q9UKR3	Kallikrein-13 OS=Homo sapiens OX=9606 G	KLK13	277	30.57
Q9UL25	Ras-related protein Rab-21 OS=Homo sapiens OX=9606 G	RAB21	225	24.347
Q9UL46	Proteasome activator complex subunit 2 OS=Homo sapiens OX=9606 G	PSME2	239	27.401
Q9UL52	Transmembrane protease serine 11E OS=Homo sapiens OX=9606 G	TM11E	423	47.695
Q9ULV0	Unconventional myosin-Vb OS=Homo sapiens OX=9606 G	MYO5B	1848	213.67
Q9ULZ3	Apoptosis-associated speck-like protein containing a CARD OS=Homo sapiens OX=9606 G	ASC	195	21.627
Q9UM00	Calcium load-activated calcium channel OS=Homo sapiens OX=9606 G	TMCO1	239	27.079
Q9UN36	Protein NDRG2	NDRG2	371	40.798
Q9UN76	Sodium- and chloride-dependent neutral and basic amino acid transporter B(0+)	S6A14	642	72.152
Q9UNW1	Multiple inositol polyphosphate phosphatase 1	MINP1	487	55.051
Q9UQ80	Proliferation-associated protein 2G4 OS=Homo sapiens OX=9606 G	PA2G4	394	43.786
Q9UQB8	BAR/IMD domain-containing adapter protein 2 OS=Homo sapiens OX=9606 G	BAIP2	552	60.867
Q9Y223	Bifunctional UDP-N-acetylglucosamine 2-epimerase/N-acetylmannosamine kinase	GLCNE	722	79.274
Q9Y2A9	N-acetyllactosaminide beta-1,3-N-acetylglucosaminyltransferase 3	B3GN3	372	42.534
Q9Y2Q3	Glutathione S-transferase kappa 1 OS=Homo sapiens OX=9606 G	GSTK1	226	25.497
Q9Y337	Kallikrein-5 OS=Homo sapiens OX=9606 G	KLK5	293	32.02
Q9Y446	Plakophilin-3 OS=Homo sapiens OX=9606 G	PKP3	797	87.081
Q9Y4L1	Hypoxia up-regulated protein 1 OS=Homo sapiens OX=9606 G	HYOU1	999	111.33
Q9Y5Z4	Heme-binding protein 2 OS=Homo sapiens OX=9606 G	HEBP2	205	22.875
Q9Y6M9	NADH dehydrogenase [ubiquinone] 1 beta subcomplex subunit 9	NDUB9	179	21.831
