# Supplementary material for: Precision in Tear Fluid Biomarker Discovery: Quantitative Proteomic Profiling of Small-Volume, Individual Samples Using Capillary Tube Collection
Source: Biomedicines. 2025 Feb 6;13(2):386. doi: 10.3390/biomedicines13020386 (PMC11852441; doi:10.3390/biomedicines13020386)
Supplement: Supplementary file 1 [file biomedicines-13-00386-s001.zip › Supplementary Table S2.xlsx]

## Sheet: Table S2 Description
Table S2. Tear Proteins Identified in Pooled Tear fluid Experiments to Optimize LC-MS/MS Digestion Protocol
A total of 32 tabs are included in this file:
Tab 1	Table S3 Description
Tab 2	All Proteins Identified (741)
Tab 3	All Proteins Identified (a) (392): The 392 proteins identified by protocol A, dilution volume 250 ul, Trypsin:Protein ratio 50:1
Tab 4	All Proteins Identified (b) (493): The 493 proteins identified by procol B, dilution volume 250 uL, Trypsin:Protein ratio 20:1
Tab 5	All Proteins Identified (c) (539): The 539 proteins identified by protocol C, dilution volume 125 uL, Trypsinn:Protein ratio 50:1
Tab 6	All Proteins Identified (d) (502): The 502 proteins identified by protocol D, dilution volume 125 uL, Trypsin:Protein ratio 20:1
Tab 7	All Proteins Identified (e) (520): The 520 proteins identified by protcol E, dilution volume 50 uL, Trypsin:Protein ratio 50:1
Tab 8	All Proteins Identited (f) (612): The 612 proteins identified by protocol F, dilution volume 50 uL, Trypsin:Protein ratio 20:1
Tab 9	(a)1 (269): The 269 proteins identified using total dilution volume 250 uL and Trypsin:Protein ratio 50:1, repeat 1
Tab 10	(a)2 (310): The 310 proteins identified using total dilution volume 250 uL and Trypsin:Protein ratio 50:1, repeat 2
Tab 11	(a)3 (244): The 244 proteins identified using total dilution volume 250 uL and Trypsin:Protein ratio 50:1, repeat 3
Tab 12	(a)4 (318): The 318 proteins identified using total dilution volume 250 uL and Trypsin:Protein ratio 50:1, repeat 4
Tab 13	(a)5 (327): The 327 proteins identified using total dilution volume 250 uL and Trypsin:Protein ratio 50:1, repeat 5
Tab 14	(b)1 (350): The 350 proteins identified using total dilution volume 250 uL and Trypsin:Protein ratio 20:1, repeat 1
Tab 15	(b)2 (349): The 349 proteins identified using total dilution volume 250 uL and Trypsin:Protein ratio 20:1, repeat 2
Tab 16	(b)3 (328): The 328 proteins identified using total dilution volume 250 uL and Trypsin:Protein ratio 20:1, repeat 3
Tab 17	(b)4 (395): The 395 proteins identified using total dilution volume 250 uL and Trypsin:Protein ratio 20:1, repeat 4
Tab 18	(b)5 (341): The 341 proteins identified using total dilution volume 250 uL and Trypsin:Protein ratio 20:1, repeat 5
Tab 19	(c)1 (282): The 282 proteins identified using total dilution volume 125 uL and Trypsin:Protein ratio 50:1, repeat 1
Tab 20	(c)2 (491): The 491 proteins identified using total dilution volume 125 uL and Trypsin:Protein ratio 50:1, repeat 2
Tab 21	(c)3 (349): The 365 proteins identified using total dilution volume 125 uL and Trypsin:Protein ratio 50:1, repeat 3
Tab 22	(c)4 (355): The 355 proteins identified using total dilution volume 125 uL and Trypsin:Protein ratio 50:1, repeat 4
Tab 23	(c)5 (350): The 350 proteins identified using total dilution volume 125 uL and Trypsin:Protein ratio 50:1, repeat 5
Tab 24	(d)1 (322): The 322 proteins identified using total dilution volume 125 uL and Trypsin:Protein ratio 20:1, repeat 1
Tab 25	(d)2 (463): The 463 proteins identified using total dilution volume 125 uL and Trypsin:Protein ratio 20:1, repeat 2
Tab 26	(d)3 (341): The 341 proteins identified using total dilution volume 125 uL and Trypsin:Protein ratio 20:1, repeat 3
Tab 27	(d)4 (341): The 360 proteins identified using total dilution volume 125 uL and Trypsin:Protein ratio 20:1, repeat 4
Tab 28	(d)5 (336): The 336 proteins identified using total dilution volume 125 uL and Trypsin:Protein ratio 20:1, repeat 5
Tab 29	(e)1 (356): The 356 proteins identified using total dilution volume 50 uL and Trypsin:Protein ratio 50:1, repeat 1
Tab 30	(e)2 (382): The 382 proteins identified using total dilution volume 50 uL and Trypsin:Protein ratio 50:1, repeat 2
Tab 31	(e)3 (352): The 352 proteins identified using total dilution volume 50 uL and Trypsin:Protein ratio 50:1, repeat 3
Tab 32	(e)4 (382): The 382 proteins identified using total dilution volume 50 uL and Trypsin:Protein ratio 50:1, repeat 4
Tab 33	(e)5 (367): The 367 proteins identified using total dilution volume 50 uL and Trypsin:Protein ratio 50:1, repeat 5
Tab 34	(f)1 (308): The 308 proteins identified using total dilution volume 50 uL and Trypsin:Protein ratio 20:1, repeat 1
Tab 35	(f)2 (342): The 342 proteins identified using total dilution volume 50 uL and Trypsin:Protein ratio 20:1, repeat 2
Tab 36	(f)3 (428): The 428 proteins identified using total dilution volume 50 uL and Trypsin:Protein ratio 20:1, repeat 3
Tab 37	(f)4 (536): The 536 proteins identified using total dilution volume 50 uL and Trypsin:Protein ratio 20:1, repeat 4
Tab 38	(f)5 (483): The 483 proteins identified using total dilution volume 50 uL and Trypsin:Protein ratio 20:1, repeat 5

## Sheet: All Proteins Identified (741)
All Proteins Identified (741)
Accession	Gene Name	Protein Description	Spectral Count	Intensity	Sequence Coverage	Peptides
A0A075B6H7	KV37	Probable non-functional immunoglobulin kappa variable 3-7	6	432300	42.2	3
A0A075B6H9	LV469	Immunoglobulin lambda variable 4-69	22	4356700	43.7	3
A0A075B6I0	LV861	Immunoglobulin lambda variable 8-61	56	20988000	20.5	3
A0A075B6I9	LV746	Immunoglobulin lambda variable 7-46	8	2177300	21.4	3
A0A075B6J9	LV218	Immunoglobulin lambda variable 2-18	65	16001000	28.8	3
A0A075B6K4	LV310	Immunoglobulin lambda variable 3-10	75	31324000	35.7	7
A0A087WSX0	LV545	Immunoglobulin lambda variable 5-45	32	1338800	26.8	3
A0A087WSY6	KVD15	Immunoglobulin kappa variable 3D-15	39	13039000	32.2	4
A0A0A0MS14	HV145	Immunoglobulin heavy variable 1-45	17	1153900	17.1	2
A0A0A0MS15	HV349	Immunoglobulin heavy variable 3-49	97	40288000	66.4	9
A0A0A0MT36	KVD21	Immunoglobulin kappa variable 6D-21	34	5812000	28.9	2
A0A0B4J1U7	HV601	Immunoglobulin heavy variable 6-1	41	54708000	27.3	4
A0A0B4J1V0	HV315	Immunoglobulin heavy variable 3-15	148	88523000	57.1	12
A0A0B4J1V1	HV321	Immunoglobulin heavy variable 3-21	6	634470	44.4	8
A0A0B4J1V2	HV226	Immunoglobulin heavy variable 2-26	15	1256200	27.7	4
A0A0B4J1X5	HV374	Immunoglobulin heavy variable 3-74	123	140090000	67.5	12
A0A0B4J1X8	HV343	Immunoglobulin heavy variable 3-43	28	1411200	44.1	6
A0A0B4J1Y8	LV949	Immunoglobulin lambda variable 9-49	24	3371800	32.5	5
A0A0B4J1Y9	HV372	Immunoglobulin heavy variable 3-72	65	8286700	66.4	11
A0A0C4DH25	KVD20	Immunoglobulin kappa variable 3D-20	34	43643000	51.7	5
A0A0C4DH29	HV103	Immunoglobulin heavy variable 1-3	13	329130	35	3
A0A0C4DH31	HV118	Immunoglobulin heavy variable 1-18	43	10723000	39.3	4
A0A0C4DH34	HV428	Immunoglobulin heavy variable 4-28	33	3083500	28.2	3
A0A0C4DH35	HV335	Probable non-functional immunoglobulin heavy variable 3-35	25	3530100	15.4	2
A0A0C4DH36	HV338	Probable non-functional immunoglobulin heavy variable 3-38	33	6953400	44.8	5
A0A0C4DH38	HV551	Immunoglobulin heavy variable 5-51	60	6255500	51.3	5
A0A0C4DH67	KV108	Immunoglobulin kappa variable 1-8	75	10284000	50.4	6
A0A0C4DH68	KV224	Immunoglobulin kappa variable 2-24	121	72186000	41.7	7
A0A0J9YX35	HV64D	Immunoglobulin heavy variable 3-64D	42	3469700	44.4	7
A0A0J9YXX1	HV5X1	Immunoglobulin heavy variable 5-10-1	14	882860	30.8	3
A0M8Q6	IGLC7	Immunoglobulin lambda constant 7	30	3534300	72.6	9
A1L0T0	HACL2	2-hydroxyacyl-CoA lyase 2	3	85026	2.7	1
A2NJV5	KV229	Immunoglobulin kappa variable 2-29	97	125420000	45.8	6
B0FP48	UPK3L	Uroplakin-3b-like protein 1	37	2727800	22.1	5
O00115	DNS2A	Deoxyribonuclease-2-alpha	27	1254000	7.2	2
O00151	PDLI1	PDZ and LIM domain protein 1	36	2110500	42.6	9
O00159	MYO1C	Unconventional myosin-Ic	4	56986	3.1	2
O00231	PSD11	26S proteasome non-ATPase regulatory subunit 11	1	33352	2.8	1
O00264	PGRC1	Membrane-associated progesterone receptor component 1	14	738370	7.2	1
O00299	CLIC1	Chloride intracellular channel protein 1	122	15423000	59.8	15
O00391	QSOX1	Sulfhydryl oxidase 1	362	32762000	35.2	24
O00468	AGRIN	Agrin	11	226910	2.9	5
O00506	STK25	Serine/threonine-protein kinase 25	7	233220	7.7	2
O00560	SDCB1	Syntenin-1	65	8053500	47.3	10
O00584	RNT2	Ribonuclease T2	181	14556000	41.8	14
O00592	PODXL	Podocalyxin	27	1577800	9.3	5
O14745	NHRF1	Na(+)/H(+) exchange regulatory cofactor NHE-RF1	52	3424700	38.3	10
O14773	TPP1	Tripeptidyl-peptidase 1	140	17807000	27.9	10
O15041	SEM3E	Semaphorin-3E	12	245170	5.4	3
O15145	ARPC3	Actin-related protein 2/3 complex subunit 3	22	2508100	17.4	3
O15173	PGRC2	Membrane-associated progesterone receptor component 2	2	206630	6.3	1
O15231	ZN185	Zinc finger protein 185	5	250180	8.1	4
O15511	ARPC5	Actin-related protein 2/3 complex subunit 5	2	56585	23.2	2
O43278	SPIT1	Kunitz-type protease inhibitor 1	22	699920	15.3	5
O43396	TXNL1	Thioredoxin-like protein 1	4	177300	10	2
O43405	COCH	Cochlin	6	161800	6.2	3
O43488	ARK72	Aflatoxin B1 aldehyde reductase member 2	16	667980	9.5	2
O43490	PROM1	Prominin-1	82	5208700	23	14
O43505	B4GA1	Beta-1,4-glucuronyltransferase 1	16	574870	8.7	3
O43653	PSCA	Prostate stem cell antigen	21	3368200	26.3	4
O43707	ACTN4	Alpha-actinin-4	165	10028000	47	32
O43790	KRT86	Keratin, type II cuticular Hb6	16	1011800	21.4	8
O43852	CALU	Calumenin	64	17703000	47	14
O60437	PEPL	Periplakin	126	9138600	36.9	49
O60603	TLR2	Toll-like receptor 2	24	623770	4.7	3
O60664	PLIN3	Perilipin-3	19	619270	14.1	5
O60716	CTND1	Catenin delta-1	1	19881	1.2	1
O60784	TOM1	Target of Myb1 membrane trafficking protein	3	107120	5.9	2
O60888	CUTA	Protein CutA	74	9428200	41.3	5
O60911	CATL2	Cathepsin L2	48	2859000	60.8	14
O75083	WDR1	WD repeat-containing protein 1	40	1744200	32	12
O75094	SLIT3	Slit homolog 3 protein	46	1503800	9.6	11
O75348	VATG1	V-type proton ATPase subunit G 1	3	101520	20.3	2
O75351	VPS4B	Vacuolar protein sorting-associated protein 4B	15	416730	10.6	3
O75367	H2AY	Core histone macro-H2A.1	6	346530	17.1	4
O75369	FLNB	Filamin-B	11	544850	1.9	3
O75503	CLN5	Bis(monoacylglycero)phosphate synthase CLN5	15	700450	14.5	4
O75556	SG2A1	Mammaglobin-B	2716	4123800000	75.8	17
O75594	PGRP1	Peptidoglycan recognition protein 1	21	552520	15.8	2
O75608	LYPA1	Acyl-protein thioesterase 1	2	83794	10.9	2
O75629	CREG1	Protein CREG1	27	1306900	20	3
O75787	RENR	Renin receptor	20	1007900	16.9	3
O75874	IDHC	Isocitrate dehydrogenase [NADP] cytoplasmic	58	2855600	38.4	14
O75882	ATRN	Attractin	36	3085100	6.9	7
O75888	TNF13	Tumor necrosis factor ligand superfamily member 13	82	10575000	21.2	6
O75947	ATP5H	ATP synthase subunit d, mitochondrial	2	145200	10.6	1
O75976	CBPD	Carboxypeptidase D	7	145960	3.2	4
O76011	KRT34	Keratin, type I cuticular Ha4	4	120610	19.5	8
O95171	SCEL	Sciellin	39	2292000	27.8	15
O95336	6PGL	6-phosphogluconolactonase	28	971490	19.8	4
O95395	GCNT3	Beta-1,3-galactosyl-O-glycosyl-glycoprotein beta-1,6-N-acetylglucosaminyltransferase 3	41	2515000	29.9	11
O95436	NPT2B	Sodium-dependent phosphate transport protein 2B	47	4790700	9.4	6
O95479	G6PE	GDH/6PGL endoplasmic bifunctional protein	3	68944	2	1
O95841	ANGL1	Angiopoietin-related protein 1	52	2549800	24.8	13
O95968	SG1D1	Secretoglobin family 1D member 1	895	4167200000	52.2	17
O95994	AGR2	Anterior gradient protein 2 homolog	70	11143000	70.9	13
P00338	LDHA	L-lactate dehydrogenase A chain	91	12574000	47.6	15
P00352	AL1A1	Aldehyde dehydrogenase 1A1	261	37349000	62.7	29
P00387	NB5R3	NADH-cytochrome b5 reductase 3	2	46164	6.3	1
P00390	GSHR	Glutathione reductase, mitochondrial	46	5759000	18.4	8
P00403	COX2	Cytochrome c oxidase subunit 2	1	373640	4.4	1
P00450	CERU	Ceruloplasmin	1233	300150000	70.1	69
P00491	PNPH	Purine nucleoside phosphorylase	14	435070	14.2	3
P00558	PGK1	Phosphoglycerate kinase 1	185	14995000	71.2	24
P00734	THRB	Prothrombin	20	2684100	26.5	9
P00736	C1R	Complement C1r subcomponent	24	560940	4.7	2
P00738	HPT	Haptoglobin	590	564540000	64	35
P00746	CFAD	Complement factor D	14	603390	31.2	4
P00747	PLMN	Plasminogen	23	858060	24.8	14
P00751	CFAB	Complement factor B	320	81628000	47.4	38
P00966	ASSY	Argininosuccinate synthase	7	304580	21.1	5
P01008	ANT3	Antithrombin-III	52	6503100	31.2	9
P01009	A1AT	Alpha-1-antitrypsin	321	55857000	59.6	27
P01011	AACT	Alpha-1-antichymotrypsin	228	47934000	47	21
P01019	ANGT	Angiotensinogen	13	755600	23.5	8
P01023	A2MG	Alpha-2-macroglobulin	72	10272000	27.5	34
P01024	CO3	Complement C3	2722	824010000	81.1	160
P01033	TIMP1	Metalloproteinase inhibitor 1	285	51487000	61.8	14
P01034	CYTC	Cystatin-C	340	274770000	67.1	13
P01036	CYTS	Cystatin-S	2127	4632800000	80.1	21
P01037	CYTN	Cystatin-SN	544	520900000	75.9	18
P01042	KNG1	Kininogen-1	44	1966800	22.7	13
P01133	EGF	Pro-epidermal growth factor	11	480510	2.1	2
P01591	IGJ	Immunoglobulin J chain	1071	3391000000	78.6	21
P01594	KV133	Immunoglobulin kappa variable 1-33	70	11410000	36.8	2
P01599	KV117	Immunoglobulin kappa variable 1-17	27	8117100	31.6	5
P01601	KVD16	Immunoglobulin kappa variable 1D-16	27	4188300	13.7	1
P01602	KV105	Immunoglobulin kappa variable 1-5	56	8053500	31.6	5
P01614	KVD40	Immunoglobulin kappa variable 2D-40	9	711040	30.6	5
P01615	KVD28	Immunoglobulin kappa variable 2D-28	52	156610000	48.3	5
P01619	KV320	Immunoglobulin kappa variable 3-20	141	201250000	46.6	6
P01624	KV315	Immunoglobulin kappa variable 3-15	118	309390000	32.2	4
P01700	LV147	Immunoglobulin lambda variable 1-47	81	41073000	53.8	4
P01701	LV151	Immunoglobulin lambda variable 1-51	38	9580200	42.7	4
P01703	LV140	Immunoglobulin lambda variable 1-40	26	4320600	17.8	2
P01704	LV214	Immunoglobulin lambda variable 2-14	30	14110000	17.5	2
P01706	LV211	Immunoglobulin lambda variable 2-11	24	3700100	50.4	4
P01714	LV319	Immunoglobulin lambda variable 3-19	37	18611000	63.4	4
P01718	LV327	Immunoglobulin lambda variable 3-27	4	421300	28.3	3
P01742	HV169	Immunoglobulin heavy variable 1-69	5	213770	22.2	2
P01743	HV146	Immunoglobulin heavy variable 1-46	39	5601900	35	3
P01764	HV323	Immunoglobulin heavy variable 3-23	24	1533500	67.5	10
P01766	HV313	Immunoglobulin heavy variable 3-13	56	4431000	44.8	5
P01767	HV353	Immunoglobulin heavy variable 3-53	7	423930	67.2	9
P01780	HV307	Immunoglobulin heavy variable 3-7	170	89144000	67.5	14
P01782	HV309	Immunoglobulin heavy variable 3-9	89	13636000	44.1	7
P01824	HV439	Immunoglobulin heavy variable 4-39	75	21474000	43.2	5
P01833	PIGR	Polymeric immunoglobulin receptor	4331	7005000000	70.3	88
P01834	IGKC	Immunoglobulin kappa constant	1276	2684800000	100	21
P01859	IGHG2	Immunoglobulin heavy constant gamma 2	75	10960000	41.3	15
P01860	IGHG3	Immunoglobulin heavy constant gamma 3	87	58193000	43.9	17
P01861	IGHG4	Immunoglobulin heavy constant gamma 4	11	1130000	41.7	11
P01871	IGHM	Immunoglobulin heavy constant mu	1051	1122900000	54.9	34
P01876	IGHA1	Immunoglobulin heavy constant alpha 1	4597	15814000000	70.4	36
P02511	CRYAB	Alpha-crystallin B chain	33	3379000	20	3
P02533	K1C14	Keratin, type I cytoskeletal 14	639	293850000	83.5	60
P02538	K2C6A	Keratin, type II cytoskeletal 6A	754	364750000	71.8	82
P02647	APOA1	Apolipoprotein A-I	134	46002000	80.5	31
P02649	APOE	Apolipoprotein E	17	747790	31.9	8
P02671	FIBA	Fibrinogen alpha chain	60	8022600	34.2	25
P02675	FIBB	Fibrinogen beta chain	75	10094000	53.8	24
P02679	FIBG	Fibrinogen gamma chain	28	3221700	49.7	15
P02749	APOH	Beta-2-glycoprotein 1	160	12544000	55.4	14
P02750	A2GL	Leucine-rich alpha-2-glycoprotein	158	13843000	46.7	14
P02753	RET4	Retinol-binding protein 4	35	2087200	33.8	7
P02760	AMBP	Protein AMBP	10	313720	11.6	4
P02763	A1AG1	Alpha-1-acid glycoprotein 1	75	18297000	29.4	7
P02765	FETUA	Alpha-2-HS-glycoprotein	59	7568000	30	7
P02768	ALBU	Albumin	3113	2686700000	92.1	114
P02774	VTDB	Vitamin D-binding protein	111	9392100	58.6	23
P02787	TRFE	Serotransferrin	790	171640000	68.8	70
P02788	TRFL	Lactotransferrin	19789	58682000000	92	151
P02790	HEMO	Hemopexin	192	28258000	44.8	22
P02808	STAT	Statherin	5	154680	48.4	1
P02814	SMR3B	Submaxillary gland androgen-regulated protein 3B	1730	3110600000	65.8	2
P03950	ANGI	Angiogenin	164	16090000	71.4	13
P03973	SLPI	Antileukoproteinase	490	846140000	78.8	21
P04004	VTNC	Vitronectin	86	16234000	27.6	13
P04040	CATA	Catalase	57	3273700	36.6	13
P04062	GBA1	Lysosomal acid glucosylceramidase	4	133350	8.4	3
P04066	FUCO	Tissue alpha-L-fucosidase	31	1138500	25.1	9
P04075	ALDOA	Fructose-bisphosphate aldolase A	166	13914000	69.2	21
P04083	ANXA1	Annexin A1	421	94948000	87.6	42
P04155	TFF1	Trefoil factor 1	16	2299800	57.1	6
P04156	PRIO	Major prion protein	8	650020	4.7	1
P04196	HRG	Histidine-rich glycoprotein	21	1126500	17	8
P04211	LV743	Immunoglobulin lambda variable 7-43	42	44615000	21.4	3
P04217	A1BG	Alpha-1B-glycoprotein	39	1840300	28.3	10
P04264	K2C1	Keratin, type II cytoskeletal 1	2522	2344700000	82	84
P04406	G3P	Glyceraldehyde-3-phosphate dehydrogenase	391	125110000	71	26
P04430	KV116	Immunoglobulin kappa variable 1-16	46	3834100	31.6	3
P04432	KVD39	Immunoglobulin kappa variable 1D-39	124	16017000	31.6	4
P04433	KV311	Immunoglobulin kappa variable 3-11	105	114060000	58.3	6
P04632	CPNS1	Calpain small subunit 1	24	1251200	53	10
P04792	HSPB1	Heat shock protein beta-1	301	234780000	94.1	15
P05089	ARGI1	Arginase-1	78	99036000	59.6	17
P05090	APOD	Apolipoprotein D	174	47132000	48.1	14
P05109	S10A8	Protein S100-A8	238	253270000	60.2	14
P05120	PAI2	Plasminogen activator inhibitor 2	16	706080	28.4	7
P05155	IC1	Plasma protease C1 inhibitor	59	6230200	22	13
P05156	CFAI	Complement factor I	32	1373900	19	8
P05164	PERM	Myeloperoxidase	352	46449000	46.2	32
P05186	PPBT	Alkaline phosphatase, tissue-nonspecific isozyme	37	2469500	30.2	8
P05362	ICAM1	Intercellular adhesion molecule 1	8	266890	7.5	3
P05386	RLA1	Large ribosomal subunit protein P1	34	2098100	14	1
P05787	K2C8	Keratin, type II cytoskeletal 8	32	1686600	35	23
P06280	AGAL	Alpha-galactosidase A	4	162010	11.2	3
P06310	KV230	Immunoglobulin kappa variable 2-30	76	44523000	42.5	5
P06312	KV401	Immunoglobulin kappa variable 4-1	197	114490000	29.8	5
P06396	GELS	Gelsolin	711	182940000	67.9	56
P06493	CDK1	Cyclin-dependent kinase 1	6	5313500	5.7	2
P06576	ATPB	ATP synthase subunit beta, mitochondrial	20	852130	24.6	8
P06702	S10A9	Protein S100-A9	300	138690000	99.1	17
P06703	S10A6	Protein S100-A6	77	5693200	57.8	10
P06727	APOA4	Apolipoprotein A-IV	16	891780	21	7
P06733	ENOA	Alpha-enolase	419	81655000	84.8	39
P06737	PYGL	Glycogen phosphorylase, liver form	30	1463000	16.5	11
P06744	G6PI	Glucose-6-phosphate isomerase	73	5336600	34.6	12
P06865	HEXA	Beta-hexosaminidase subunit alpha	20	4244300	10.8	4
P07203	GPX1	Glutathione peroxidase 1	23	985020	38.4	5
P07237	PDIA1	Protein disulfide-isomerase	161	12549000	47.4	24
P07305	H10	Histone H1.0	2	58483	10.8	2
P07339	CATD	Cathepsin D	526	231650000	52.7	25
P07355	ANXA2	Annexin A2	320	71833000	80.2	37
P07384	CAN1	Calpain-1 catalytic subunit	51	6858100	19.3	10
P07437	TBB5	Tubulin beta chain	15	528600	44.4	15
P07476	INVO	Involucrin	40	2468800	35.2	13
P07602	SAP	Prosaposin	501	107670000	58.2	28
P07686	HEXB	Beta-hexosaminidase subunit beta	82	107300000	25.2	12
P07711	CATL1	Procathepsin L	129	24192000	26.4	8
P07737	PROF1	Profilin-1	139	10690000	67.1	11
P07741	APT	Adenine phosphoribosyltransferase	8	220600	20	2
P07858	CATB	Cathepsin B	455	155850000	58.4	22
P07900	HS90A	Heat shock protein HSP 90-alpha	62	3831500	18.7	11
P07910	HNRPC	Heterogeneous nuclear ribonucleoproteins C1/C2	2	30338	4.2	2
P07948	LYN	Tyrosine-protein kinase Lyn	4	118180	5.7	2
P07996	TSP1	Thrombospondin-1	118	12604000	29.5	27
P08118	MSMB	Beta-microseminoprotein	8	376360	18.4	4
P08174	DAF	Complement decay-accelerating factor	62	14466000	26.8	6
P08238	HS90B	Heat shock protein HSP 90-beta	15	606550	17.8	11
P08246	ELNE	Neutrophil elastase	72	15725000	43.4	9
P08294	SODE	Extracellular superoxide dismutase [Cu-Zn]	16	365600	28.3	4
P08311	CATG	Cathepsin G	119	46177000	49.8	12
P08493	MGP	Matrix Gla protein	10	911900	23.3	2
P08571	CD14	Monocyte differentiation antigen CD14	326	47167000	50.7	15
P08582	TRFM	Melanotransferrin	72	5392200	18.3	11
P08603	CFAH	Complement factor H	356	39743000	42.4	44
P08670	VIME	Vimentin	37	1603400	37.1	13
P08727	K1C19	Keratin, type I cytoskeletal 19	292	116960000	85	44
P08729	K2C7	Keratin, type II cytoskeletal 7	40	4945500	33.9	17
P08758	ANXA5	Annexin A5	67	7753900	51.9	16
P08779	K1C16	Keratin, type I cytoskeletal 16	194	33507000	72.9	48
P08865	RSSA	Small ribosomal subunit protein uS2	18	820480	15.9	3
P09211	GSTP1	Glutathione S-transferase P	246	93392000	72.9	18
P09228	CYTT	Cystatin-SA	22	1265700	57.4	14
P09237	MMP7	Matrilysin	69	6655300	35.6	8
P09238	MMP10	Stromelysin-2	4	129750	9.5	3
P09417	DHPR	Dihydropteridine reductase	4	109400	6.6	1
P09467	F16P1	Fructose-1,6-bisphosphatase 1	31	1380700	21.3	6
P09525	ANXA4	Annexin A4	19	1057500	24.8	7
P09668	CATH	Pro-cathepsin H	53	3399100	29.6	7
P09758	TACD2	Tumor-associated calcium signal transducer 2	11	1001200	18.6	3
P09958	FURIN	Furin	49	1752900	20.3	10
P09960	LKHA4	Leukotriene A-4 hydrolase	11	363380	10.3	5
P0C0L4	CO4A	Complement C4-A	121	5875000	31.1	36
P0CF74	IGLC6	Immunoglobulin lambda constant 6	4	505030	61.3	8
P0DJI8	SAA1	Serum amyloid A-1 protein	26	2700600	32.8	3
P0DJI9	SAA2	Serum amyloid A-2 protein	27	5833100	42.6	4
P0DMV8	HS71A	Heat shock 70 kDa protein 1A	214	22902000	40.4	27
P0DOX2	IGA2	Immunoglobulin alpha-2 heavy chain	1385	1093800000	71.6	30
P0DOX3	IGD	Immunoglobulin delta heavy chain	22	1444100	8.2	3
P0DOX5	IGG1	Immunoglobulin gamma-1 heavy chain	340	155750000	53.9	20
P0DOX6	IGM	Immunoglobulin mu heavy chain	25	9453200	37.3	29
P0DOX7	IGK	Immunoglobulin kappa light chain	1824	3767400000	76.2	22
P0DOX8	IGL1	Immunoglobulin lambda-1 light chain	667	576680000	56.9	15
P0DOY2	IGLC2	Immunoglobulin lambda constant 2	1757	2660600000	96.2	18
P0DOY3	IGLC3	Immunoglobulin lambda constant 3	27	4011600	96.2	18
P0DP01	HV108	Immunoglobulin heavy variable 1-8	8	467720	22.2	2
P0DP02	HVC33	Immunoglobulin heavy variable 3-30-3	139	19267000	67.5	12
P0DP03	HVC05	Immunoglobulin heavy variable 3-30-5	66	9845500	67.5	11
P0DP04	HV43D	Immunoglobulin heavy variable 3-43D	9	506320	44.1	6
P0DP09	KV113	Immunoglobulin kappa variable 1-13	15	3029600	31.6	3
P0DP25	CALM3	Calmodulin-3	27	1347600	45.6	6
P0DTE1	HV383	Probable non-functional immunoglobulin heavy variable 3-38-3	16	445410	35.7	5
P0DUB6	AMY1A	Alpha-amylase 1A	290	30703000	70.6	33
P10253	LYAG	Lysosomal alpha-glucosidase	16	489170	7.9	4
P10412	H14	Histone H1.4	57	5786600	38.8	12
P10586	PTPRF	Receptor-type tyrosine-protein phosphatase F	21	710280	1.8	3
P10599	THIO	Thioredoxin	111	46786000	66.7	10
P10768	ESTD	S-formylglutathione hydrolase	18	1415900	6.4	1
P10909	CLUS	Clusterin	1079	698070000	53.7	43
P11021	BIP	Endoplasmic reticulum chaperone BiP	156	11280000	45.4	26
P11142	HSP7C	Heat shock cognate 71 kDa protein	114	8041700	33	22
P11177	ODPB	Pyruvate dehydrogenase E1 component subunit beta, mitochondrial	3	167470	8.9	2
P12109	CO6A1	Collagen alpha-1(VI) chain	21	1028700	8.6	7
P12259	FA5	Coagulation factor V	147	7861600	20.6	37
P12273	PIP	Prolactin-inducible protein	3468	6467700000	77.4	19
P12429	ANXA3	Annexin A3	60	8576900	42.7	13
P12532	KCRU	Creatine kinase U-type, mitochondrial	5	260480	9.4	3
P12724	ECP	Eosinophil cationic protein	16	2099900	25	3
P12830	CADH1	Cadherin-1	49	8194500	10	8
P12955	PEPD	Xaa-Pro dipeptidase	5	104320	6.7	2
P13489	RINI	Ribonuclease inhibitor	27	2151800	34.5	9
P13639	EF2	Elongation factor 2	52	2953800	23	14
P13645	K1C10	Keratin, type I cytoskeletal 10	1444	1417500000	71.7	63
P13647	K2C5	Keratin, type II cytoskeletal 5	695	374050000	67.8	81
P13693	TCTP	Translationally-controlled tumor protein	8	218750	19.8	3
P13716	HEM2	Delta-aminolevulinic acid dehydratase	15	672580	10.9	2
P13796	PLSL	Plastin-2	45	1394000	25.7	14
P13797	PLST	Plastin-3	30	1063600	24	11
P13987	CD59	CD59 glycoprotein	105	24186000	28.1	9
P14138	EDN3	Endothelin-3	27	2551300	13.9	2
P14174	MIF	Macrophage migration inhibitory factor	87	25678000	37.4	4
P14314	GLU2B	Glucosidase 2 subunit beta	129	13882000	26.9	18
P14550	AK1A1	Aldo-keto reductase family 1 member A1	132	10903000	52.3	13
P14555	PA2GA	Phospholipase A2, membrane associated	700	794630000	68.8	25
P14618	KPYM	Pyruvate kinase PKM	252	39194000	84.6	33
P14625	ENPL	Endoplasmin	46	2453200	21.3	11
P14780	MMP9	Matrix metalloproteinase-9	68	6073100	21.6	11
P14923	PLAK	Junction plakoglobin	242	25860000	55.3	31
P15104	GLNA	Glutamine synthetase	24	1443500	26.3	8
P15144	AMPN	Aminopeptidase N	59	3470200	12.6	11
P15153	RAC2	Ras-related C3 botulinum toxin substrate 2	43	7559500	24	5
P15291	B4GT1	Beta-1,4-galactosyltransferase 1	75	4008600	17.8	5
P15309	PPAP	Prostatic acid phosphatase	50	1995800	15.8	6
P15311	EZRI	Ezrin	213	44548000	55.8	31
P15328	FOLR1	Folate receptor alpha	68	5588900	38.9	7
P15814	IGLL1	Immunoglobulin lambda-like polypeptide 1	42	5335600	9.4	2
P15907	SIAT1	Beta-galactoside alpha-2,6-sialyltransferase 1	28	1013200	23.6	7
P15924	DESP	Desmoplakin	508	40861000	46.3	113
P15941	MUC1	Mucin-1	22	1413600	5.3	5
P16035	TIMP2	Metalloproteinase inhibitor 2	14	745200	26.4	5
P16070	CD44	CD44 antigen	22	1417600	4.2	3
P16152	CBR1	Carbonyl reductase [NADPH] 1	35	1762500	28.2	6
P16401	H15	Histone H1.5	27	2309200	33.6	10
P17050	NAGAB	Alpha-N-acetylgalactosaminidase	19	524630	4.1	1
P17066	HSP76	Heat shock 70 kDa protein 6	10	1187700	14	8
P17655	CAN2	Calpain-2 catalytic subunit	13	480760	6.6	4
P17858	PFKAL	ATP-dependent 6-phosphofructokinase, liver type	18	507930	9.9	5
P17931	LEG3	Galectin-3	68	7030200	32.4	8
P17936	IBP3	Insulin-like growth factor-binding protein 3	9	323500	8.6	2
P17987	TCPA	T-complex protein 1 subunit alpha	7	437030	6.1	2
P18124	RL7	Large ribosomal subunit protein uL30	10	764040	21.8	4
P18206	VINC	Vinculin	15	378370	7.8	6
P18510	IL1RA	Interleukin-1 receptor antagonist protein	17	632180	31.6	6
P18669	PGAM1	Phosphoglycerate mutase 1	91	7204000	50.8	12
P19012	K1C15	Keratin, type I cytoskeletal 15	12	658790	35.3	22
P19013	K2C4	Keratin, type II cytoskeletal 4	509	154010000	75.6	65
P19021	AMD	Peptidyl-glycine alpha-amidating monooxygenase	42	2283400	15.6	12
P19652	A1AG2	Alpha-1-acid glycoprotein 2	32	1859100	22.4	8
P19823	ITIH2	Inter-alpha-trypsin inhibitor heavy chain H2	23	1746800	15	10
P19957	ELAF	Elafin	73	14489000	52.1	5
P19971	TYPH	Thymidine phosphorylase	22	1029800	9.1	3
P20061	TCO1	Transcobalamin-1	424	169100000	42.3	18
P20160	CAP7	Azurocidin	67	8013100	16.3	4
P20591	MX1	Interferon-induced GTP-binding protein Mx1	4	109860	4.8	2
P20827	EFNA1	Ephrin-A1	5	145530	14.1	3
P20930	FILA	Filaggrin	152	17189000	23.2	47
P20933	ASPG	N(4)-(beta-N-acetylglucosaminyl)-L-asparaginase	33	9356100	11.8	3
P21333	FLNA	Filamin-A	5	114120	1.9	4
P21796	VDAC1	Non-selective voltage-gated ion channel VDAC1	2	50366	11	2
P21926	CD9	CD9 antigen	21	4569800	15.4	2
P21980	TGM2	Protein-glutamine gamma-glutamyltransferase 2	116	10570000	46	25
P22061	PIMT	Protein-L-isoaspartate(D-aspartate) O-methyltransferase	2	62784	22.5	2
P22079	PERL	Lactoperoxidase	1138	536420000	67.6	59
P22307	SCP2	Sterol carrier protein 2	7	208850	4.4	2
P22314	UBA1	Ubiquitin-like modifier-activating enzyme 1	38	1693400	9.2	7
P22352	GPX3	Glutathione peroxidase 3	153	47647000	40.3	11
P22392	NDKB	Nucleoside diphosphate kinase B	14	686090	25.7	3
P22626	ROA2	Heterogeneous nuclear ribonucleoproteins A2/B1	9	224000	10.2	3
P22695	QCR2	Cytochrome b-c1 complex subunit 2, mitochondrial	1	67435	3.8	1
P23083	HV102	Immunoglobulin heavy variable 1-2	55	8115600	42.7	5
P23284	PPIB	Peptidyl-prolyl cis-trans isomerase B	60	5490900	62.5	12
P23526	SAHH	Adenosylhomocysteinase	11	490680	11.3	4
P23528	COF1	Cofilin-1	131	18423000	81.3	14
P24158	PRTN3	Myeloblastin	84	16225000	23.4	5
P25311	ZA2G	Zinc-alpha-2-glycoprotein	2513	6839100000	75.2	45
P25705	ATPA	ATP synthase subunit alpha, mitochondrial	15	554740	14.3	7
P25774	CATS	Cathepsin S	69	8173700	34.1	10
P25786	PSA1	Proteasome subunit alpha type-1	12	484260	28.9	5
P25815	S100P	Protein S100-P	33	7226800	50.5	6
P26447	S10A4	Protein S100-A4	130	35483000	58.4	11
P26572	MGAT1	Alpha-1,3-mannosyl-glycoprotein 2-beta-N-acetylglucosaminyltransferase	15	576700	18	6
P26641	EF1G	Elongation factor 1-gamma	19	807680	16.7	5
P27105	STOM	Stomatin	20	868900	37.5	8
P27348	1433T	14-3-3 protein theta	22	777990	28.2	6
P27797	CALR	Calreticulin	19	1971700	18.9	5
P28062	PSB8	Proteasome subunit beta type-8	8	235910	13.8	3
P28482	MK01	Mitogen-activated protein kinase 1	10	160800	9.2	2
P28799	GRN	Progranulin	223	27398000	42	23
P29218	IMPA1	Inositol monophosphatase 1	2	48168	9.4	2
P29401	TKT	Transketolase	93	6434100	43.8	19
P29508	SPB3	Serpin B3	135	21127000	53.6	24
P29992	GNA11	Guanine nucleotide-binding protein subunit alpha-11	2	110450	4.2	1
P30041	PRDX6	Peroxiredoxin-6	71	5420000	57.6	11
P30044	PRDX5	Peroxiredoxin-5, mitochondrial	173	22310000	57.5	12
P30046	DOPD	D-dopachrome decarboxylase	6	162980	9.3	1
P30085	KCY	UMP-CMP kinase	39	1825600	56.1	13
P30086	PEBP1	Phosphatidylethanolamine-binding protein 1	53	3561700	77.5	10
P30101	PDIA3	Protein disulfide-isomerase A3	94	5660900	23.8	11
P30153	2AAA	Serine/threonine-protein phosphatase 2A 65 kDa regulatory subunit A alpha isoform	12	410120	13.1	5
P30740	ILEU	Leukocyte elastase inhibitor	227	45800000	58.6	26
P30838	AL3A1	Aldehyde dehydrogenase, dimeric NADP-preferring	113	11847000	34.7	16
P31025	LCN1	Lipocalin-1	4139	11808000000	78.4	32
P31146	COR1A	Coronin-1A	18	1841200	20.6	8
P31151	S10A7	Protein S100-A7	99	15939000	66.3	11
P31939	PUR9	Bifunctional purine biosynthesis protein ATIC	5	143050	8.1	3
P31941	ABC3A	DNA dC->dU-editing enzyme APOBEC-3A	23	2150000	28.1	5
P31944	CASPE	Caspase-14	103	14571000	65.3	23
P31946	1433B	14-3-3 protein beta/alpha	29	2317400	42.3	12
P31947	1433S	14-3-3 protein sigma	88	13175000	68.1	18
P31949	S10AB	Protein S100-A11	101	19303000	86.7	9
P32119	PRDX2	Peroxiredoxin-2	69	5638600	36.4	11
P32320	CDD	Cytidine deaminase	14	948760	46.6	4
P32926	DSG3	Desmoglein-3	3	207340	5.4	3
P34096	RNAS4	Ribonuclease 4	220	55246000	68	13
P34932	HSP74	Heat shock 70 kDa protein 4	7	193870	1.7	1
P35030	TRY3	Trypsin-3	3	168680	4.3	1
P35221	CTNA1	Catenin alpha-1	3	379120	2.2	2
P35232	PHB1	Prohibitin 1	1	22613	6.2	1
P35527	K1C9	Keratin, type I cytoskeletal 9	1608	1181800000	79.1	60
P35579	MYH9	Myosin-9	94	4581100	22.4	32
P35908	K22E	Keratin, type II cytoskeletal 2 epidermal	29	8034900	97	85
P36222	CH3L1	Chitinase-3-like protein 1	9	406690	15.1	4
P36578	RL4	Large ribosomal subunit protein uL4	3	67727	6.8	2
P36952	SPB5	Serpin B5	60	2641600	49.9	14
P36955	PEDF	Pigment epithelium-derived factor	52	4580200	35.9	10
P37802	TAGL2	Transgelin-2	70	8295400	70.9	11
P37837	TALDO	Transaldolase	46	2349900	27.6	9
P38606	VATA	V-type proton ATPase catalytic subunit A	13	1352100	9.4	5
P40121	CAPG	Macrophage-capping protein	21	1168100	23.3	6
P40394	ADH7	All-trans-retinol dehydrogenase [NAD(+)] ADH7	63	6630600	41.2	13
P40925	MDHC	Malate dehydrogenase, cytoplasmic	64	6479200	31.7	8
P40926	MDHM	Malate dehydrogenase, mitochondrial	12	456650	24.6	5
P40939	ECHA	Trifunctional enzyme subunit alpha, mitochondrial	6	346900	8.3	4
P41218	MNDA	Myeloid cell nuclear differentiation antigen	21	526860	20.1	6
P41222	PTGDS	Prostaglandin-H2 D-isomerase	3	101740	8.4	1
P42224	STAT1	Signal transducer and activator of transcription 1-alpha/beta	3	98269	2.1	1
P42694	HELZ	Probable helicase with zinc finger domain	4	5550200	1.5	2
P43251	BTD	Biotinidase	105	9473000	13.6	6
P43490	NAMPT	Nicotinamide phosphoribosyltransferase	11	496840	14.1	4
P45880	VDAC2	Voltage-dependent anion-selective channel protein 2	6	315000	18.4	4
P46778	RL21	Large ribosomal subunit protein eL21	2	148110	6.9	1
P46940	IQGA1	Ras GTPase-activating-like protein IQGAP1	26	894530	9.2	12
P47755	CAZA2	F-actin-capping protein subunit alpha-2	1	13201	8.7	2
P47756	CAPZB	F-actin-capping protein subunit beta	17	620990	26.1	5
P47895	AL1A3	Retinaldehyde dehydrogenase 3	11	297850	14.8	5
P47929	LEG7	Galectin-7	37	3542300	77.9	9
P48723	HSP13	Heat shock 70 kDa protein 13	59	4248200	21.9	9
P49189	AL9A1	4-trimethylaminobutyraldehyde dehydrogenase	15	738070	5.3	2
P49257	LMAN1	Protein ERGIC-53	12	475400	20.2	6
P49368	TCPG	T-complex protein 1 subunit gamma	10	554810	15.2	5
P49720	PSB3	Proteasome subunit beta type-3	11	273830	7.8	1
P49750	YLPM1	YLP motif-containing protein 1	3	936840	1.4	2
P49773	HINT1	Adenosine 5-monophosphoramidase HINT1	15	621940	86.5	6
P49788	TIG1	Retinoic acid receptor responder protein 1	247	71210000	39.5	18
P49913	CAMP	Cathelicidin antimicrobial peptide	22	816970	27.1	4
P50395	GDIB	Rab GDP dissociation inhibitor beta	60	2790800	43.8	14
P50591	TNF10	Tumor necrosis factor ligand superfamily member 10	30	1578300	17.1	4
P50897	PPT1	Palmitoyl-protein thioesterase 1	32	2091700	24.8	5
P50990	TCPQ	T-complex protein 1 subunit theta	8	292300	8.4	3
P50995	ANX11	Annexin A11	39	1943700	30.7	13
P51571	SSRD	Translocon-associated protein subunit delta	4	76900	6.4	1
P51648	AL3A2	Aldehyde dehydrogenase family 3 member A2	2	83829	6	2
P51993	FUT6	4-galactosyl-N-acetylglucosaminide 3-alpha-L-fucosyltransferase FUT6	16	1029400	4.5	1
P52209	6PGD	6-phosphogluconate dehydrogenase, decarboxylating	60	6100700	34.2	13
P52272	HNRPM	Heterogeneous nuclear ribonucleoprotein M	8	383990	3.6	2
P52566	GDIR2	Rho GDP-dissociation inhibitor 2	13	712800	24.9	5
P52895	AK1C2	Aldo-keto reductase family 1 member C2	17	534900	21.4	5
P52907	CAZA1	F-actin-capping protein subunit alpha-1	49	3760800	26.9	5
P53634	CATC	Dipeptidyl peptidase 1	94	7361100	38	10
P54108	CRIS3	Cysteine-rich secretory protein 3	34	3562500	23.3	5
P54802	ANAG	Alpha-N-acetylglucosaminidase	17	656970	7.5	4
P55058	PLTP	Phospholipid transfer protein	269	50339000	48.9	19
P55064	AQP5	Aquaporin-5	44	10918000	12.1	4
P55072	TERA	Transitional endoplasmic reticulum ATPase	28	921010	19.1	11
P55786	PSA	Puromycin-sensitive aminopeptidase	17	733900	4	3
P55795	HNRH2	Heterogeneous nuclear ribonucleoprotein H2	3	67554	11.1	3
P56134	ATPK	ATP synthase subunit f, mitochondrial	2	447750	11.7	1
P58107	EPIPL	Epiplakin	23	1465400	9.6	7
P58499	FAM3B	Protein FAM3B	19	1261100	26.4	6
P58546	MTPN	Myotrophin	14	1282900	91.5	6
P59666	DEF3	Neutrophil defensin 3	176	349940000	26.6	5
P59998	ARPC4	Actin-related protein 2/3 complex subunit 4	15	1043100	25	4
P60174	TPIS	Triosephosphate isomerase	244	54237000	88.8	23
P60660	MYL6	Myosin light polypeptide 6	81	12389000	47.7	6
P60709	ACTB	Actin, cytoplasmic 1	863	546620000	77.6	37
P60842	IF4A1	Eukaryotic initiation factor 4A-I	11	551810	20.7	6
P60900	PSA6	Proteasome subunit alpha type-6	6	329280	22.4	4
P60903	S10AA	Protein S100-A10	29	1474700	54.6	4
P60953	CDC42	Cell division control protein 42 homolog	20	1565500	19.9	3
P60981	DEST	Destrin	7	182840	44.2	6
P61158	ARP3	Actin-related protein 3	28	1241500	27	7
P61160	ARP2	Actin-related protein 2	22	1376600	20.8	5
P61586	RHOA	Transforming protein RhoA	23	771400	21.2	4
P61626	LYSC	Lysozyme C	8021	21025000000	87.2	37
P61769	B2MG	Beta-2-microglobulin	324	386790000	80.7	14
P61916	NPC2	NPC intracellular cholesterol transporter 2	69	6314800	51.7	8
P61970	NTF2	Nuclear transport factor 2	8	257400	11	1
P61981	1433G	14-3-3 protein gamma	3	120510	24.3	6
P62249	RS16	Small ribosomal subunit protein uS9	2	70422	6.8	1
P62258	1433E	14-3-3 protein epsilon	26	3932200	43.5	9
P62304	RUXE	Small nuclear ribonucleoprotein E	2	56035	12	1
P62328	TYB4	Thymosin beta-4	44	33204000	90.9	5
P62424	RL7A	Large ribosomal subunit protein eL8	8	206440	16.5	3
P62805	H4	Histone H4	136	25061000	58.3	10
P62826	RAN	GTP-binding nuclear protein Ran	13	444970	11.6	2
P62829	RL23	Large ribosomal subunit protein uL14	2	45517	14.3	1
P62873	GBB1	Guanine nucleotide-binding protein G(I)/G(S)/G(T) subunit beta-1	9	287180	15.6	3
P62888	RL30	Large ribosomal subunit protein eL30	7	205470	20.9	2
P62913	RL11	Large ribosomal subunit protein uL5	4	161340	7.9	1
P62937	PPIA	Peptidyl-prolyl cis-trans isomerase A	180	78275000	85.5	13
P63000	RAC1	Ras-related C3 botulinum toxin substrate 1	8	272150	26.6	5
P63104	1433Z	14-3-3 protein zeta/delta	150	26009000	71	22
P63167	DYL1	Dynein light chain 1, cytoplasmic	8	248360	13.5	2
P63261	ACTG	Actin, cytoplasmic 2	46	18205000	77.6	37
P63313	TYB10	Thymosin beta-10	18	5233000	36.4	2
P67936	TPM4	Tropomyosin alpha-4 chain	61	3773800	39.1	10
P68104	EF1A1	Elongation factor 1-alpha 1	130	29046000	45.2	16
P68133	ACTS	Actin, alpha skeletal muscle	33	8920100	41.9	25
P68363	TBA1B	Tubulin alpha-1B chain	95	5838500	42.1	15
P68371	TBB4B	Tubulin beta-4B chain	215	42080000	51.2	17
P68402	PA1B2	Platelet-activating factor acetylhydrolase IB subunit alpha2	6	307860	24.9	3
P68871	HBB	Hemoglobin subunit beta	33	8676200	59.9	6
P69905	HBA	Hemoglobin subunit alpha	24	2674400	24.6	3
P78371	TCPB	T-complex protein 1 subunit beta	23	468890	23	7
P78417	GSTO1	Glutathione S-transferase omega-1	3	123100	4.1	1
P80188	NGAL	Neutrophil gelatinase-associated lipocalin	653	583420000	76.8	21
P80303	NUCB2	Nucleobindin-2	545	115470000	73.6	42
P80511	S10AC	Protein S100-A12	42	10163000	54.3	7
P80748	LV321	Immunoglobulin lambda variable 3-21	64	30963000	48.7	4
P81605	DCD	Dermcidin	129	54096000	47.3	7
P98088	MUC5A	Mucin-5AC	529	187370000	31.1	105
P98160	PGBM	Basement membrane-specific heparan sulfate proteoglycan core protein	3642	978350000	58.6	205
Q00610	CLH1	Clathrin heavy chain 1	40	1628900	6.9	9
Q01459	DIAC	Di-N-acetylchitobiase	39	2279000	24.4	8
Q01469	FABP5	Fatty acid-binding protein 5	186	68186000	94.8	21
Q01518	CAP1	Adenylyl cyclase-associated protein 1	29	2897400	29.7	11
Q02413	DSG1	Desmoglein-1	201	22925000	36.5	27
Q02487	DSC2	Desmocollin-2	37	2362100	4.7	7
Q02809	PLOD1	Procollagen-lysine,2-oxoglutarate 5-dioxygenase 1	258	32096000	48.4	29
Q02818	NUCB1	Nucleobindin-1	252	24760000	71.4	35
Q04609	FOLH1	Glutamate carboxypeptidase 2	113	11427000	24.3	14
Q04695	K1C17	Keratin, type I cytoskeletal 17	72	9583100	67.6	37
Q06323	PSME1	Proteasome activator complex subunit 1	7	187560	20.5	4
Q06828	FMOD	Fibromodulin	75	16788000	35.6	10
Q06830	PRDX1	Peroxiredoxin-1	209	34949000	71.4	17
Q07654	TFF3	Trefoil factor 3	13	3013600	36.2	3
Q07960	RHG01	Rho GTPase-activating protein 1	5	171300	7.5	2
Q08188	TGM3	Protein-glutamine gamma-glutamyltransferase E	55	3876500	30.2	19
Q08257	QOR	Quinone oxidoreductase	11	240240	3.3	1
Q08380	LG3BP	Galectin-3-binding protein	771	308670000	48.4	34
Q08431	MFGM	Lactadherin	106	12499000	54.5	17
Q09666	AHNK	Neuroblast differentiation-associated protein AHNAK	7	216620	3.5	6
Q10472	GALT1	Polypeptide N-acetylgalactosaminyltransferase 1	10	331220	13.6	5
Q10588	BST1	ADP-ribosyl cyclase/cyclic ADP-ribose hydrolase 2	18	880470	6.3	2
Q11201	SIA4A	CMP-N-acetylneuraminate-beta-galactosamide-alpha-2,3-sialyltransferase 1	28	1419000	18.5	5
Q12805	FBLN3	EGF-containing fibulin-like extracellular matrix protein 1	43	2693400	27.6	8
Q12841	FSTL1	Follistatin-related protein 1	22	782890	19.8	6
Q12926	ELAV2	ELAV-like protein 2	13	3981400	5.8	1
Q13045	FLII	Protein flightless-1 homolog	5	80586	0.9	1
Q13162	PRDX4	Peroxiredoxin-4	71	5555900	53.5	10
Q13217	DNJC3	DnaJ homolog subfamily C member 3	208	27528000	56.5	29
Q13228	SBP1	Methanethiol oxidase	40	2438100	35	12
Q13232	NDK3	Nucleoside diphosphate kinase 3	7	240050	20.1	3
Q13296	SG2A2	Mammaglobin-A	16	3704600	12.9	2
Q13404	UB2V1	Ubiquitin-conjugating enzyme E2 variant 1	14	441950	15	2
Q13421	MSLN	Mesothelin	1273	1448900000	59.2	44
Q13438	OS9	Protein OS-9	54	11977000	22.9	11
Q13444	ADA15	Disintegrin and metalloproteinase domain-containing protein 15	10	202080	3.1	2
Q13449	LSAMP	Limbic system-associated membrane protein	6	206820	11.5	3
Q13510	ASAH1	Acid ceramidase	37	2685300	24.8	11
Q13586	STIM1	Stromal interaction molecule 1	2	32292	2	1
Q13591	SEM5A	Semaphorin-5A	46	177550000	1.5	1
Q13835	PKP1	Plakophilin-1	79	8782400	31.9	19
Q13867	BLMH	Bleomycin hydrolase	119	16340000	50.5	22
Q14002	CEAM7	Carcinoembryonic antigen-related cell adhesion molecule 7	5	131830	10.2	2
Q14118	DAG1	Dystroglycan 1	133	18992000	14.5	12
Q14204	DYHC1	Cytoplasmic dynein 1 heavy chain 1	6	170810	0.9	3
Q14393	GAS6	Growth arrest-specific protein 6	10	389960	13.4	6
Q14508	WFDC2	WAP four-disulfide core domain protein 2	38	28605000	49.2	5
Q14515	SPRL1	SPARC-like protein 1	446	47560000	52.9	30
Q14525	KT33B	Keratin, type I cuticular Ha3-II	16	2979100	20.8	9
Q14624	ITIH4	Inter-alpha-trypsin inhibitor heavy chain H4	15	615660	19	11
Q14697	GANAB	Neutral alpha-glucosidase AB	342	32554000	54.6	43
Q14764	MVP	Major vault protein	6	229550	7.5	4
Q14847	LASP1	LIM and SH3 domain protein 1	3	70605	5.7	1
Q15084	PDIA6	Protein disulfide-isomerase A6	15	516040	22.7	6
Q15125	EBP	3-beta-hydroxysteroid-Delta(8),Delta(7)-isomerase	2	59236	7	1
Q15149	PLEC	Plectin	10	426470	2	8
Q15257	PTPA	Serine/threonine-protein phosphatase 2A activator	7	295660	3.6	1
Q15293	RCN1	Reticulocalbin-1	37	3532800	42.6	12
Q15365	PCBP1	Poly(rC)-binding protein 1	32	3942500	32.3	7
Q15517	CDSN	Corneodesmosin	32	3567500	12.3	5
Q15782	CH3L2	Chitinase-3-like protein 2	221	42685000	63.3	25
Q15819	UB2V2	Ubiquitin-conjugating enzyme E2 variant 2	2	67505	13.8	2
Q15828	CYTM	Cystatin-M	15	854780	55	6
Q15904	VAS1	V-type proton ATPase subunit S1	41	3854500	18.5	4
Q16378	PROL4	Proline-rich protein 4	1412	5625000000	39.6	9
Q16563	SYPL1	Synaptophysin-like protein 1	6	688650	4.2	1
Q16651	PRSS8	Prostasin	55	9412000	25.4	6
Q16706	MA2A1	Alpha-mannosidase 2	9	337840	6.7	5
Q16769	QPCT	Glutaminyl-peptide cyclotransferase	21	695690	15.5	4
Q16881	TRXR1	Thioredoxin reductase 1, cytoplasmic	2	22205	2.3	1
Q24JP5	T132A	Transmembrane protein 132A	6	205560	4.9	3
Q2I0M4	LRC26	Leucine-rich repeat-containing protein 26	53	2669700	37.1	9
Q2M2I5	K1C24	Keratin, type I cytoskeletal 24	13	807970	25.7	12
Q3SY84	K2C71	Keratin, type II cytoskeletal 71	93	15516000	34.8	24
Q53GQ0	DHB12	Very-long-chain 3-oxoacyl-CoA reductase	2	58001	4.8	1
Q562R1	ACTBL	Beta-actin-like protein 2	4	197930	22.1	10
Q5D862	FILA2	Filaggrin-2	172	31130000	29.9	42
Q5SGD2	PPM1L	Protein phosphatase 1L	18	2066400	6.1	2
Q5T749	KPRP	Keratinocyte proline-rich protein	173	36828000	56.5	28
Q5T750	KPLCE	Protein KPLCE	59	7919600	26.8	8
Q5TZA2	CROCC	Rootletin	3	115050	0.4	1
Q687X5	STEA4	Metalloreductase STEAP4	29	2701300	5.7	2
Q6FI13	H2A2A	Histone H2A type 2-A	125	57137000	35.4	6
Q6KB66	K2C80	Keratin, type II cytoskeletal 80	28	1964200	32.5	13
Q6MZM9	PRR27	Proline-rich protein 27	699	188430000	23.7	5
Q6NUJ1	SAPL1	Proactivator polypeptide-like 1	36	7969600	17.3	8
Q6P531	GGT6	Glutathione hydrolase 6	28	1213600	9.1	3
Q6PCB0	VWA1	von Willebrand factor A domain-containing protein 1	34	1680100	28.3	8
Q6UXB2	CXL17	C-X-C motif chemokine 17	159	96053000	47.1	14
Q6UXB3	LYPD2	Ly6/PLAUR domain-containing protein 2	31	8726200	11.2	1
Q6UXY8	TMC5	Transmembrane channel-like protein 5	11	346880	1.1	1
Q6XQN6	PNCB	Nicotinate phosphoribosyltransferase	7	282420	10.6	4
Q6ZVX7	FBX50	F-box only protein 50	21	1189500	32.4	7
Q71DI3	H32	Histone H3.2	36	5910800	40.4	5
Q7Z406	MYH14	Myosin-14	156	8725100	26.2	38
Q7Z794	K2C1B	Keratin, type II cytoskeletal 1b	77	11714000	56.6	37
Q7Z7M9	GALT5	Polypeptide N-acetylgalactosaminyltransferase 5	17	364180	9.5	7
Q86SF2	GALT7	N-acetylgalactosaminyltransferase 7	37	1822900	15.1	9
Q86SQ4	AGRG6	Adhesion G-protein coupled receptor G6	17	651520	3.5	3
Q86T26	TM11B	Transmembrane protease serine 11B	17	1258500	20	6
Q86UD1	OAF	Out at first protein homolog	33	3635200	26.7	5
Q86X29	LSR	Lipolysis-stimulated lipoprotein receptor	91	9637000	25.4	15
Q86Y38	XYLT1	Xylosyltransferase 1	9	289830	2.9	2
Q8N1N4	K2C78	Keratin, type II cytoskeletal 78	106	12968000	47.9	27
Q8N474	SFRP1	Secreted frizzled-related protein 1	444	163060000	50.3	20
Q8NBJ4	GOLM1	Golgi membrane protein 1	89	7846100	47.6	22
Q8NBJ7	SUMF2	Inactive C-alpha-formylglycine-generating enzyme 2	29	2486700	22.3	5
Q8NBS9	TXND5	Thioredoxin domain-containing protein 5	20	874500	4.2	2
Q8NCL4	GALT6	Polypeptide N-acetylgalactosaminyltransferase 6	76	7028700	31.2	12
Q8NES3	LFNG	Beta-1,3-N-acetylglucosaminyltransferase lunatic fringe	93	6426100	36.9	9
Q8NFT8	DNER	Delta and Notch-like epidermal growth factor-related receptor	6	344160	2	1
Q8NFU3	TSTD1	Thiosulfate:glutathione sulfurtransferase	15	977600	31.3	3
Q8TE68	ES8L1	Epidermal growth factor receptor kinase substrate 8-like protein 1	9	234040	5.8	3
Q8TER0	SNED1	Sushi, nidogen and EGF-like domain-containing protein 1	27	6565700	2.1	1
Q8TF30	WHAMM	WASP homolog-associated protein with actin, membranes and microtubules	140	143620000	2.1	1
Q8WUM4	PDC6I	Programmed cell death 6-interacting protein	47	1754400	24.8	14
Q8WVM8	SCFD1	Sec1 family domain-containing protein 1	1	24828	2.3	1
Q8WVQ1	CANT1	Soluble calcium-activated nucleotidase 1	50	2076500	43.9	14
Q8WVV4	POF1B	Protein POF1B	41	2901400	34.1	15
Q8WXG9	AGRV1	Adhesion G-protein coupled receptor V1	37	23898000	0.3	3
Q8WXI7	MUC16	Mucin-16	74	4543200	2.7	19
Q92485	ASM3B	Acid sphingomyelinase-like phosphodiesterase 3b	1	28899	5.1	1
Q92520	FAM3C	Protein FAM3C	21	1055200	29.5	4
Q92597	NDRG1	Protein NDRG1	4	256090	14	3
Q92743	HTRA1	Serine protease HTRA1	127	14419000	29	16
Q92747	ARC1A	Actin-related protein 2/3 complex subunit 1A	6	94388	5.1	2
Q92817	EVPL	Envoplakin	95	7051600	27.9	43
Q92882	OSTF1	Osteoclast-stimulating factor 1	3	57013	7.5	1
Q92896	GSLG1	Golgi apparatus protein 1	76	3580800	17.3	15
Q969H8	MYDGF	Myeloid-derived growth factor	13	707410	16.8	3
Q969X2	SIA7F	Alpha-N-acetylgalactosaminide alpha-2,6-sialyltransferase 6	19	902010	17.4	3
Q96BQ1	FAM3D	Protein FAM3D	132	11610000	37.9	7
Q96DA0	PAUF	Pancreatic adenocarcinoma up-regulated factor	175	84284000	71.5	14
Q96DR8	MUCL1	Mucin-like protein 1	69	89651000	13.3	2
Q96HC4	PDLI5	PDZ and LIM domain protein 5	4	170420	6.4	3
Q96KP4	CNDP2	Cytosolic non-specific dipeptidase	25	1028800	38.1	13
Q96L93	KI16B	Kinesin-like protein KIF16B	25	4712900	1.1	2
Q96P63	SPB12	Serpin B12	54	3944200	41.5	14
Q96Q89	KI20B	Kinesin-like protein KIF20B	104	114810000	0.5	1
Q96S96	PEBP4	Phosphatidylethanolamine-binding protein 4	190	43383000	53.3	11
Q96TA1	NIBA2	Protein Niban 2	9	219530	15	8
Q99102	MUC4	Mucin-4	16	628040	1.8	6
Q99497	PARK7	Parkinson disease protein 7	20	880160	42.3	5
Q99519	NEUR1	Sialidase-1	27	1106800	13.5	5
Q99538	LGMN	Legumain	26	1031200	23.3	7
Q99574	NEUS	Neuroserpin	73	7671500	27.3	10
Q99816	TS101	Tumor susceptibility gene 101 protein	3	75817	3.6	1
Q99829	CPNE1	Copine-1	3	104760	3	1
Q99880	H2B1L	Histone H2B type 1-L	103	26400000	53.2	7
Q99935	PROL1	Opiorphin prepropeptide	2663	5973800000	37.1	13
Q99954	SMR3A	Submaxillary gland androgen-regulated protein 3A	119	75643000	9.7	1
Q9BRA2	TXD17	Thioredoxin domain-containing protein 17	4	279270	19.5	2
Q9BRF8	CPPED	Serine/threonine-protein phosphatase CPPED1	1	19583	3.5	1
Q9BRK5	CAB45	45 kDa calcium-binding protein	142	17695000	56.1	17
Q9BWS9	CHID1	Chitinase domain-containing protein 1	91	9097700	27.5	10
Q9BXU0	TEX12	Testis-expressed protein 12	3	3527000	13	1
Q9BYD5	CNFN	Cornifelin	18	1791600	43.8	2
Q9C075	K1C23	Keratin, type I cytoskeletal 23	25	1568100	28.4	9
Q9GZM7	TINAL	Tubulointerstitial nephritis antigen-like	32	1112900	22.3	8
Q9GZN4	BSSP4	Brain-specific serine protease 4	16	668200	14.8	3
Q9GZZ8	LACRT	Extracellular glycoprotein lacritin	2617	11538000000	47.1	19
Q9H0E2	TOLIP	Toll-interacting protein	11	227030	9.9	2
Q9H0U4	RAB1B	Ras-related protein Rab-1B	9	437710	30.8	5
Q9H0W9	CK054	Ester hydrolase C11orf54	9	284420	12.7	3
Q9H173	SIL1	Nucleotide exchange factor SIL1	14	541760	11.1	5
Q9H299	SH3L3	SH3 domain-binding glutamic acid-rich-like protein 3	21	1210700	35.5	3
Q9H2G2	SLK	STE20-like serine/threonine-protein kinase	11	17635000	3.2	3
Q9H4M9	EHD1	EH domain-containing protein 1	4	65849	1.9	1
Q9H8H3	TMT1A	Thiol S-methyltransferase TMT1A	1	53060	6.1	1
Q9HAT2	SIAE	Sialate O-acetylesterase	11	292320	17	6
Q9HC38	GLOD4	Glyoxalase domain-containing protein 4	37	1488600	8	2
Q9HCY8	S10AE	Protein S100-A14	29	2107500	77.9	5
Q9HD89	RETN	Resistin	2	76971	31.5	2
Q9NP79	VTA1	Vacuolar protein sorting-associated protein VTA1 homolog	20	456910	11.1	2
Q9NRA1	PDGFC	Platelet-derived growth factor C	44	1722500	26.1	8
Q9NWF9	RN216	E3 ubiquitin-protein ligase RNF216	10	1100200	2.3	1
Q9NYL9	TMOD3	Tropomodulin-3	3	527860	8.8	2
Q9NZ08	ERAP1	Endoplasmic reticulum aminopeptidase 1	48	2045000	13.6	10
Q9NZD2	GLTP	Glycolipid transfer protein	3	49540	7.2	1
Q9NZP8	C1RL	Complement C1r subcomponent-like protein	41	2377200	8.2	4
Q9NZT1	CALL5	Calmodulin-like protein 5	69	8018100	63.7	7
Q9P0G3	KLK14	Kallikrein-14	6	145590	16.1	2
Q9P2D7	DYH1	Dynein axonemal heavy chain 1	14	26520000	0.5	1
Q9UBC9	SPRR3	Small proline-rich protein 3	25	9043600	74.6	7
Q9UBG3	CRNN	Cornulin	109	14801000	65.7	21
Q9UBR2	CATZ	Cathepsin Z	58	3845100	32.3	8
Q9UBT3	DKK4	Dickkopf-related protein 4	38	2365400	29	6
Q9UBX1	CATF	Cathepsin F	47	1779300	12.2	5
Q9UBX7	KLK11	Kallikrein-11	20	1414900	17.7	3
Q9UGM3	DMBT1	Deleted in malignant brain tumors 1 protein	2167	4277500000	48.2	51
Q9UHD0	IL19	Interleukin-19	21	795130	39	5
Q9UJJ9	GNPTG	N-acetylglucosamine-1-phosphotransferase subunit gamma	30	1926700	30.2	4
Q9UJU6	DBNL	Drebrin-like protein	9	300850	11.9	3
Q9UKK3	PARP4	Protein mono-ADP-ribosyltransferase PARP4	1	23584	0.6	1
Q9UKR3	KLK13	Kallikrein-13	4	161720	13.4	3
Q9ULV0	MYO5B	Unconventional myosin-Vb	8	2821300	2.3	3
Q9UM00	TMCO1	Calcium load-activated calcium channel	1	18775	6.3	1
Q9UN76	S6A14	Sodium- and chloride-dependent neutral and basic amino acid transporter B(0+)	7	197360	6.9	3
Q9UNW1	MINP1	Multiple inositol polyphosphate phosphatase 1	53	4012500	9.7	4
Q9UQB8	BAIP2	BAR/IMD domain-containing adapter protein 2	2	40066	2	1
Q9Y223	GLCNE	Bifunctional UDP-N-acetylglucosamine 2-epimerase/N-acetylmannosamine kinase	2	42244	2.1	1
Q9Y2A9	B3GN3	N-acetyllactosaminide beta-1,3-N-acetylglucosaminyltransferase 3	5	91173	7.8	2
Q9Y337	KLK5	Kallikrein-5	13	455990	24.9	4
Q9Y446	PKP3	Plakophilin-3	2	51048	3.8	2
Q9Y4L1	HYOU1	Hypoxia up-regulated protein 1	77	4000200	22.4	16
Q9Y6M9	NDUB9	NADH dehydrogenase [ubiquinone] 1 beta subcomplex subunit 9	1	13112	7.8	1

## Sheet: All Proteins (a) (392)
All Proteins Identified (a) (392): The 392 proteins identified by protocol (a), dilution volume 250 ul, Trypsin:Protein ratio 50:1
Accession	Gene Name	Protein Description	Spectral Count	Intensity	Sequence Coverage	Peptides
A0A075B6H7	KV37	Probable non-functional immunoglobulin kappa variable 3-7	6	432300	42.2	3
A0A075B6I0	LV861	Immunoglobulin lambda variable 8-61	56	20988000	20.5	3
A0A075B6J9	LV218	Immunoglobulin lambda variable 2-18	65	16001000	28.8	3
A0A075B6K4	LV310	Immunoglobulin lambda variable 3-10	75	31324000	35.7	7
A0A087WSX0	LV545	Immunoglobulin lambda variable 5-45	32	1338800	26.8	3
A0A087WSY6	KVD15	Immunoglobulin kappa variable 3D-15	39	13039000	32.2	4
A0A0A0MS14	HV145	Immunoglobulin heavy variable 1-45	17	1153900	17.1	2
A0A0A0MS15	HV349	Immunoglobulin heavy variable 3-49	97	40288000	66.4	9
A0A0B4J1U7	HV601	Immunoglobulin heavy variable 6-1	41	54708000	27.3	4
A0A0B4J1V0	HV315	Immunoglobulin heavy variable 3-15	148	88523000	57.1	12
A0A0B4J1X5	HV374	Immunoglobulin heavy variable 3-74	123	140090000	67.5	12
A0A0B4J1Y8	LV949	Immunoglobulin lambda variable 9-49	24	3371800	32.5	5
A0A0C4DH25	KVD20	Immunoglobulin kappa variable 3D-20	34	43643000	51.7	5
A0A0C4DH31	HV118	Immunoglobulin heavy variable 1-18	43	10723000	39.3	4
A0A0C4DH36	HV338	Probable non-functional immunoglobulin heavy variable 3-38	33	6953400	44.8	5
A0A0C4DH38	HV551	Immunoglobulin heavy variable 5-51	60	6255500	51.3	5
A0A0C4DH67	KV108	Immunoglobulin kappa variable 1-8	75	10284000	50.4	6
A0A0C4DH68	KV224	Immunoglobulin kappa variable 2-24	121	72186000	41.7	7
A0A0J9YX35	HV64D	Immunoglobulin heavy variable 3-64D	42	3469700	44.4	7
A0A0J9YXX1	HV5X1	Immunoglobulin heavy variable 5-10-1	14	882860	30.8	3
A0M8Q6	IGLC7	Immunoglobulin lambda constant 7	30	3534300	72.6	9
A2NJV5	KV229	Immunoglobulin kappa variable 2-29	97	125420000	45.8	6
B0FP48	UPK3L	Uroplakin-3b-like protein 1	37	2727800	22.1	5
O00115	DNS2A	Deoxyribonuclease-2-alpha	27	1254000	7.2	2
O00151	PDLI1	PDZ and LIM domain protein 1	36	2110500	42.6	9
O00264	PGRC1	Membrane-associated progesterone receptor component 1	14	738370	7.2	1
O00299	CLIC1	Chloride intracellular channel protein 1	122	15423000	59.8	15
O00391	QSOX1	Sulfhydryl oxidase 1	362	32762000	35.2	24
O00560	SDCB1	Syntenin-1	65	8053500	47.3	10
O00584	RNT2	Ribonuclease T2	181	14556000	41.8	14
O14745	NHRF1	Na(+)/H(+) exchange regulatory cofactor NHE-RF1	52	3424700	38.3	10
O14773	TPP1	Tripeptidyl-peptidase 1	140	17807000	27.9	10
O15145	ARPC3	Actin-related protein 2/3 complex subunit 3	22	2508100	17.4	3
O43278	SPIT1	Kunitz-type protease inhibitor 1	22	699920	15.3	5
O43396	TXNL1	Thioredoxin-like protein 1	4	177300	10	2
O43488	ARK72	Aflatoxin B1 aldehyde reductase member 2	16	667980	9.5	2
O43490	PROM1	Prominin-1	82	5208700	23	14
O43707	ACTN4	Alpha-actinin-4	165	10028000	47	32
O60437	PEPL	Periplakin	126	9138600	36.9	49
O60888	CUTA	Protein CutA	74	9428200	41.3	5
O75094	SLIT3	Slit homolog 3 protein	46	1503800	9.6	11
O75369	FLNB	Filamin-B	11	544850	1.9	3
O75556	SG2A1	Mammaglobin-B	2716	4123800000	75.8	17
O75594	PGRP1	Peptidoglycan recognition protein 1	21	552520	15.8	2
O75629	CREG1	Protein CREG1	27	1306900	20	3
O75874	IDHC	Isocitrate dehydrogenase [NADP] cytoplasmic	58	2855600	38.4	14
O75882	ATRN	Attractin	36	3085100	6.9	7
O75888	TNF13	Tumor necrosis factor ligand superfamily member 13	82	10575000	21.2	6
O95336	6PGL	6-phosphogluconolactonase	28	971490	19.8	4
O95395	GCNT3	Beta-1,3-galactosyl-O-glycosyl-glycoprotein beta-1,6-N-acetylglucosaminyltransferase 3	41	2515000	29.9	11
O95841	ANGL1	Angiopoietin-related protein 1	52	2549800	24.8	13
O95968	SG1D1	Secretoglobin family 1D member 1	895	4167200000	52.2	17
O95994	AGR2	Anterior gradient protein 2 homolog	70	11143000	70.9	13
P00338	LDHA	L-lactate dehydrogenase A chain	91	12574000	47.6	15
P00352	AL1A1	Aldehyde dehydrogenase 1A1	261	37349000	62.7	29
P00390	GSHR	Glutathione reductase, mitochondrial	46	5759000	18.4	8
P00450	CERU	Ceruloplasmin	1233	300150000	70.1	69
P00558	PGK1	Phosphoglycerate kinase 1	185	14995000	71.2	24
P00734	THRB	Prothrombin	20	2684100	26.5	9
P00736	C1R	Complement C1r subcomponent	24	560940	4.7	2
P00738	HPT	Haptoglobin	590	564540000	64	35
P00751	CFAB	Complement factor B	320	81628000	47.4	38
P01008	ANT3	Antithrombin-III	52	6503100	31.2	9
P01009	A1AT	Alpha-1-antitrypsin	321	55857000	59.6	27
P01011	AACT	Alpha-1-antichymotrypsin	228	47934000	47	21
P01023	A2MG	Alpha-2-macroglobulin	72	10272000	27.5	34
P01024	CO3	Complement C3	2722	824010000	81.1	160
P01033	TIMP1	Metalloproteinase inhibitor 1	285	51487000	61.8	14
P01034	CYTC	Cystatin-C	340	274770000	67.1	13
P01036	CYTS	Cystatin-S	2127	4632800000	80.1	21
P01037	CYTN	Cystatin-SN	544	520900000	75.9	18
P01042	KNG1	Kininogen-1	44	1966800	22.7	13
P01133	EGF	Pro-epidermal growth factor	11	480510	2.1	2
P01591	IGJ	Immunoglobulin J chain	1071	3391000000	78.6	21
P01594	KV133	Immunoglobulin kappa variable 1-33	70	11410000	36.8	2
P01601	KVD16	Immunoglobulin kappa variable 1D-16	27	4188300	13.7	1
P01615	KVD28	Immunoglobulin kappa variable 2D-28	52	156610000	48.3	5
P01619	KV320	Immunoglobulin kappa variable 3-20	141	201250000	46.6	6
P01624	KV315	Immunoglobulin kappa variable 3-15	118	309390000	32.2	4
P01700	LV147	Immunoglobulin lambda variable 1-47	81	41073000	53.8	4
P01704	LV214	Immunoglobulin lambda variable 2-14	30	14110000	17.5	2
P01714	LV319	Immunoglobulin lambda variable 3-19	37	18611000	63.4	4
P01764	HV323	Immunoglobulin heavy variable 3-23	24	1533500	67.5	10
P01766	HV313	Immunoglobulin heavy variable 3-13	56	4431000	44.8	5
P01780	HV307	Immunoglobulin heavy variable 3-7	170	89144000	67.5	14
P01782	HV309	Immunoglobulin heavy variable 3-9	89	13636000	44.1	7
P01824	HV439	Immunoglobulin heavy variable 4-39	75	21474000	43.2	5
P01833	PIGR	Polymeric immunoglobulin receptor	4331	7005000000	70.3	88
P01834	IGKC	Immunoglobulin kappa constant	1276	2684800000	100	21
P01860	IGHG3	Immunoglobulin heavy constant gamma 3	87	58193000	43.9	17
P01871	IGHM	Immunoglobulin heavy constant mu	1051	1122900000	54.9	34
P01876	IGHA1	Immunoglobulin heavy constant alpha 1	4597	15814000000	70.4	36
P02511	CRYAB	Alpha-crystallin B chain	33	3379000	20	3
P02533	K1C14	Keratin, type I cytoskeletal 14	639	293850000	83.5	60
P02538	K2C6A	Keratin, type II cytoskeletal 6A	754	364750000	71.8	82
P02647	APOA1	Apolipoprotein A-I	134	46002000	80.5	31
P02671	FIBA	Fibrinogen alpha chain	60	8022600	34.2	25
P02675	FIBB	Fibrinogen beta chain	75	10094000	53.8	24
P02749	APOH	Beta-2-glycoprotein 1	160	12544000	55.4	14
P02750	A2GL	Leucine-rich alpha-2-glycoprotein	158	13843000	46.7	14
P02753	RET4	Retinol-binding protein 4	35	2087200	33.8	7
P02768	ALBU	Albumin	3113	2686700000	92.1	114
P02774	VTDB	Vitamin D-binding protein	111	9392100	58.6	23
P02787	TRFE	Serotransferrin	790	171640000	68.8	70
P02788	TRFL	Lactotransferrin	19789	58682000000	92	151
P02790	HEMO	Hemopexin	192	28258000	44.8	22
P02814	SMR3B	Submaxillary gland androgen-regulated protein 3B	1730	3110600000	65.8	2
P03950	ANGI	Angiogenin	164	16090000	71.4	13
P03973	SLPI	Antileukoproteinase	490	846140000	78.8	21
P04004	VTNC	Vitronectin	86	16234000	27.6	13
P04040	CATA	Catalase	57	3273700	36.6	13
P04075	ALDOA	Fructose-bisphosphate aldolase A	166	13914000	69.2	21
P04083	ANXA1	Annexin A1	421	94948000	87.6	42
P04196	HRG	Histidine-rich glycoprotein	21	1126500	17	8
P04211	LV743	Immunoglobulin lambda variable 7-43	42	44615000	21.4	3
P04217	A1BG	Alpha-1B-glycoprotein	39	1840300	28.3	10
P04264	K2C1	Keratin, type II cytoskeletal 1	2522	2344700000	82	84
P04406	G3P	Glyceraldehyde-3-phosphate dehydrogenase	391	125110000	71	26
P04432	KVD39	Immunoglobulin kappa variable 1D-39	124	16017000	31.6	4
P04433	KV311	Immunoglobulin kappa variable 3-11	105	114060000	58.3	6
P04792	HSPB1	Heat shock protein beta-1	301	234780000	94.1	15
P05089	ARGI1	Arginase-1	78	99036000	59.6	17
P05090	APOD	Apolipoprotein D	174	47132000	48.1	14
P05109	S10A8	Protein S100-A8	238	253270000	60.2	14
P05120	PAI2	Plasminogen activator inhibitor 2	16	706080	28.4	7
P05155	IC1	Plasma protease C1 inhibitor	59	6230200	22	13
P05156	CFAI	Complement factor I	32	1373900	19	8
P05164	PERM	Myeloperoxidase	352	46449000	46.2	32
P05386	RLA1	Large ribosomal subunit protein P1	34	2098100	14	1
P06310	KV230	Immunoglobulin kappa variable 2-30	76	44523000	42.5	5
P06312	KV401	Immunoglobulin kappa variable 4-1	197	114490000	29.8	5
P06396	GELS	Gelsolin	711	182940000	67.9	56
P06493	CDK1	Cyclin-dependent kinase 1	6	5313500	5.7	2
P06702	S10A9	Protein S100-A9	300	138690000	99.1	17
P06727	APOA4	Apolipoprotein A-IV	16	891780	21	7
P06733	ENOA	Alpha-enolase	419	81655000	84.8	39
P06744	G6PI	Glucose-6-phosphate isomerase	73	5336600	34.6	12
P06865	HEXA	Beta-hexosaminidase subunit alpha	20	4244300	10.8	4
P07339	CATD	Cathepsin D	526	231650000	52.7	25
P07355	ANXA2	Annexin A2	320	71833000	80.2	37
P07384	CAN1	Calpain-1 catalytic subunit	51	6858100	19.3	10
P07602	SAP	Prosaposin	501	107670000	58.2	28
P07686	HEXB	Beta-hexosaminidase subunit beta	82	107300000	25.2	12
P07711	CATL1	Procathepsin L	129	24192000	26.4	8
P07737	PROF1	Profilin-1	139	10690000	67.1	11
P07858	CATB	Cathepsin B	455	155850000	58.4	22
P07900	HS90A	Heat shock protein HSP 90-alpha	62	3831500	18.7	11
P07910	HNRPC	Heterogeneous nuclear ribonucleoproteins C1/C2	2	30338	4.2	2
P07996	TSP1	Thrombospondin-1	118	12604000	29.5	27
P08174	DAF	Complement decay-accelerating factor	62	14466000	26.8	6
P08246	ELNE	Neutrophil elastase	72	15725000	43.4	9
P08294	SODE	Extracellular superoxide dismutase [Cu-Zn]	16	365600	28.3	4
P08311	CATG	Cathepsin G	119	46177000	49.8	12
P08571	CD14	Monocyte differentiation antigen CD14	326	47167000	50.7	15
P08582	TRFM	Melanotransferrin	72	5392200	18.3	11
P08603	CFAH	Complement factor H	356	39743000	42.4	44
P08670	VIME	Vimentin	37	1603400	37.1	13
P08727	K1C19	Keratin, type I cytoskeletal 19	292	116960000	85	44
P08729	K2C7	Keratin, type II cytoskeletal 7	40	4945500	33.9	17
P08779	K1C16	Keratin, type I cytoskeletal 16	194	33507000	72.9	48
P08865	RSSA	Small ribosomal subunit protein uS2	18	820480	15.9	3
P09211	GSTP1	Glutathione S-transferase P	246	93392000	72.9	18
P09237	MMP7	Matrilysin	69	6655300	35.6	8
P09668	CATH	Pro-cathepsin H	53	3399100	29.6	7
P0C0L4	CO4A	Complement C4-A	121	5875000	31.1	36
P0DMV8	HS71A	Heat shock 70 kDa protein 1A	214	22902000	40.4	27
P0DOX2	IGA2	Immunoglobulin alpha-2 heavy chain	1385	1093800000	71.6	30
P0DOX3	IGD	Immunoglobulin delta heavy chain	22	1444100	8.2	3
P0DOX5	IGG1	Immunoglobulin gamma-1 heavy chain	340	155750000	53.9	20
P0DOX7	IGK	Immunoglobulin kappa light chain	1824	3767400000	76.2	22
P0DOX8	IGL1	Immunoglobulin lambda-1 light chain	667	576680000	56.9	15
P0DOY2	IGLC2	Immunoglobulin lambda constant 2	1757	2660600000	96.2	18
P0DOY3	IGLC3	Immunoglobulin lambda constant 3	27	4011600	96.2	18
P0DP02	HVC33	Immunoglobulin heavy variable 3-30-3	139	19267000	67.5	12
P0DP03	HVC05	Immunoglobulin heavy variable 3-30-5	66	9845500	67.5	11
P10412	H14	Histone H1.4	57	5786600	38.8	12
P10586	PTPRF	Receptor-type tyrosine-protein phosphatase F	21	710280	1.8	3
P10599	THIO	Thioredoxin	111	46786000	66.7	10
P10768	ESTD	S-formylglutathione hydrolase	18	1415900	6.4	1
P10909	CLUS	Clusterin	1079	698070000	53.7	43
P11021	BIP	Endoplasmic reticulum chaperone BiP	156	11280000	45.4	26
P11142	HSP7C	Heat shock cognate 71 kDa protein	114	8041700	33	22
P12259	FA5	Coagulation factor V	147	7861600	20.6	37
P12273	PIP	Prolactin-inducible protein	3468	6467700000	77.4	19
P12429	ANXA3	Annexin A3	60	8576900	42.7	13
P12724	ECP	Eosinophil cationic protein	16	2099900	25	3
P13489	RINI	Ribonuclease inhibitor	27	2151800	34.5	9
P13645	K1C10	Keratin, type I cytoskeletal 10	1444	1417500000	71.7	63
P13647	K2C5	Keratin, type II cytoskeletal 5	695	374050000	67.8	81
P13716	HEM2	Delta-aminolevulinic acid dehydratase	15	672580	10.9	2
P13796	PLSL	Plastin-2	45	1394000	25.7	14
P13987	CD59	CD59 glycoprotein	105	24186000	28.1	9
P14138	EDN3	Endothelin-3	27	2551300	13.9	2
P14174	MIF	Macrophage migration inhibitory factor	87	25678000	37.4	4
P14314	GLU2B	Glucosidase 2 subunit beta	129	13882000	26.9	18
P14550	AK1A1	Aldo-keto reductase family 1 member A1	132	10903000	52.3	13
P14555	PA2GA	Phospholipase A2, membrane associated	700	794630000	68.8	25
P14618	KPYM	Pyruvate kinase PKM	252	39194000	84.6	33
P14780	MMP9	Matrix metalloproteinase-9	68	6073100	21.6	11
P14923	PLAK	Junction plakoglobin	242	25860000	55.3	31
P15153	RAC2	Ras-related C3 botulinum toxin substrate 2	43	7559500	24	5
P15291	B4GT1	Beta-1,4-galactosyltransferase 1	75	4008600	17.8	5
P15311	EZRI	Ezrin	213	44548000	55.8	31
P15328	FOLR1	Folate receptor alpha	68	5588900	38.9	7
P15814	IGLL1	Immunoglobulin lambda-like polypeptide 1	42	5335600	9.4	2
P15924	DESP	Desmoplakin	508	40861000	46.3	113
P16152	CBR1	Carbonyl reductase [NADPH] 1	35	1762500	28.2	6
P17858	PFKAL	ATP-dependent 6-phosphofructokinase, liver type	18	507930	9.9	5
P17936	IBP3	Insulin-like growth factor-binding protein 3	9	323500	8.6	2
P18510	IL1RA	Interleukin-1 receptor antagonist protein	17	632180	31.6	6
P18669	PGAM1	Phosphoglycerate mutase 1	91	7204000	50.8	12
P19013	K2C4	Keratin, type II cytoskeletal 4	509	154010000	75.6	65
P19957	ELAF	Elafin	73	14489000	52.1	5
P19971	TYPH	Thymidine phosphorylase	22	1029800	9.1	3
P20061	TCO1	Transcobalamin-1	424	169100000	42.3	18
P20160	CAP7	Azurocidin	67	8013100	16.3	4
P20933	ASPG	N(4)-(beta-N-acetylglucosaminyl)-L-asparaginase	33	9356100	11.8	3
P21980	TGM2	Protein-glutamine gamma-glutamyltransferase 2	116	10570000	46	25
P22079	PERL	Lactoperoxidase	1138	536420000	67.6	59
P22314	UBA1	Ubiquitin-like modifier-activating enzyme 1	38	1693400	9.2	7
P22352	GPX3	Glutathione peroxidase 3	153	47647000	40.3	11
P23083	HV102	Immunoglobulin heavy variable 1-2	55	8115600	42.7	5
P23284	PPIB	Peptidyl-prolyl cis-trans isomerase B	60	5490900	62.5	12
P23528	COF1	Cofilin-1	131	18423000	81.3	14
P24158	PRTN3	Myeloblastin	84	16225000	23.4	5
P25311	ZA2G	Zinc-alpha-2-glycoprotein	2513	6839100000	75.2	45
P25774	CATS	Cathepsin S	69	8173700	34.1	10
P26447	S10A4	Protein S100-A4	130	35483000	58.4	11
P27105	STOM	Stomatin	20	868900	37.5	8
P27348	1433T	14-3-3 protein theta	22	777990	28.2	6
P28062	PSB8	Proteasome subunit beta type-8	8	235910	13.8	3
P28799	GRN	Progranulin	223	27398000	42	23
P29401	TKT	Transketolase	93	6434100	43.8	19
P29508	SPB3	Serpin B3	135	21127000	53.6	24
P30041	PRDX6	Peroxiredoxin-6	71	5420000	57.6	11
P30044	PRDX5	Peroxiredoxin-5, mitochondrial	173	22310000	57.5	12
P30085	KCY	UMP-CMP kinase	39	1825600	56.1	13
P30086	PEBP1	Phosphatidylethanolamine-binding protein 1	53	3561700	77.5	10
P30101	PDIA3	Protein disulfide-isomerase A3	94	5660900	23.8	11
P30740	ILEU	Leukocyte elastase inhibitor	227	45800000	58.6	26
P30838	AL3A1	Aldehyde dehydrogenase, dimeric NADP-preferring	113	11847000	34.7	16
P31025	LCN1	Lipocalin-1	4139	11808000000	78.4	32
P31146	COR1A	Coronin-1A	18	1841200	20.6	8
P31151	S10A7	Protein S100-A7	99	15939000	66.3	11
P31941	ABC3A	DNA dC->dU-editing enzyme APOBEC-3A	23	2150000	28.1	5
P31947	1433S	14-3-3 protein sigma	88	13175000	68.1	18
P32119	PRDX2	Peroxiredoxin-2	69	5638600	36.4	11
P34096	RNAS4	Ribonuclease 4	220	55246000	68	13
P35527	K1C9	Keratin, type I cytoskeletal 9	1608	1181800000	79.1	60
P35579	MYH9	Myosin-9	94	4581100	22.4	32
P35908	K22E	Keratin, type II cytoskeletal 2 epidermal	29	8034900	97	85
P36955	PEDF	Pigment epithelium-derived factor	52	4580200	35.9	10
P37802	TAGL2	Transgelin-2	70	8295400	70.9	11
P37837	TALDO	Transaldolase	46	2349900	27.6	9
P38606	VATA	V-type proton ATPase catalytic subunit A	13	1352100	9.4	5
P40394	ADH7	All-trans-retinol dehydrogenase [NAD(+)] ADH7	63	6630600	41.2	13
P40925	MDHC	Malate dehydrogenase, cytoplasmic	64	6479200	31.7	8
P41218	MNDA	Myeloid cell nuclear differentiation antigen	21	526860	20.1	6
P43251	BTD	Biotinidase	105	9473000	13.6	6
P49189	AL9A1	4-trimethylaminobutyraldehyde dehydrogenase	15	738070	5.3	2
P49788	TIG1	Retinoic acid receptor responder protein 1	247	71210000	39.5	18
P49913	CAMP	Cathelicidin antimicrobial peptide	22	816970	27.1	4
P50395	GDIB	Rab GDP dissociation inhibitor beta	60	2790800	43.8	14
P50897	PPT1	Palmitoyl-protein thioesterase 1	32	2091700	24.8	5
P52272	HNRPM	Heterogeneous nuclear ribonucleoprotein M	8	383990	3.6	2
P52895	AK1C2	Aldo-keto reductase family 1 member C2	17	534900	21.4	5
P52907	CAZA1	F-actin-capping protein subunit alpha-1	49	3760800	26.9	5
P53634	CATC	Dipeptidyl peptidase 1	94	7361100	38	10
P55058	PLTP	Phospholipid transfer protein	269	50339000	48.9	19
P58107	EPIPL	Epiplakin	23	1465400	9.6	7
P58499	FAM3B	Protein FAM3B	19	1261100	26.4	6
P59666	DEF3	Neutrophil defensin 3	176	349940000	26.6	5
P60174	TPIS	Triosephosphate isomerase	244	54237000	88.8	23
P60660	MYL6	Myosin light polypeptide 6	81	12389000	47.7	6
P60709	ACTB	Actin, cytoplasmic 1	863	546620000	77.6	37
P60842	IF4A1	Eukaryotic initiation factor 4A-I	11	551810	20.7	6
P61626	LYSC	Lysozyme C	8021	21025000000	87.2	37
P61769	B2MG	Beta-2-microglobulin	324	386790000	80.7	14
P62805	H4	Histone H4	136	25061000	58.3	10
P62937	PPIA	Peptidyl-prolyl cis-trans isomerase A	180	78275000	85.5	13
P63000	RAC1	Ras-related C3 botulinum toxin substrate 1	8	272150	26.6	5
P63104	1433Z	14-3-3 protein zeta/delta	150	26009000	71	22
P63261	ACTG	Actin, cytoplasmic 2	46	18205000	77.6	37
P68104	EF1A1	Elongation factor 1-alpha 1	130	29046000	45.2	16
P68133	ACTS	Actin, alpha skeletal muscle	33	8920100	41.9	25
P68363	TBA1B	Tubulin alpha-1B chain	95	5838500	42.1	15
P68371	TBB4B	Tubulin beta-4B chain	215	42080000	51.2	17
P68871	HBB	Hemoglobin subunit beta	33	8676200	59.9	6
P69905	HBA	Hemoglobin subunit alpha	24	2674400	24.6	3
P78371	TCPB	T-complex protein 1 subunit beta	23	468890	23	7
P80188	NGAL	Neutrophil gelatinase-associated lipocalin	653	583420000	76.8	21
P80303	NUCB2	Nucleobindin-2	545	115470000	73.6	42
P80748	LV321	Immunoglobulin lambda variable 3-21	64	30963000	48.7	4
P81605	DCD	Dermcidin	129	54096000	47.3	7
P98088	MUC5A	Mucin-5AC	529	187370000	31.1	105
P98160	PGBM	Basement membrane-specific heparan sulfate proteoglycan core protein	3642	978350000	58.6	205
Q00610	CLH1	Clathrin heavy chain 1	40	1628900	6.9	9
Q01469	FABP5	Fatty acid-binding protein 5	186	68186000	94.8	21
Q02413	DSG1	Desmoglein-1	201	22925000	36.5	27
Q02809	PLOD1	Procollagen-lysine,2-oxoglutarate 5-dioxygenase 1	258	32096000	48.4	29
Q02818	NUCB1	Nucleobindin-1	252	24760000	71.4	35
Q04609	FOLH1	Glutamate carboxypeptidase 2	113	11427000	24.3	14
Q04695	K1C17	Keratin, type I cytoskeletal 17	72	9583100	67.6	37
Q06828	FMOD	Fibromodulin	75	16788000	35.6	10
Q06830	PRDX1	Peroxiredoxin-1	209	34949000	71.4	17
Q08380	LG3BP	Galectin-3-binding protein	771	308670000	48.4	34
Q08431	MFGM	Lactadherin	106	12499000	54.5	17
Q10588	BST1	ADP-ribosyl cyclase/cyclic ADP-ribose hydrolase 2	18	880470	6.3	2
Q12805	FBLN3	EGF-containing fibulin-like extracellular matrix protein 1	43	2693400	27.6	8
Q12926	ELAV2	ELAV-like protein 2	13	3981400	5.8	1
Q13045	FLII	Protein flightless-1 homolog	5	80586	0.9	1
Q13162	PRDX4	Peroxiredoxin-4	71	5555900	53.5	10
Q13217	DNJC3	DnaJ homolog subfamily C member 3	208	27528000	56.5	29
Q13228	SBP1	Methanethiol oxidase	40	2438100	35	12
Q13296	SG2A2	Mammaglobin-A	16	3704600	12.9	2
Q13404	UB2V1	Ubiquitin-conjugating enzyme E2 variant 1	14	441950	15	2
Q13421	MSLN	Mesothelin	1273	1448900000	59.2	44
Q13591	SEM5A	Semaphorin-5A	46	177550000	1.5	1
Q13867	BLMH	Bleomycin hydrolase	119	16340000	50.5	22
Q14118	DAG1	Dystroglycan 1	133	18992000	14.5	12
Q14508	WFDC2	WAP four-disulfide core domain protein 2	38	28605000	49.2	5
Q14515	SPRL1	SPARC-like protein 1	446	47560000	52.9	30
Q14697	GANAB	Neutral alpha-glucosidase AB	342	32554000	54.6	43
Q15293	RCN1	Reticulocalbin-1	37	3532800	42.6	12
Q15365	PCBP1	Poly(rC)-binding protein 1	32	3942500	32.3	7
Q15782	CH3L2	Chitinase-3-like protein 2	221	42685000	63.3	25
Q15819	UB2V2	Ubiquitin-conjugating enzyme E2 variant 2	2	67505	13.8	2
Q15904	VAS1	V-type proton ATPase subunit S1	41	3854500	18.5	4
Q16378	PROL4	Proline-rich protein 4	1412	5625000000	39.6	9
Q2I0M4	LRC26	Leucine-rich repeat-containing protein 26	53	2669700	37.1	9
Q5SGD2	PPM1L	Protein phosphatase 1L	18	2066400	6.1	2
Q5T749	KPRP	Keratinocyte proline-rich protein	173	36828000	56.5	28
Q5T750	KPLCE	Protein KPLCE	59	7919600	26.8	8
Q687X5	STEA4	Metalloreductase STEAP4	29	2701300	5.7	2
Q6FI13	H2A2A	Histone H2A type 2-A	125	57137000	35.4	6
Q6MZM9	PRR27	Proline-rich protein 27	699	188430000	23.7	5
Q6P531	GGT6	Glutathione hydrolase 6	28	1213600	9.1	3
Q6UXB2	CXL17	C-X-C motif chemokine 17	159	96053000	47.1	14
Q6UXB3	LYPD2	Ly6/PLAUR domain-containing protein 2	31	8726200	11.2	1
Q6UXY8	TMC5	Transmembrane channel-like protein 5	11	346880	1.1	1
Q6XQN6	PNCB	Nicotinate phosphoribosyltransferase	7	282420	10.6	4
Q7Z406	MYH14	Myosin-14	156	8725100	26.2	38
Q7Z794	K2C1B	Keratin, type II cytoskeletal 1b	77	11714000	56.6	37
Q7Z7M9	GALT5	Polypeptide N-acetylgalactosaminyltransferase 5	17	364180	9.5	7
Q86SF2	GALT7	N-acetylgalactosaminyltransferase 7	37	1822900	15.1	9
Q86UD1	OAF	Out at first protein homolog	33	3635200	26.7	5
Q8N1N4	K2C78	Keratin, type II cytoskeletal 78	106	12968000	47.9	27
Q8N474	SFRP1	Secreted frizzled-related protein 1	444	163060000	50.3	20
Q8NBJ4	GOLM1	Golgi membrane protein 1	89	7846100	47.6	22
Q8NBJ7	SUMF2	Inactive C-alpha-formylglycine-generating enzyme 2	29	2486700	22.3	5
Q8NBS9	TXND5	Thioredoxin domain-containing protein 5	20	874500	4.2	2
Q8NES3	LFNG	Beta-1,3-N-acetylglucosaminyltransferase lunatic fringe	93	6426100	36.9	9
Q8TF30	WHAMM	WASP homolog-associated protein with actin, membranes and microtubules	140	143620000	2.1	1
Q8WVQ1	CANT1	Soluble calcium-activated nucleotidase 1	50	2076500	43.9	14
Q8WXG9	AGRV1	Adhesion G-protein coupled receptor V1	37	23898000	0.3	3
Q8WXI7	MUC16	Mucin-16	74	4543200	2.7	19
Q92520	FAM3C	Protein FAM3C	21	1055200	29.5	4
Q92743	HTRA1	Serine protease HTRA1	127	14419000	29	16
Q969X2	SIA7F	Alpha-N-acetylgalactosaminide alpha-2,6-sialyltransferase 6	19	902010	17.4	3
Q96BQ1	FAM3D	Protein FAM3D	132	11610000	37.9	7
Q96DA0	PAUF	Pancreatic adenocarcinoma up-regulated factor	175	84284000	71.5	14
Q96DR8	MUCL1	Mucin-like protein 1	69	89651000	13.3	2
Q96L93	KI16B	Kinesin-like protein KIF16B	25	4712900	1.1	2
Q96Q89	KI20B	Kinesin-like protein KIF20B	104	114810000	0.5	1
Q96S96	PEBP4	Phosphatidylethanolamine-binding protein 4	190	43383000	53.3	11
Q99102	MUC4	Mucin-4	16	628040	1.8	6
Q99497	PARK7	Parkinson disease protein 7	20	880160	42.3	5
Q99519	NEUR1	Sialidase-1	27	1106800	13.5	5
Q99880	H2B1L	Histone H2B type 1-L	103	26400000	53.2	7
Q99935	PROL1	Opiorphin prepropeptide	2663	5973800000	37.1	13
Q99954	SMR3A	Submaxillary gland androgen-regulated protein 3A	119	75643000	9.7	1
Q9BWS9	CHID1	Chitinase domain-containing protein 1	91	9097700	27.5	10
Q9GZZ8	LACRT	Extracellular glycoprotein lacritin	2617	11538000000	47.1	19
Q9H299	SH3L3	SH3 domain-binding glutamic acid-rich-like protein 3	21	1210700	35.5	3
Q9H4M9	EHD1	EH domain-containing protein 1	4	65849	1.9	1
Q9HC38	GLOD4	Glyoxalase domain-containing protein 4	37	1488600	8	2
Q9NP79	VTA1	Vacuolar protein sorting-associated protein VTA1 homolog	20	456910	11.1	2
Q9NZ08	ERAP1	Endoplasmic reticulum aminopeptidase 1	48	2045000	13.6	10
Q9NZP8	C1RL	Complement C1r subcomponent-like protein	41	2377200	8.2	4
Q9NZT1	CALL5	Calmodulin-like protein 5	69	8018100	63.7	7
Q9P2D7	DYH1	Dynein axonemal heavy chain 1	14	26520000	0.5	1
Q9UBG3	CRNN	Cornulin	109	14801000	65.7	21
Q9UBR2	CATZ	Cathepsin Z	58	3845100	32.3	8
Q9UBT3	DKK4	Dickkopf-related protein 4	38	2365400	29	6
Q9UBX1	CATF	Cathepsin F	47	1779300	12.2	5
Q9UBX7	KLK11	Kallikrein-11	20	1414900	17.7	3
Q9UGM3	DMBT1	Deleted in malignant brain tumors 1 protein	2167	4277500000	48.2	51
Q9UHD0	IL19	Interleukin-19	21	795130	39	5
Q9UJJ9	GNPTG	N-acetylglucosamine-1-phosphotransferase subunit gamma	30	1926700	30.2	4
Q9UN76	S6A14	Sodium- and chloride-dependent neutral and basic amino acid transporter B(0+)	7	197360	6.9	3
Q9UNW1	MINP1	Multiple inositol polyphosphate phosphatase 1	53	4012500	9.7	4
Q9Y4L1	HYOU1	Hypoxia up-regulated protein 1	77	4000200	22.4	16

## Sheet: All Proteins (b) (493)
All Proteins Identified (b) (493): The 493 proteins identified by procol (b), dilution volume 250 uL, Trypsin:Protein ratio 20:1
Accession	Gene Name	Protein Description	Spectral Count	Intensity	Sequence Coverage	Peptides
A0A075B6H9	LV469	Immunoglobulin lambda variable 4-69	22	4356700	43.7	3
A0A075B6I0	LV861	Immunoglobulin lambda variable 8-61	56	20988000	20.5	3
A0A075B6J9	LV218	Immunoglobulin lambda variable 2-18	65	16001000	28.8	3
A0A075B6K4	LV310	Immunoglobulin lambda variable 3-10	75	31324000	35.7	7
A0A087WSX0	LV545	Immunoglobulin lambda variable 5-45	32	1338800	26.8	3
A0A087WSY6	KVD15	Immunoglobulin kappa variable 3D-15	39	13039000	32.2	4
A0A0A0MS14	HV145	Immunoglobulin heavy variable 1-45	17	1153900	17.1	2
A0A0A0MS15	HV349	Immunoglobulin heavy variable 3-49	97	40288000	66.4	9
A0A0A0MT36	KVD21	Immunoglobulin kappa variable 6D-21	34	5812000	28.9	2
A0A0B4J1U7	HV601	Immunoglobulin heavy variable 6-1	41	54708000	27.3	4
A0A0B4J1V0	HV315	Immunoglobulin heavy variable 3-15	148	88523000	57.1	12
A0A0B4J1V1	HV321	Immunoglobulin heavy variable 3-21	6	634470	44.4	8
A0A0B4J1V2	HV226	Immunoglobulin heavy variable 2-26	15	1256200	27.7	4
A0A0B4J1X5	HV374	Immunoglobulin heavy variable 3-74	123	140090000	67.5	12
A0A0B4J1Y8	LV949	Immunoglobulin lambda variable 9-49	24	3371800	32.5	5
A0A0B4J1Y9	HV372	Immunoglobulin heavy variable 3-72	65	8286700	66.4	11
A0A0C4DH25	KVD20	Immunoglobulin kappa variable 3D-20	34	43643000	51.7	5
A0A0C4DH31	HV118	Immunoglobulin heavy variable 1-18	43	10723000	39.3	4
A0A0C4DH34	HV428	Immunoglobulin heavy variable 4-28	33	3083500	28.2	3
A0A0C4DH35	HV335	Probable non-functional immunoglobulin heavy variable 3-35	25	3530100	15.4	2
A0A0C4DH36	HV338	Probable non-functional immunoglobulin heavy variable 3-38	33	6953400	44.8	5
A0A0C4DH38	HV551	Immunoglobulin heavy variable 5-51	60	6255500	51.3	5
A0A0C4DH67	KV108	Immunoglobulin kappa variable 1-8	75	10284000	50.4	6
A0A0C4DH68	KV224	Immunoglobulin kappa variable 2-24	121	72186000	41.7	7
A0A0J9YX35	HV64D	Immunoglobulin heavy variable 3-64D	42	3469700	44.4	7
A0A0J9YXX1	HV5X1	Immunoglobulin heavy variable 5-10-1	14	882860	30.8	3
A2NJV5	KV229	Immunoglobulin kappa variable 2-29	97	125420000	45.8	6
B0FP48	UPK3L	Uroplakin-3b-like protein 1	37	2727800	22.1	5
O00115	DNS2A	Deoxyribonuclease-2-alpha	27	1254000	7.2	2
O00151	PDLI1	PDZ and LIM domain protein 1	36	2110500	42.6	9
O00264	PGRC1	Membrane-associated progesterone receptor component 1	14	738370	7.2	1
O00299	CLIC1	Chloride intracellular channel protein 1	122	15423000	59.8	15
O00391	QSOX1	Sulfhydryl oxidase 1	362	32762000	35.2	24
O00468	AGRIN	Agrin	11	226910	2.9	5
O00560	SDCB1	Syntenin-1	65	8053500	47.3	10
O00584	RNT2	Ribonuclease T2	181	14556000	41.8	14
O00592	PODXL	Podocalyxin	27	1577800	9.3	5
O14745	NHRF1	Na(+)/H(+) exchange regulatory cofactor NHE-RF1	52	3424700	38.3	10
O14773	TPP1	Tripeptidyl-peptidase 1	140	17807000	27.9	10
O15145	ARPC3	Actin-related protein 2/3 complex subunit 3	22	2508100	17.4	3
O43278	SPIT1	Kunitz-type protease inhibitor 1	22	699920	15.3	5
O43396	TXNL1	Thioredoxin-like protein 1	4	177300	10	2
O43488	ARK72	Aflatoxin B1 aldehyde reductase member 2	16	667980	9.5	2
O43490	PROM1	Prominin-1	82	5208700	23	14
O43653	PSCA	Prostate stem cell antigen	21	3368200	26.3	4
O43707	ACTN4	Alpha-actinin-4	165	10028000	47	32
O60437	PEPL	Periplakin	126	9138600	36.9	49
O60664	PLIN3	Perilipin-3	19	619270	14.1	5
O60888	CUTA	Protein CutA	74	9428200	41.3	5
O75094	SLIT3	Slit homolog 3 protein	46	1503800	9.6	11
O75351	VPS4B	Vacuolar protein sorting-associated protein 4B	15	416730	10.6	3
O75503	CLN5	Bis(monoacylglycero)phosphate synthase CLN5	15	700450	14.5	4
O75556	SG2A1	Mammaglobin-B	2716	4123800000	75.8	17
O75594	PGRP1	Peptidoglycan recognition protein 1	21	552520	15.8	2
O75608	LYPA1	Acyl-protein thioesterase 1	2	83794	10.9	2
O75629	CREG1	Protein CREG1	27	1306900	20	3
O75874	IDHC	Isocitrate dehydrogenase [NADP] cytoplasmic	58	2855600	38.4	14
O75882	ATRN	Attractin	36	3085100	6.9	7
O75888	TNF13	Tumor necrosis factor ligand superfamily member 13	82	10575000	21.2	6
O95171	SCEL	Sciellin	39	2292000	27.8	15
O95336	6PGL	6-phosphogluconolactonase	28	971490	19.8	4
O95395	GCNT3	Beta-1,3-galactosyl-O-glycosyl-glycoprotein beta-1,6-N-acetylglucosaminyltransferase 3	41	2515000	29.9	11
O95436	NPT2B	Sodium-dependent phosphate transport protein 2B	47	4790700	9.4	6
O95841	ANGL1	Angiopoietin-related protein 1	52	2549800	24.8	13
O95968	SG1D1	Secretoglobin family 1D member 1	895	4167200000	52.2	17
O95994	AGR2	Anterior gradient protein 2 homolog	70	11143000	70.9	13
P00338	LDHA	L-lactate dehydrogenase A chain	91	12574000	47.6	15
P00352	AL1A1	Aldehyde dehydrogenase 1A1	261	37349000	62.7	29
P00390	GSHR	Glutathione reductase, mitochondrial	46	5759000	18.4	8
P00450	CERU	Ceruloplasmin	1233	300150000	70.1	69
P00491	PNPH	Purine nucleoside phosphorylase	14	435070	14.2	3
P00558	PGK1	Phosphoglycerate kinase 1	185	14995000	71.2	24
P00734	THRB	Prothrombin	20	2684100	26.5	9
P00736	C1R	Complement C1r subcomponent	24	560940	4.7	2
P00738	HPT	Haptoglobin	590	564540000	64	35
P00751	CFAB	Complement factor B	320	81628000	47.4	38
P01008	ANT3	Antithrombin-III	52	6503100	31.2	9
P01009	A1AT	Alpha-1-antitrypsin	321	55857000	59.6	27
P01011	AACT	Alpha-1-antichymotrypsin	228	47934000	47	21
P01023	A2MG	Alpha-2-macroglobulin	72	10272000	27.5	34
P01024	CO3	Complement C3	2722	824010000	81.1	160
P01033	TIMP1	Metalloproteinase inhibitor 1	285	51487000	61.8	14
P01034	CYTC	Cystatin-C	340	274770000	67.1	13
P01036	CYTS	Cystatin-S	2127	4632800000	80.1	21
P01037	CYTN	Cystatin-SN	544	520900000	75.9	18
P01042	KNG1	Kininogen-1	44	1966800	22.7	13
P01133	EGF	Pro-epidermal growth factor	11	480510	2.1	2
P01591	IGJ	Immunoglobulin J chain	1071	3391000000	78.6	21
P01594	KV133	Immunoglobulin kappa variable 1-33	70	11410000	36.8	2
P01599	KV117	Immunoglobulin kappa variable 1-17	27	8117100	31.6	5
P01601	KVD16	Immunoglobulin kappa variable 1D-16	27	4188300	13.7	1
P01614	KVD40	Immunoglobulin kappa variable 2D-40	9	711040	30.6	5
P01615	KVD28	Immunoglobulin kappa variable 2D-28	52	156610000	48.3	5
P01619	KV320	Immunoglobulin kappa variable 3-20	141	201250000	46.6	6
P01624	KV315	Immunoglobulin kappa variable 3-15	118	309390000	32.2	4
P01700	LV147	Immunoglobulin lambda variable 1-47	81	41073000	53.8	4
P01701	LV151	Immunoglobulin lambda variable 1-51	38	9580200	42.7	4
P01703	LV140	Immunoglobulin lambda variable 1-40	26	4320600	17.8	2
P01704	LV214	Immunoglobulin lambda variable 2-14	30	14110000	17.5	2
P01706	LV211	Immunoglobulin lambda variable 2-11	24	3700100	50.4	4
P01714	LV319	Immunoglobulin lambda variable 3-19	37	18611000	63.4	4
P01718	LV327	Immunoglobulin lambda variable 3-27	4	421300	28.3	3
P01742	HV169	Immunoglobulin heavy variable 1-69	5	213770	22.2	2
P01743	HV146	Immunoglobulin heavy variable 1-46	39	5601900	35	3
P01764	HV323	Immunoglobulin heavy variable 3-23	24	1533500	67.5	10
P01766	HV313	Immunoglobulin heavy variable 3-13	56	4431000	44.8	5
P01767	HV353	Immunoglobulin heavy variable 3-53	7	423930	67.2	9
P01780	HV307	Immunoglobulin heavy variable 3-7	170	89144000	67.5	14
P01782	HV309	Immunoglobulin heavy variable 3-9	89	13636000	44.1	7
P01824	HV439	Immunoglobulin heavy variable 4-39	75	21474000	43.2	5
P01833	PIGR	Polymeric immunoglobulin receptor	4331	7005000000	70.3	88
P01834	IGKC	Immunoglobulin kappa constant	1276	2684800000	100	21
P01859	IGHG2	Immunoglobulin heavy constant gamma 2	75	10960000	41.3	15
P01860	IGHG3	Immunoglobulin heavy constant gamma 3	87	58193000	43.9	17
P01871	IGHM	Immunoglobulin heavy constant mu	1051	1122900000	54.9	34
P01876	IGHA1	Immunoglobulin heavy constant alpha 1	4597	15814000000	70.4	36
P02511	CRYAB	Alpha-crystallin B chain	33	3379000	20	3
P02533	K1C14	Keratin, type I cytoskeletal 14	639	293850000	83.5	60
P02538	K2C6A	Keratin, type II cytoskeletal 6A	754	364750000	71.8	82
P02647	APOA1	Apolipoprotein A-I	134	46002000	80.5	31
P02671	FIBA	Fibrinogen alpha chain	60	8022600	34.2	25
P02675	FIBB	Fibrinogen beta chain	75	10094000	53.8	24
P02749	APOH	Beta-2-glycoprotein 1	160	12544000	55.4	14
P02750	A2GL	Leucine-rich alpha-2-glycoprotein	158	13843000	46.7	14
P02753	RET4	Retinol-binding protein 4	35	2087200	33.8	7
P02763	A1AG1	Alpha-1-acid glycoprotein 1	75	18297000	29.4	7
P02765	FETUA	Alpha-2-HS-glycoprotein	59	7568000	30	7
P02768	ALBU	Albumin	3113	2686700000	92.1	114
P02774	VTDB	Vitamin D-binding protein	111	9392100	58.6	23
P02787	TRFE	Serotransferrin	790	171640000	68.8	70
P02788	TRFL	Lactotransferrin	19789	58682000000	92	151
P02790	HEMO	Hemopexin	192	28258000	44.8	22
P02814	SMR3B	Submaxillary gland androgen-regulated protein 3B	1730	3110600000	65.8	2
P03950	ANGI	Angiogenin	164	16090000	71.4	13
P03973	SLPI	Antileukoproteinase	490	846140000	78.8	21
P04004	VTNC	Vitronectin	86	16234000	27.6	13
P04040	CATA	Catalase	57	3273700	36.6	13
P04075	ALDOA	Fructose-bisphosphate aldolase A	166	13914000	69.2	21
P04083	ANXA1	Annexin A1	421	94948000	87.6	42
P04156	PRIO	Major prion protein	8	650020	4.7	1
P04196	HRG	Histidine-rich glycoprotein	21	1126500	17	8
P04211	LV743	Immunoglobulin lambda variable 7-43	42	44615000	21.4	3
P04217	A1BG	Alpha-1B-glycoprotein	39	1840300	28.3	10
P04264	K2C1	Keratin, type II cytoskeletal 1	2522	2344700000	82	84
P04406	G3P	Glyceraldehyde-3-phosphate dehydrogenase	391	125110000	71	26
P04430	KV116	Immunoglobulin kappa variable 1-16	46	3834100	31.6	3
P04432	KVD39	Immunoglobulin kappa variable 1D-39	124	16017000	31.6	4
P04433	KV311	Immunoglobulin kappa variable 3-11	105	114060000	58.3	6
P04792	HSPB1	Heat shock protein beta-1	301	234780000	94.1	15
P05089	ARGI1	Arginase-1	78	99036000	59.6	17
P05090	APOD	Apolipoprotein D	174	47132000	48.1	14
P05109	S10A8	Protein S100-A8	238	253270000	60.2	14
P05120	PAI2	Plasminogen activator inhibitor 2	16	706080	28.4	7
P05155	IC1	Plasma protease C1 inhibitor	59	6230200	22	13
P05156	CFAI	Complement factor I	32	1373900	19	8
P05164	PERM	Myeloperoxidase	352	46449000	46.2	32
P05186	PPBT	Alkaline phosphatase, tissue-nonspecific isozyme	37	2469500	30.2	8
P05386	RLA1	Large ribosomal subunit protein P1	34	2098100	14	1
P06310	KV230	Immunoglobulin kappa variable 2-30	76	44523000	42.5	5
P06312	KV401	Immunoglobulin kappa variable 4-1	197	114490000	29.8	5
P06396	GELS	Gelsolin	711	182940000	67.9	56
P06576	ATPB	ATP synthase subunit beta, mitochondrial	20	852130	24.6	8
P06702	S10A9	Protein S100-A9	300	138690000	99.1	17
P06703	S10A6	Protein S100-A6	77	5693200	57.8	10
P06733	ENOA	Alpha-enolase	419	81655000	84.8	39
P06744	G6PI	Glucose-6-phosphate isomerase	73	5336600	34.6	12
P06865	HEXA	Beta-hexosaminidase subunit alpha	20	4244300	10.8	4
P07203	GPX1	Glutathione peroxidase 1	23	985020	38.4	5
P07237	PDIA1	Protein disulfide-isomerase	161	12549000	47.4	24
P07339	CATD	Cathepsin D	526	231650000	52.7	25
P07355	ANXA2	Annexin A2	320	71833000	80.2	37
P07384	CAN1	Calpain-1 catalytic subunit	51	6858100	19.3	10
P07437	TBB5	Tubulin beta chain	15	528600	44.4	15
P07602	SAP	Prosaposin	501	107670000	58.2	28
P07686	HEXB	Beta-hexosaminidase subunit beta	82	107300000	25.2	12
P07711	CATL1	Procathepsin L	129	24192000	26.4	8
P07737	PROF1	Profilin-1	139	10690000	67.1	11
P07858	CATB	Cathepsin B	455	155850000	58.4	22
P07900	HS90A	Heat shock protein HSP 90-alpha	62	3831500	18.7	11
P07996	TSP1	Thrombospondin-1	118	12604000	29.5	27
P08174	DAF	Complement decay-accelerating factor	62	14466000	26.8	6
P08246	ELNE	Neutrophil elastase	72	15725000	43.4	9
P08294	SODE	Extracellular superoxide dismutase [Cu-Zn]	16	365600	28.3	4
P08311	CATG	Cathepsin G	119	46177000	49.8	12
P08571	CD14	Monocyte differentiation antigen CD14	326	47167000	50.7	15
P08582	TRFM	Melanotransferrin	72	5392200	18.3	11
P08603	CFAH	Complement factor H	356	39743000	42.4	44
P08670	VIME	Vimentin	37	1603400	37.1	13
P08727	K1C19	Keratin, type I cytoskeletal 19	292	116960000	85	44
P08729	K2C7	Keratin, type II cytoskeletal 7	40	4945500	33.9	17
P08758	ANXA5	Annexin A5	67	7753900	51.9	16
P08779	K1C16	Keratin, type I cytoskeletal 16	194	33507000	72.9	48
P08865	RSSA	Small ribosomal subunit protein uS2	18	820480	15.9	3
P09211	GSTP1	Glutathione S-transferase P	246	93392000	72.9	18
P09228	CYTT	Cystatin-SA	22	1265700	57.4	14
P09237	MMP7	Matrilysin	69	6655300	35.6	8
P09467	F16P1	Fructose-1,6-bisphosphatase 1	31	1380700	21.3	6
P09668	CATH	Pro-cathepsin H	53	3399100	29.6	7
P0C0L4	CO4A	Complement C4-A	121	5875000	31.1	36
P0CF74	IGLC6	Immunoglobulin lambda constant 6	4	505030	61.3	8
P0DJI8	SAA1	Serum amyloid A-1 protein	26	2700600	32.8	3
P0DJI9	SAA2	Serum amyloid A-2 protein	27	5833100	42.6	4
P0DMV8	HS71A	Heat shock 70 kDa protein 1A	214	22902000	40.4	27
P0DOX2	IGA2	Immunoglobulin alpha-2 heavy chain	1385	1093800000	71.6	30
P0DOX3	IGD	Immunoglobulin delta heavy chain	22	1444100	8.2	3
P0DOX5	IGG1	Immunoglobulin gamma-1 heavy chain	340	155750000	53.9	20
P0DOX6	IGM	Immunoglobulin mu heavy chain	25	9453200	37.3	29
P0DOX7	IGK	Immunoglobulin kappa light chain	1824	3767400000	76.2	22
P0DOX8	IGL1	Immunoglobulin lambda-1 light chain	667	576680000	56.9	15
P0DOY2	IGLC2	Immunoglobulin lambda constant 2	1757	2660600000	96.2	18
P0DOY3	IGLC3	Immunoglobulin lambda constant 3	27	4011600	96.2	18
P0DP01	HV108	Immunoglobulin heavy variable 1-8	8	467720	22.2	2
P0DP02	HVC33	Immunoglobulin heavy variable 3-30-3	139	19267000	67.5	12
P0DP03	HVC05	Immunoglobulin heavy variable 3-30-5	66	9845500	67.5	11
P0DUB6	AMY1A	Alpha-amylase 1A	290	30703000	70.6	33
P10253	LYAG	Lysosomal alpha-glucosidase	16	489170	7.9	4
P10412	H14	Histone H1.4	57	5786600	38.8	12
P10586	PTPRF	Receptor-type tyrosine-protein phosphatase F	21	710280	1.8	3
P10599	THIO	Thioredoxin	111	46786000	66.7	10
P10768	ESTD	S-formylglutathione hydrolase	18	1415900	6.4	1
P10909	CLUS	Clusterin	1079	698070000	53.7	43
P11021	BIP	Endoplasmic reticulum chaperone BiP	156	11280000	45.4	26
P11142	HSP7C	Heat shock cognate 71 kDa protein	114	8041700	33	22
P12259	FA5	Coagulation factor V	147	7861600	20.6	37
P12273	PIP	Prolactin-inducible protein	3468	6467700000	77.4	19
P12429	ANXA3	Annexin A3	60	8576900	42.7	13
P12724	ECP	Eosinophil cationic protein	16	2099900	25	3
P12830	CADH1	Cadherin-1	49	8194500	10	8
P13489	RINI	Ribonuclease inhibitor	27	2151800	34.5	9
P13639	EF2	Elongation factor 2	52	2953800	23	14
P13645	K1C10	Keratin, type I cytoskeletal 10	1444	1417500000	71.7	63
P13647	K2C5	Keratin, type II cytoskeletal 5	695	374050000	67.8	81
P13716	HEM2	Delta-aminolevulinic acid dehydratase	15	672580	10.9	2
P13796	PLSL	Plastin-2	45	1394000	25.7	14
P13987	CD59	CD59 glycoprotein	105	24186000	28.1	9
P14138	EDN3	Endothelin-3	27	2551300	13.9	2
P14174	MIF	Macrophage migration inhibitory factor	87	25678000	37.4	4
P14314	GLU2B	Glucosidase 2 subunit beta	129	13882000	26.9	18
P14550	AK1A1	Aldo-keto reductase family 1 member A1	132	10903000	52.3	13
P14555	PA2GA	Phospholipase A2, membrane associated	700	794630000	68.8	25
P14618	KPYM	Pyruvate kinase PKM	252	39194000	84.6	33
P14625	ENPL	Endoplasmin	46	2453200	21.3	11
P14780	MMP9	Matrix metalloproteinase-9	68	6073100	21.6	11
P14923	PLAK	Junction plakoglobin	242	25860000	55.3	31
P15104	GLNA	Glutamine synthetase	24	1443500	26.3	8
P15144	AMPN	Aminopeptidase N	59	3470200	12.6	11
P15153	RAC2	Ras-related C3 botulinum toxin substrate 2	43	7559500	24	5
P15291	B4GT1	Beta-1,4-galactosyltransferase 1	75	4008600	17.8	5
P15309	PPAP	Prostatic acid phosphatase	50	1995800	15.8	6
P15311	EZRI	Ezrin	213	44548000	55.8	31
P15328	FOLR1	Folate receptor alpha	68	5588900	38.9	7
P15814	IGLL1	Immunoglobulin lambda-like polypeptide 1	42	5335600	9.4	2
P15924	DESP	Desmoplakin	508	40861000	46.3	113
P15941	MUC1	Mucin-1	22	1413600	5.3	5
P16070	CD44	CD44 antigen	22	1417600	4.2	3
P16152	CBR1	Carbonyl reductase [NADPH] 1	35	1762500	28.2	6
P17050	NAGAB	Alpha-N-acetylgalactosaminidase	19	524630	4.1	1
P17858	PFKAL	ATP-dependent 6-phosphofructokinase, liver type	18	507930	9.9	5
P17987	TCPA	T-complex protein 1 subunit alpha	7	437030	6.1	2
P18510	IL1RA	Interleukin-1 receptor antagonist protein	17	632180	31.6	6
P18669	PGAM1	Phosphoglycerate mutase 1	91	7204000	50.8	12
P19013	K2C4	Keratin, type II cytoskeletal 4	509	154010000	75.6	65
P19021	AMD	Peptidyl-glycine alpha-amidating monooxygenase	42	2283400	15.6	12
P19823	ITIH2	Inter-alpha-trypsin inhibitor heavy chain H2	23	1746800	15	10
P19957	ELAF	Elafin	73	14489000	52.1	5
P19971	TYPH	Thymidine phosphorylase	22	1029800	9.1	3
P20061	TCO1	Transcobalamin-1	424	169100000	42.3	18
P20160	CAP7	Azurocidin	67	8013100	16.3	4
P20930	FILA	Filaggrin	152	17189000	23.2	47
P20933	ASPG	N(4)-(beta-N-acetylglucosaminyl)-L-asparaginase	33	9356100	11.8	3
P21980	TGM2	Protein-glutamine gamma-glutamyltransferase 2	116	10570000	46	25
P22079	PERL	Lactoperoxidase	1138	536420000	67.6	59
P22314	UBA1	Ubiquitin-like modifier-activating enzyme 1	38	1693400	9.2	7
P22352	GPX3	Glutathione peroxidase 3	153	47647000	40.3	11
P23083	HV102	Immunoglobulin heavy variable 1-2	55	8115600	42.7	5
P23284	PPIB	Peptidyl-prolyl cis-trans isomerase B	60	5490900	62.5	12
P23528	COF1	Cofilin-1	131	18423000	81.3	14
P24158	PRTN3	Myeloblastin	84	16225000	23.4	5
P25311	ZA2G	Zinc-alpha-2-glycoprotein	2513	6839100000	75.2	45
P25774	CATS	Cathepsin S	69	8173700	34.1	10
P25786	PSA1	Proteasome subunit alpha type-1	12	484260	28.9	5
P26447	S10A4	Protein S100-A4	130	35483000	58.4	11
P26641	EF1G	Elongation factor 1-gamma	19	807680	16.7	5
P27348	1433T	14-3-3 protein theta	22	777990	28.2	6
P28482	MK01	Mitogen-activated protein kinase 1	10	160800	9.2	2
P28799	GRN	Progranulin	223	27398000	42	23
P29401	TKT	Transketolase	93	6434100	43.8	19
P29508	SPB3	Serpin B3	135	21127000	53.6	24
P30041	PRDX6	Peroxiredoxin-6	71	5420000	57.6	11
P30044	PRDX5	Peroxiredoxin-5, mitochondrial	173	22310000	57.5	12
P30085	KCY	UMP-CMP kinase	39	1825600	56.1	13
P30086	PEBP1	Phosphatidylethanolamine-binding protein 1	53	3561700	77.5	10
P30101	PDIA3	Protein disulfide-isomerase A3	94	5660900	23.8	11
P30740	ILEU	Leukocyte elastase inhibitor	227	45800000	58.6	26
P30838	AL3A1	Aldehyde dehydrogenase, dimeric NADP-preferring	113	11847000	34.7	16
P31025	LCN1	Lipocalin-1	4139	11808000000	78.4	32
P31146	COR1A	Coronin-1A	18	1841200	20.6	8
P31151	S10A7	Protein S100-A7	99	15939000	66.3	11
P31941	ABC3A	DNA dC->dU-editing enzyme APOBEC-3A	23	2150000	28.1	5
P31944	CASPE	Caspase-14	103	14571000	65.3	23
P31946	1433B	14-3-3 protein beta/alpha	29	2317400	42.3	12
P31947	1433S	14-3-3 protein sigma	88	13175000	68.1	18
P31949	S10AB	Protein S100-A11	101	19303000	86.7	9
P32119	PRDX2	Peroxiredoxin-2	69	5638600	36.4	11
P32320	CDD	Cytidine deaminase	14	948760	46.6	4
P34096	RNAS4	Ribonuclease 4	220	55246000	68	13
P34932	HSP74	Heat shock 70 kDa protein 4	7	193870	1.7	1
P35030	TRY3	Trypsin-3	3	168680	4.3	1
P35527	K1C9	Keratin, type I cytoskeletal 9	1608	1181800000	79.1	60
P35579	MYH9	Myosin-9	94	4581100	22.4	32
P35908	K22E	Keratin, type II cytoskeletal 2 epidermal	29	8034900	97	85
P36952	SPB5	Serpin B5	60	2641600	49.9	14
P36955	PEDF	Pigment epithelium-derived factor	52	4580200	35.9	10
P37802	TAGL2	Transgelin-2	70	8295400	70.9	11
P37837	TALDO	Transaldolase	46	2349900	27.6	9
P40121	CAPG	Macrophage-capping protein	21	1168100	23.3	6
P40394	ADH7	All-trans-retinol dehydrogenase [NAD(+)] ADH7	63	6630600	41.2	13
P40925	MDHC	Malate dehydrogenase, cytoplasmic	64	6479200	31.7	8
P41218	MNDA	Myeloid cell nuclear differentiation antigen	21	526860	20.1	6
P43251	BTD	Biotinidase	105	9473000	13.6	6
P47756	CAPZB	F-actin-capping protein subunit beta	17	620990	26.1	5
P48723	HSP13	Heat shock 70 kDa protein 13	59	4248200	21.9	9
P49189	AL9A1	4-trimethylaminobutyraldehyde dehydrogenase	15	738070	5.3	2
P49773	HINT1	Adenosine 5-monophosphoramidase HINT1	15	621940	86.5	6
P49788	TIG1	Retinoic acid receptor responder protein 1	247	71210000	39.5	18
P49913	CAMP	Cathelicidin antimicrobial peptide	22	816970	27.1	4
P50395	GDIB	Rab GDP dissociation inhibitor beta	60	2790800	43.8	14
P50897	PPT1	Palmitoyl-protein thioesterase 1	32	2091700	24.8	5
P50990	TCPQ	T-complex protein 1 subunit theta	8	292300	8.4	3
P52209	6PGD	6-phosphogluconate dehydrogenase, decarboxylating	60	6100700	34.2	13
P52566	GDIR2	Rho GDP-dissociation inhibitor 2	13	712800	24.9	5
P52895	AK1C2	Aldo-keto reductase family 1 member C2	17	534900	21.4	5
P52907	CAZA1	F-actin-capping protein subunit alpha-1	49	3760800	26.9	5
P53634	CATC	Dipeptidyl peptidase 1	94	7361100	38	10
P54108	CRIS3	Cysteine-rich secretory protein 3	34	3562500	23.3	5
P55058	PLTP	Phospholipid transfer protein	269	50339000	48.9	19
P55064	AQP5	Aquaporin-5	44	10918000	12.1	4
P58499	FAM3B	Protein FAM3B	19	1261100	26.4	6
P59666	DEF3	Neutrophil defensin 3	176	349940000	26.6	5
P59998	ARPC4	Actin-related protein 2/3 complex subunit 4	15	1043100	25	4
P60174	TPIS	Triosephosphate isomerase	244	54237000	88.8	23
P60660	MYL6	Myosin light polypeptide 6	81	12389000	47.7	6
P60709	ACTB	Actin, cytoplasmic 1	863	546620000	77.6	37
P60900	PSA6	Proteasome subunit alpha type-6	6	329280	22.4	4
P60953	CDC42	Cell division control protein 42 homolog	20	1565500	19.9	3
P61158	ARP3	Actin-related protein 3	28	1241500	27	7
P61160	ARP2	Actin-related protein 2	22	1376600	20.8	5
P61626	LYSC	Lysozyme C	8021	21025000000	87.2	37
P61769	B2MG	Beta-2-microglobulin	324	386790000	80.7	14
P61981	1433G	14-3-3 protein gamma	3	120510	24.3	6
P62328	TYB4	Thymosin beta-4	44	33204000	90.9	5
P62805	H4	Histone H4	136	25061000	58.3	10
P62826	RAN	GTP-binding nuclear protein Ran	13	444970	11.6	2
P62937	PPIA	Peptidyl-prolyl cis-trans isomerase A	180	78275000	85.5	13
P63000	RAC1	Ras-related C3 botulinum toxin substrate 1	8	272150	26.6	5
P63104	1433Z	14-3-3 protein zeta/delta	150	26009000	71	22
P63261	ACTG	Actin, cytoplasmic 2	46	18205000	77.6	37
P67936	TPM4	Tropomyosin alpha-4 chain	61	3773800	39.1	10
P68104	EF1A1	Elongation factor 1-alpha 1	130	29046000	45.2	16
P68363	TBA1B	Tubulin alpha-1B chain	95	5838500	42.1	15
P68371	TBB4B	Tubulin beta-4B chain	215	42080000	51.2	17
P68871	HBB	Hemoglobin subunit beta	33	8676200	59.9	6
P78371	TCPB	T-complex protein 1 subunit beta	23	468890	23	7
P80188	NGAL	Neutrophil gelatinase-associated lipocalin	653	583420000	76.8	21
P80303	NUCB2	Nucleobindin-2	545	115470000	73.6	42
P80511	S10AC	Protein S100-A12	42	10163000	54.3	7
P80748	LV321	Immunoglobulin lambda variable 3-21	64	30963000	48.7	4
P81605	DCD	Dermcidin	129	54096000	47.3	7
P98088	MUC5A	Mucin-5AC	529	187370000	31.1	105
P98160	PGBM	Basement membrane-specific heparan sulfate proteoglycan core protein	3642	978350000	58.6	205
Q00610	CLH1	Clathrin heavy chain 1	40	1628900	6.9	9
Q01469	FABP5	Fatty acid-binding protein 5	186	68186000	94.8	21
Q02413	DSG1	Desmoglein-1	201	22925000	36.5	27
Q02809	PLOD1	Procollagen-lysine,2-oxoglutarate 5-dioxygenase 1	258	32096000	48.4	29
Q02818	NUCB1	Nucleobindin-1	252	24760000	71.4	35
Q04609	FOLH1	Glutamate carboxypeptidase 2	113	11427000	24.3	14
Q04695	K1C17	Keratin, type I cytoskeletal 17	72	9583100	67.6	37
Q06828	FMOD	Fibromodulin	75	16788000	35.6	10
Q06830	PRDX1	Peroxiredoxin-1	209	34949000	71.4	17
Q07654	TFF3	Trefoil factor 3	13	3013600	36.2	3
Q07960	RHG01	Rho GTPase-activating protein 1	5	171300	7.5	2
Q08257	QOR	Quinone oxidoreductase	11	240240	3.3	1
Q08380	LG3BP	Galectin-3-binding protein	771	308670000	48.4	34
Q08431	MFGM	Lactadherin	106	12499000	54.5	17
Q10588	BST1	ADP-ribosyl cyclase/cyclic ADP-ribose hydrolase 2	18	880470	6.3	2
Q11201	SIA4A	CMP-N-acetylneuraminate-beta-galactosamide-alpha-2,3-sialyltransferase 1	28	1419000	18.5	5
Q12805	FBLN3	EGF-containing fibulin-like extracellular matrix protein 1	43	2693400	27.6	8
Q12926	ELAV2	ELAV-like protein 2	13	3981400	5.8	1
Q13162	PRDX4	Peroxiredoxin-4	71	5555900	53.5	10
Q13217	DNJC3	DnaJ homolog subfamily C member 3	208	27528000	56.5	29
Q13228	SBP1	Methanethiol oxidase	40	2438100	35	12
Q13296	SG2A2	Mammaglobin-A	16	3704600	12.9	2
Q13404	UB2V1	Ubiquitin-conjugating enzyme E2 variant 1	14	441950	15	2
Q13421	MSLN	Mesothelin	1273	1448900000	59.2	44
Q13438	OS9	Protein OS-9	54	11977000	22.9	11
Q13444	ADA15	Disintegrin and metalloproteinase domain-containing protein 15	10	202080	3.1	2
Q13449	LSAMP	Limbic system-associated membrane protein	6	206820	11.5	3
Q13591	SEM5A	Semaphorin-5A	46	177550000	1.5	1
Q13835	PKP1	Plakophilin-1	79	8782400	31.9	19
Q13867	BLMH	Bleomycin hydrolase	119	16340000	50.5	22
Q14118	DAG1	Dystroglycan 1	133	18992000	14.5	12
Q14508	WFDC2	WAP four-disulfide core domain protein 2	38	28605000	49.2	5
Q14515	SPRL1	SPARC-like protein 1	446	47560000	52.9	30
Q14697	GANAB	Neutral alpha-glucosidase AB	342	32554000	54.6	43
Q15365	PCBP1	Poly(rC)-binding protein 1	32	3942500	32.3	7
Q15782	CH3L2	Chitinase-3-like protein 2	221	42685000	63.3	25
Q15904	VAS1	V-type proton ATPase subunit S1	41	3854500	18.5	4
Q16378	PROL4	Proline-rich protein 4	1412	5625000000	39.6	9
Q16651	PRSS8	Prostasin	55	9412000	25.4	6
Q2I0M4	LRC26	Leucine-rich repeat-containing protein 26	53	2669700	37.1	9
Q3SY84	K2C71	Keratin, type II cytoskeletal 71	93	15516000	34.8	24
Q562R1	ACTBL	Beta-actin-like protein 2	4	197930	22.1	10
Q5D862	FILA2	Filaggrin-2	172	31130000	29.9	42
Q5SGD2	PPM1L	Protein phosphatase 1L	18	2066400	6.1	2
Q5T749	KPRP	Keratinocyte proline-rich protein	173	36828000	56.5	28
Q5T750	KPLCE	Protein KPLCE	59	7919600	26.8	8
Q687X5	STEA4	Metalloreductase STEAP4	29	2701300	5.7	2
Q6FI13	H2A2A	Histone H2A type 2-A	125	57137000	35.4	6
Q6MZM9	PRR27	Proline-rich protein 27	699	188430000	23.7	5
Q6NUJ1	SAPL1	Proactivator polypeptide-like 1	36	7969600	17.3	8
Q6P531	GGT6	Glutathione hydrolase 6	28	1213600	9.1	3
Q6PCB0	VWA1	von Willebrand factor A domain-containing protein 1	34	1680100	28.3	8
Q6UXB2	CXL17	C-X-C motif chemokine 17	159	96053000	47.1	14
Q6UXB3	LYPD2	Ly6/PLAUR domain-containing protein 2	31	8726200	11.2	1
Q6UXY8	TMC5	Transmembrane channel-like protein 5	11	346880	1.1	1
Q6XQN6	PNCB	Nicotinate phosphoribosyltransferase	7	282420	10.6	4
Q71DI3	H32	Histone H3.2	36	5910800	40.4	5
Q7Z406	MYH14	Myosin-14	156	8725100	26.2	38
Q86SF2	GALT7	N-acetylgalactosaminyltransferase 7	37	1822900	15.1	9
Q86UD1	OAF	Out at first protein homolog	33	3635200	26.7	5
Q86X29	LSR	Lipolysis-stimulated lipoprotein receptor	91	9637000	25.4	15
Q8N474	SFRP1	Secreted frizzled-related protein 1	444	163060000	50.3	20
Q8NBJ7	SUMF2	Inactive C-alpha-formylglycine-generating enzyme 2	29	2486700	22.3	5
Q8NBS9	TXND5	Thioredoxin domain-containing protein 5	20	874500	4.2	2
Q8NCL4	GALT6	Polypeptide N-acetylgalactosaminyltransferase 6	76	7028700	31.2	12
Q8NES3	LFNG	Beta-1,3-N-acetylglucosaminyltransferase lunatic fringe	93	6426100	36.9	9
Q8NFT8	DNER	Delta and Notch-like epidermal growth factor-related receptor	6	344160	2	1
Q8TER0	SNED1	Sushi, nidogen and EGF-like domain-containing protein 1	27	6565700	2.1	1
Q8TF30	WHAMM	WASP homolog-associated protein with actin, membranes and microtubules	140	143620000	2.1	1
Q8WUM4	PDC6I	Programmed cell death 6-interacting protein	47	1754400	24.8	14
Q8WVQ1	CANT1	Soluble calcium-activated nucleotidase 1	50	2076500	43.9	14
Q8WXG9	AGRV1	Adhesion G-protein coupled receptor V1	37	23898000	0.3	3
Q8WXI7	MUC16	Mucin-16	74	4543200	2.7	19
Q92520	FAM3C	Protein FAM3C	21	1055200	29.5	4
Q92743	HTRA1	Serine protease HTRA1	127	14419000	29	16
Q92817	EVPL	Envoplakin	95	7051600	27.9	43
Q92896	GSLG1	Golgi apparatus protein 1	76	3580800	17.3	15
Q969H8	MYDGF	Myeloid-derived growth factor	13	707410	16.8	3
Q969X2	SIA7F	Alpha-N-acetylgalactosaminide alpha-2,6-sialyltransferase 6	19	902010	17.4	3
Q96BQ1	FAM3D	Protein FAM3D	132	11610000	37.9	7
Q96DA0	PAUF	Pancreatic adenocarcinoma up-regulated factor	175	84284000	71.5	14
Q96DR8	MUCL1	Mucin-like protein 1	69	89651000	13.3	2
Q96L93	KI16B	Kinesin-like protein KIF16B	25	4712900	1.1	2
Q96P63	SPB12	Serpin B12	54	3944200	41.5	14
Q96Q89	KI20B	Kinesin-like protein KIF20B	104	114810000	0.5	1
Q96S96	PEBP4	Phosphatidylethanolamine-binding protein 4	190	43383000	53.3	11
Q99102	MUC4	Mucin-4	16	628040	1.8	6
Q99497	PARK7	Parkinson disease protein 7	20	880160	42.3	5
Q99519	NEUR1	Sialidase-1	27	1106800	13.5	5
Q99538	LGMN	Legumain	26	1031200	23.3	7
Q99574	NEUS	Neuroserpin	73	7671500	27.3	10
Q99880	H2B1L	Histone H2B type 1-L	103	26400000	53.2	7
Q99935	PROL1	Opiorphin prepropeptide	2663	5973800000	37.1	13
Q99954	SMR3A	Submaxillary gland androgen-regulated protein 3A	119	75643000	9.7	1
Q9BRF8	CPPED	Serine/threonine-protein phosphatase CPPED1	1	19583	3.5	1
Q9BRK5	CAB45	45 kDa calcium-binding protein	142	17695000	56.1	17
Q9BWS9	CHID1	Chitinase domain-containing protein 1	91	9097700	27.5	10
Q9BXU0	TEX12	Testis-expressed protein 12	3	3527000	13	1
Q9BYD5	CNFN	Cornifelin	18	1791600	43.8	2
Q9GZM7	TINAL	Tubulointerstitial nephritis antigen-like	32	1112900	22.3	8
Q9GZZ8	LACRT	Extracellular glycoprotein lacritin	2617	11538000000	47.1	19
Q9H299	SH3L3	SH3 domain-binding glutamic acid-rich-like protein 3	21	1210700	35.5	3
Q9H4M9	EHD1	EH domain-containing protein 1	4	65849	1.9	1
Q9HC38	GLOD4	Glyoxalase domain-containing protein 4	37	1488600	8	2
Q9NP79	VTA1	Vacuolar protein sorting-associated protein VTA1 homolog	20	456910	11.1	2
Q9NRA1	PDGFC	Platelet-derived growth factor C	44	1722500	26.1	8
Q9NZ08	ERAP1	Endoplasmic reticulum aminopeptidase 1	48	2045000	13.6	10
Q9NZP8	C1RL	Complement C1r subcomponent-like protein	41	2377200	8.2	4
Q9NZT1	CALL5	Calmodulin-like protein 5	69	8018100	63.7	7
Q9P0G3	KLK14	Kallikrein-14	6	145590	16.1	2
Q9P2D7	DYH1	Dynein axonemal heavy chain 1	14	26520000	0.5	1
Q9UBG3	CRNN	Cornulin	109	14801000	65.7	21
Q9UBR2	CATZ	Cathepsin Z	58	3845100	32.3	8
Q9UBT3	DKK4	Dickkopf-related protein 4	38	2365400	29	6
Q9UBX1	CATF	Cathepsin F	47	1779300	12.2	5
Q9UBX7	KLK11	Kallikrein-11	20	1414900	17.7	3
Q9UGM3	DMBT1	Deleted in malignant brain tumors 1 protein	2167	4277500000	48.2	51
Q9UHD0	IL19	Interleukin-19	21	795130	39	5
Q9UJJ9	GNPTG	N-acetylglucosamine-1-phosphotransferase subunit gamma	30	1926700	30.2	4
Q9UJU6	DBNL	Drebrin-like protein	9	300850	11.9	3
Q9UN76	S6A14	Sodium- and chloride-dependent neutral and basic amino acid transporter B(0+)	7	197360	6.9	3
Q9UNW1	MINP1	Multiple inositol polyphosphate phosphatase 1	53	4012500	9.7	4
Q9Y337	KLK5	Kallikrein-5	13	455990	24.9	4
Q9Y4L1	HYOU1	Hypoxia up-regulated protein 1	77	4000200	22.4	16

## Sheet: All Proteins (c) (53)
All Proteins Identified (c) (539): The 539 proteins identified by protocol (c), dilution volume 125 uL, Trypsinn:Protein ratio 50:1
Accession	Gene Name	Protein Description	Spectral Count	Intensity	Sequence Coverage	Peptides
A0A075B6H7	KV37	Probable non-functional immunoglobulin kappa variable 3-7	6	432300	42.2	3
A0A075B6H9	LV469	Immunoglobulin lambda variable 4-69	22	4356700	43.7	3
A0A075B6I0	LV861	Immunoglobulin lambda variable 8-61	56	20988000	20.5	3
A0A075B6I9	LV746	Immunoglobulin lambda variable 7-46	8	2177300	21.4	3
A0A075B6J9	LV218	Immunoglobulin lambda variable 2-18	65	16001000	28.8	3
A0A075B6K4	LV310	Immunoglobulin lambda variable 3-10	75	31324000	35.7	7
A0A087WSX0	LV545	Immunoglobulin lambda variable 5-45	32	1338800	26.8	3
A0A087WSY6	KVD15	Immunoglobulin kappa variable 3D-15	39	13039000	32.2	4
A0A0A0MS14	HV145	Immunoglobulin heavy variable 1-45	17	1153900	17.1	2
A0A0A0MS15	HV349	Immunoglobulin heavy variable 3-49	97	40288000	66.4	9
A0A0A0MT36	KVD21	Immunoglobulin kappa variable 6D-21	34	5812000	28.9	2
A0A0B4J1U7	HV601	Immunoglobulin heavy variable 6-1	41	54708000	27.3	4
A0A0B4J1V0	HV315	Immunoglobulin heavy variable 3-15	148	88523000	57.1	12
A0A0B4J1V2	HV226	Immunoglobulin heavy variable 2-26	15	1256200	27.7	4
A0A0B4J1X5	HV374	Immunoglobulin heavy variable 3-74	123	140090000	67.5	12
A0A0B4J1X8	HV343	Immunoglobulin heavy variable 3-43	28	1411200	44.1	6
A0A0B4J1Y8	LV949	Immunoglobulin lambda variable 9-49	24	3371800	32.5	5
A0A0B4J1Y9	HV372	Immunoglobulin heavy variable 3-72	65	8286700	66.4	11
A0A0C4DH25	KVD20	Immunoglobulin kappa variable 3D-20	34	43643000	51.7	5
A0A0C4DH29	HV103	Immunoglobulin heavy variable 1-3	13	329130	35	3
A0A0C4DH31	HV118	Immunoglobulin heavy variable 1-18	43	10723000	39.3	4
A0A0C4DH34	HV428	Immunoglobulin heavy variable 4-28	33	3083500	28.2	3
A0A0C4DH35	HV335	Probable non-functional immunoglobulin heavy variable 3-35	25	3530100	15.4	2
A0A0C4DH36	HV338	Probable non-functional immunoglobulin heavy variable 3-38	33	6953400	44.8	5
A0A0C4DH38	HV551	Immunoglobulin heavy variable 5-51	60	6255500	51.3	5
A0A0C4DH67	KV108	Immunoglobulin kappa variable 1-8	75	10284000	50.4	6
A0A0C4DH68	KV224	Immunoglobulin kappa variable 2-24	121	72186000	41.7	7
A0A0J9YX35	HV64D	Immunoglobulin heavy variable 3-64D	42	3469700	44.4	7
A0A0J9YXX1	HV5X1	Immunoglobulin heavy variable 5-10-1	14	882860	30.8	3
A0M8Q6	IGLC7	Immunoglobulin lambda constant 7	30	3534300	72.6	9
A1L0T0	HACL2	2-hydroxyacyl-CoA lyase 2	3	85026	2.7	1
A2NJV5	KV229	Immunoglobulin kappa variable 2-29	97	125420000	45.8	6
B0FP48	UPK3L	Uroplakin-3b-like protein 1	37	2727800	22.1	5
O00115	DNS2A	Deoxyribonuclease-2-alpha	27	1254000	7.2	2
O00151	PDLI1	PDZ and LIM domain protein 1	36	2110500	42.6	9
O00159	MYO1C	Unconventional myosin-Ic	4	56986	3.1	2
O00264	PGRC1	Membrane-associated progesterone receptor component 1	14	738370	7.2	1
O00299	CLIC1	Chloride intracellular channel protein 1	122	15423000	59.8	15
O00391	QSOX1	Sulfhydryl oxidase 1	362	32762000	35.2	24
O00468	AGRIN	Agrin	11	226910	2.9	5
O00560	SDCB1	Syntenin-1	65	8053500	47.3	10
O00584	RNT2	Ribonuclease T2	181	14556000	41.8	14
O00592	PODXL	Podocalyxin	27	1577800	9.3	5
O14745	NHRF1	Na(+)/H(+) exchange regulatory cofactor NHE-RF1	52	3424700	38.3	10
O14773	TPP1	Tripeptidyl-peptidase 1	140	17807000	27.9	10
O15145	ARPC3	Actin-related protein 2/3 complex subunit 3	22	2508100	17.4	3
O43278	SPIT1	Kunitz-type protease inhibitor 1	22	699920	15.3	5
O43488	ARK72	Aflatoxin B1 aldehyde reductase member 2	16	667980	9.5	2
O43490	PROM1	Prominin-1	82	5208700	23	14
O43505	B4GA1	Beta-1,4-glucuronyltransferase 1	16	574870	8.7	3
O43653	PSCA	Prostate stem cell antigen	21	3368200	26.3	4
O43707	ACTN4	Alpha-actinin-4	165	10028000	47	32
O43790	KRT86	Keratin, type II cuticular Hb6	16	1011800	21.4	8
O43852	CALU	Calumenin	64	17703000	47	14
O60437	PEPL	Periplakin	126	9138600	36.9	49
O60603	TLR2	Toll-like receptor 2	24	623770	4.7	3
O60664	PLIN3	Perilipin-3	19	619270	14.1	5
O60888	CUTA	Protein CutA	74	9428200	41.3	5
O60911	CATL2	Cathepsin L2	48	2859000	60.8	14
O75083	WDR1	WD repeat-containing protein 1	40	1744200	32	12
O75094	SLIT3	Slit homolog 3 protein	46	1503800	9.6	11
O75351	VPS4B	Vacuolar protein sorting-associated protein 4B	15	416730	10.6	3
O75369	FLNB	Filamin-B	11	544850	1.9	3
O75556	SG2A1	Mammaglobin-B	2716	4123800000	75.8	17
O75594	PGRP1	Peptidoglycan recognition protein 1	21	552520	15.8	2
O75629	CREG1	Protein CREG1	27	1306900	20	3
O75787	RENR	Renin receptor	20	1007900	16.9	3
O75874	IDHC	Isocitrate dehydrogenase [NADP] cytoplasmic	58	2855600	38.4	14
O75882	ATRN	Attractin	36	3085100	6.9	7
O75888	TNF13	Tumor necrosis factor ligand superfamily member 13	82	10575000	21.2	6
O75976	CBPD	Carboxypeptidase D	7	145960	3.2	4
O76011	KRT34	Keratin, type I cuticular Ha4	4	120610	19.5	8
O95171	SCEL	Sciellin	39	2292000	27.8	15
O95336	6PGL	6-phosphogluconolactonase	28	971490	19.8	4
O95395	GCNT3	Beta-1,3-galactosyl-O-glycosyl-glycoprotein beta-1,6-N-acetylglucosaminyltransferase 3	41	2515000	29.9	11
O95436	NPT2B	Sodium-dependent phosphate transport protein 2B	47	4790700	9.4	6
O95841	ANGL1	Angiopoietin-related protein 1	52	2549800	24.8	13
O95968	SG1D1	Secretoglobin family 1D member 1	895	4167200000	52.2	17
O95994	AGR2	Anterior gradient protein 2 homolog	70	11143000	70.9	13
P00338	LDHA	L-lactate dehydrogenase A chain	91	12574000	47.6	15
P00352	AL1A1	Aldehyde dehydrogenase 1A1	261	37349000	62.7	29
P00390	GSHR	Glutathione reductase, mitochondrial	46	5759000	18.4	8
P00450	CERU	Ceruloplasmin	1233	300150000	70.1	69
P00491	PNPH	Purine nucleoside phosphorylase	14	435070	14.2	3
P00558	PGK1	Phosphoglycerate kinase 1	185	14995000	71.2	24
P00734	THRB	Prothrombin	20	2684100	26.5	9
P00736	C1R	Complement C1r subcomponent	24	560940	4.7	2
P00738	HPT	Haptoglobin	590	564540000	64	35
P00746	CFAD	Complement factor D	14	603390	31.2	4
P00751	CFAB	Complement factor B	320	81628000	47.4	38
P01008	ANT3	Antithrombin-III	52	6503100	31.2	9
P01009	A1AT	Alpha-1-antitrypsin	321	55857000	59.6	27
P01011	AACT	Alpha-1-antichymotrypsin	228	47934000	47	21
P01023	A2MG	Alpha-2-macroglobulin	72	10272000	27.5	34
P01024	CO3	Complement C3	2722	824010000	81.1	160
P01033	TIMP1	Metalloproteinase inhibitor 1	285	51487000	61.8	14
P01034	CYTC	Cystatin-C	340	274770000	67.1	13
P01036	CYTS	Cystatin-S	2127	4632800000	80.1	21
P01037	CYTN	Cystatin-SN	544	520900000	75.9	18
P01042	KNG1	Kininogen-1	44	1966800	22.7	13
P01133	EGF	Pro-epidermal growth factor	11	480510	2.1	2
P01591	IGJ	Immunoglobulin J chain	1071	3391000000	78.6	21
P01594	KV133	Immunoglobulin kappa variable 1-33	70	11410000	36.8	2
P01599	KV117	Immunoglobulin kappa variable 1-17	27	8117100	31.6	5
P01601	KVD16	Immunoglobulin kappa variable 1D-16	27	4188300	13.7	1
P01602	KV105	Immunoglobulin kappa variable 1-5	56	8053500	31.6	5
P01614	KVD40	Immunoglobulin kappa variable 2D-40	9	711040	30.6	5
P01615	KVD28	Immunoglobulin kappa variable 2D-28	52	156610000	48.3	5
P01619	KV320	Immunoglobulin kappa variable 3-20	141	201250000	46.6	6
P01624	KV315	Immunoglobulin kappa variable 3-15	118	309390000	32.2	4
P01700	LV147	Immunoglobulin lambda variable 1-47	81	41073000	53.8	4
P01703	LV140	Immunoglobulin lambda variable 1-40	26	4320600	17.8	2
P01704	LV214	Immunoglobulin lambda variable 2-14	30	14110000	17.5	2
P01706	LV211	Immunoglobulin lambda variable 2-11	24	3700100	50.4	4
P01714	LV319	Immunoglobulin lambda variable 3-19	37	18611000	63.4	4
P01743	HV146	Immunoglobulin heavy variable 1-46	39	5601900	35	3
P01764	HV323	Immunoglobulin heavy variable 3-23	24	1533500	67.5	10
P01766	HV313	Immunoglobulin heavy variable 3-13	56	4431000	44.8	5
P01780	HV307	Immunoglobulin heavy variable 3-7	170	89144000	67.5	14
P01782	HV309	Immunoglobulin heavy variable 3-9	89	13636000	44.1	7
P01824	HV439	Immunoglobulin heavy variable 4-39	75	21474000	43.2	5
P01833	PIGR	Polymeric immunoglobulin receptor	4331	7005000000	70.3	88
P01834	IGKC	Immunoglobulin kappa constant	1276	2684800000	100	21
P01859	IGHG2	Immunoglobulin heavy constant gamma 2	75	10960000	41.3	15
P01860	IGHG3	Immunoglobulin heavy constant gamma 3	87	58193000	43.9	17
P01861	IGHG4	Immunoglobulin heavy constant gamma 4	11	1130000	41.7	11
P01871	IGHM	Immunoglobulin heavy constant mu	1051	1122900000	54.9	34
P01876	IGHA1	Immunoglobulin heavy constant alpha 1	4597	15814000000	70.4	36
P02511	CRYAB	Alpha-crystallin B chain	33	3379000	20	3
P02533	K1C14	Keratin, type I cytoskeletal 14	639	293850000	83.5	60
P02538	K2C6A	Keratin, type II cytoskeletal 6A	754	364750000	71.8	82
P02647	APOA1	Apolipoprotein A-I	134	46002000	80.5	31
P02671	FIBA	Fibrinogen alpha chain	60	8022600	34.2	25
P02675	FIBB	Fibrinogen beta chain	75	10094000	53.8	24
P02679	FIBG	Fibrinogen gamma chain	28	3221700	49.7	15
P02749	APOH	Beta-2-glycoprotein 1	160	12544000	55.4	14
P02750	A2GL	Leucine-rich alpha-2-glycoprotein	158	13843000	46.7	14
P02753	RET4	Retinol-binding protein 4	35	2087200	33.8	7
P02760	AMBP	Protein AMBP	10	313720	11.6	4
P02763	A1AG1	Alpha-1-acid glycoprotein 1	75	18297000	29.4	7
P02765	FETUA	Alpha-2-HS-glycoprotein	59	7568000	30	7
P02768	ALBU	Albumin	3113	2686700000	92.1	114
P02774	VTDB	Vitamin D-binding protein	111	9392100	58.6	23
P02787	TRFE	Serotransferrin	790	171640000	68.8	70
P02788	TRFL	Lactotransferrin	19789	58682000000	92	151
P02790	HEMO	Hemopexin	192	28258000	44.8	22
P02808	STAT	Statherin	5	154680	48.4	1
P02814	SMR3B	Submaxillary gland androgen-regulated protein 3B	1730	3110600000	65.8	2
P03950	ANGI	Angiogenin	164	16090000	71.4	13
P03973	SLPI	Antileukoproteinase	490	846140000	78.8	21
P04004	VTNC	Vitronectin	86	16234000	27.6	13
P04040	CATA	Catalase	57	3273700	36.6	13
P04075	ALDOA	Fructose-bisphosphate aldolase A	166	13914000	69.2	21
P04083	ANXA1	Annexin A1	421	94948000	87.6	42
P04155	TFF1	Trefoil factor 1	16	2299800	57.1	6
P04196	HRG	Histidine-rich glycoprotein	21	1126500	17	8
P04211	LV743	Immunoglobulin lambda variable 7-43	42	44615000	21.4	3
P04217	A1BG	Alpha-1B-glycoprotein	39	1840300	28.3	10
P04264	K2C1	Keratin, type II cytoskeletal 1	2522	2344700000	82	84
P04406	G3P	Glyceraldehyde-3-phosphate dehydrogenase	391	125110000	71	26
P04430	KV116	Immunoglobulin kappa variable 1-16	46	3834100	31.6	3
P04432	KVD39	Immunoglobulin kappa variable 1D-39	124	16017000	31.6	4
P04433	KV311	Immunoglobulin kappa variable 3-11	105	114060000	58.3	6
P04792	HSPB1	Heat shock protein beta-1	301	234780000	94.1	15
P05089	ARGI1	Arginase-1	78	99036000	59.6	17
P05090	APOD	Apolipoprotein D	174	47132000	48.1	14
P05109	S10A8	Protein S100-A8	238	253270000	60.2	14
P05155	IC1	Plasma protease C1 inhibitor	59	6230200	22	13
P05156	CFAI	Complement factor I	32	1373900	19	8
P05164	PERM	Myeloperoxidase	352	46449000	46.2	32
P05186	PPBT	Alkaline phosphatase, tissue-nonspecific isozyme	37	2469500	30.2	8
P05386	RLA1	Large ribosomal subunit protein P1	34	2098100	14	1
P06280	AGAL	Alpha-galactosidase A	4	162010	11.2	3
P06310	KV230	Immunoglobulin kappa variable 2-30	76	44523000	42.5	5
P06312	KV401	Immunoglobulin kappa variable 4-1	197	114490000	29.8	5
P06396	GELS	Gelsolin	711	182940000	67.9	56
P06576	ATPB	ATP synthase subunit beta, mitochondrial	20	852130	24.6	8
P06702	S10A9	Protein S100-A9	300	138690000	99.1	17
P06703	S10A6	Protein S100-A6	77	5693200	57.8	10
P06727	APOA4	Apolipoprotein A-IV	16	891780	21	7
P06733	ENOA	Alpha-enolase	419	81655000	84.8	39
P06744	G6PI	Glucose-6-phosphate isomerase	73	5336600	34.6	12
P06865	HEXA	Beta-hexosaminidase subunit alpha	20	4244300	10.8	4
P07203	GPX1	Glutathione peroxidase 1	23	985020	38.4	5
P07237	PDIA1	Protein disulfide-isomerase	161	12549000	47.4	24
P07339	CATD	Cathepsin D	526	231650000	52.7	25
P07355	ANXA2	Annexin A2	320	71833000	80.2	37
P07384	CAN1	Calpain-1 catalytic subunit	51	6858100	19.3	10
P07437	TBB5	Tubulin beta chain	15	528600	44.4	15
P07476	INVO	Involucrin	40	2468800	35.2	13
P07602	SAP	Prosaposin	501	107670000	58.2	28
P07686	HEXB	Beta-hexosaminidase subunit beta	82	107300000	25.2	12
P07711	CATL1	Procathepsin L	129	24192000	26.4	8
P07737	PROF1	Profilin-1	139	10690000	67.1	11
P07858	CATB	Cathepsin B	455	155850000	58.4	22
P07900	HS90A	Heat shock protein HSP 90-alpha	62	3831500	18.7	11
P07996	TSP1	Thrombospondin-1	118	12604000	29.5	27
P08174	DAF	Complement decay-accelerating factor	62	14466000	26.8	6
P08246	ELNE	Neutrophil elastase	72	15725000	43.4	9
P08294	SODE	Extracellular superoxide dismutase [Cu-Zn]	16	365600	28.3	4
P08311	CATG	Cathepsin G	119	46177000	49.8	12
P08571	CD14	Monocyte differentiation antigen CD14	326	47167000	50.7	15
P08582	TRFM	Melanotransferrin	72	5392200	18.3	11
P08603	CFAH	Complement factor H	356	39743000	42.4	44
P08670	VIME	Vimentin	37	1603400	37.1	13
P08727	K1C19	Keratin, type I cytoskeletal 19	292	116960000	85	44
P08729	K2C7	Keratin, type II cytoskeletal 7	40	4945500	33.9	17
P08758	ANXA5	Annexin A5	67	7753900	51.9	16
P08779	K1C16	Keratin, type I cytoskeletal 16	194	33507000	72.9	48
P08865	RSSA	Small ribosomal subunit protein uS2	18	820480	15.9	3
P09211	GSTP1	Glutathione S-transferase P	246	93392000	72.9	18
P09237	MMP7	Matrilysin	69	6655300	35.6	8
P09417	DHPR	Dihydropteridine reductase	4	109400	6.6	1
P09467	F16P1	Fructose-1,6-bisphosphatase 1	31	1380700	21.3	6
P09668	CATH	Pro-cathepsin H	53	3399100	29.6	7
P09958	FURIN	Furin	49	1752900	20.3	10
P0C0L4	CO4A	Complement C4-A	121	5875000	31.1	36
P0DJI8	SAA1	Serum amyloid A-1 protein	26	2700600	32.8	3
P0DJI9	SAA2	Serum amyloid A-2 protein	27	5833100	42.6	4
P0DMV8	HS71A	Heat shock 70 kDa protein 1A	214	22902000	40.4	27
P0DOX2	IGA2	Immunoglobulin alpha-2 heavy chain	1385	1093800000	71.6	30
P0DOX3	IGD	Immunoglobulin delta heavy chain	22	1444100	8.2	3
P0DOX5	IGG1	Immunoglobulin gamma-1 heavy chain	340	155750000	53.9	20
P0DOX6	IGM	Immunoglobulin mu heavy chain	25	9453200	37.3	29
P0DOX7	IGK	Immunoglobulin kappa light chain	1824	3767400000	76.2	22
P0DOX8	IGL1	Immunoglobulin lambda-1 light chain	667	576680000	56.9	15
P0DOY2	IGLC2	Immunoglobulin lambda constant 2	1757	2660600000	96.2	18
P0DOY3	IGLC3	Immunoglobulin lambda constant 3	27	4011600	96.2	18
P0DP02	HVC33	Immunoglobulin heavy variable 3-30-3	139	19267000	67.5	12
P0DP03	HVC05	Immunoglobulin heavy variable 3-30-5	66	9845500	67.5	11
P0DP04	HV43D	Immunoglobulin heavy variable 3-43D	9	506320	44.1	6
P0DUB6	AMY1A	Alpha-amylase 1A	290	30703000	70.6	33
P10253	LYAG	Lysosomal alpha-glucosidase	16	489170	7.9	4
P10412	H14	Histone H1.4	57	5786600	38.8	12
P10586	PTPRF	Receptor-type tyrosine-protein phosphatase F	21	710280	1.8	3
P10599	THIO	Thioredoxin	111	46786000	66.7	10
P10768	ESTD	S-formylglutathione hydrolase	18	1415900	6.4	1
P10909	CLUS	Clusterin	1079	698070000	53.7	43
P11021	BIP	Endoplasmic reticulum chaperone BiP	156	11280000	45.4	26
P11142	HSP7C	Heat shock cognate 71 kDa protein	114	8041700	33	22
P12109	CO6A1	Collagen alpha-1(VI) chain	21	1028700	8.6	7
P12259	FA5	Coagulation factor V	147	7861600	20.6	37
P12273	PIP	Prolactin-inducible protein	3468	6467700000	77.4	19
P12429	ANXA3	Annexin A3	60	8576900	42.7	13
P12830	CADH1	Cadherin-1	49	8194500	10	8
P13489	RINI	Ribonuclease inhibitor	27	2151800	34.5	9
P13639	EF2	Elongation factor 2	52	2953800	23	14
P13645	K1C10	Keratin, type I cytoskeletal 10	1444	1417500000	71.7	63
P13647	K2C5	Keratin, type II cytoskeletal 5	695	374050000	67.8	81
P13716	HEM2	Delta-aminolevulinic acid dehydratase	15	672580	10.9	2
P13796	PLSL	Plastin-2	45	1394000	25.7	14
P13987	CD59	CD59 glycoprotein	105	24186000	28.1	9
P14138	EDN3	Endothelin-3	27	2551300	13.9	2
P14174	MIF	Macrophage migration inhibitory factor	87	25678000	37.4	4
P14314	GLU2B	Glucosidase 2 subunit beta	129	13882000	26.9	18
P14550	AK1A1	Aldo-keto reductase family 1 member A1	132	10903000	52.3	13
P14555	PA2GA	Phospholipase A2, membrane associated	700	794630000	68.8	25
P14618	KPYM	Pyruvate kinase PKM	252	39194000	84.6	33
P14625	ENPL	Endoplasmin	46	2453200	21.3	11
P14780	MMP9	Matrix metalloproteinase-9	68	6073100	21.6	11
P14923	PLAK	Junction plakoglobin	242	25860000	55.3	31
P15144	AMPN	Aminopeptidase N	59	3470200	12.6	11
P15153	RAC2	Ras-related C3 botulinum toxin substrate 2	43	7559500	24	5
P15291	B4GT1	Beta-1,4-galactosyltransferase 1	75	4008600	17.8	5
P15309	PPAP	Prostatic acid phosphatase	50	1995800	15.8	6
P15311	EZRI	Ezrin	213	44548000	55.8	31
P15328	FOLR1	Folate receptor alpha	68	5588900	38.9	7
P15814	IGLL1	Immunoglobulin lambda-like polypeptide 1	42	5335600	9.4	2
P15907	SIAT1	Beta-galactoside alpha-2,6-sialyltransferase 1	28	1013200	23.6	7
P15924	DESP	Desmoplakin	508	40861000	46.3	113
P16035	TIMP2	Metalloproteinase inhibitor 2	14	745200	26.4	5
P16070	CD44	CD44 antigen	22	1417600	4.2	3
P16152	CBR1	Carbonyl reductase [NADPH] 1	35	1762500	28.2	6
P17050	NAGAB	Alpha-N-acetylgalactosaminidase	19	524630	4.1	1
P17066	HSP76	Heat shock 70 kDa protein 6	10	1187700	14	8
P17655	CAN2	Calpain-2 catalytic subunit	13	480760	6.6	4
P17858	PFKAL	ATP-dependent 6-phosphofructokinase, liver type	18	507930	9.9	5
P17987	TCPA	T-complex protein 1 subunit alpha	7	437030	6.1	2
P18206	VINC	Vinculin	15	378370	7.8	6
P18510	IL1RA	Interleukin-1 receptor antagonist protein	17	632180	31.6	6
P18669	PGAM1	Phosphoglycerate mutase 1	91	7204000	50.8	12
P19013	K2C4	Keratin, type II cytoskeletal 4	509	154010000	75.6	65
P19021	AMD	Peptidyl-glycine alpha-amidating monooxygenase	42	2283400	15.6	12
P19823	ITIH2	Inter-alpha-trypsin inhibitor heavy chain H2	23	1746800	15	10
P19957	ELAF	Elafin	73	14489000	52.1	5
P19971	TYPH	Thymidine phosphorylase	22	1029800	9.1	3
P20061	TCO1	Transcobalamin-1	424	169100000	42.3	18
P20160	CAP7	Azurocidin	67	8013100	16.3	4
P20933	ASPG	N(4)-(beta-N-acetylglucosaminyl)-L-asparaginase	33	9356100	11.8	3
P21926	CD9	CD9 antigen	21	4569800	15.4	2
P21980	TGM2	Protein-glutamine gamma-glutamyltransferase 2	116	10570000	46	25
P22079	PERL	Lactoperoxidase	1138	536420000	67.6	59
P22314	UBA1	Ubiquitin-like modifier-activating enzyme 1	38	1693400	9.2	7
P22352	GPX3	Glutathione peroxidase 3	153	47647000	40.3	11
P22392	NDKB	Nucleoside diphosphate kinase B	14	686090	25.7	3
P23083	HV102	Immunoglobulin heavy variable 1-2	55	8115600	42.7	5
P23284	PPIB	Peptidyl-prolyl cis-trans isomerase B	60	5490900	62.5	12
P23528	COF1	Cofilin-1	131	18423000	81.3	14
P24158	PRTN3	Myeloblastin	84	16225000	23.4	5
P25311	ZA2G	Zinc-alpha-2-glycoprotein	2513	6839100000	75.2	45
P25774	CATS	Cathepsin S	69	8173700	34.1	10
P26447	S10A4	Protein S100-A4	130	35483000	58.4	11
P26641	EF1G	Elongation factor 1-gamma	19	807680	16.7	5
P27105	STOM	Stomatin	20	868900	37.5	8
P27348	1433T	14-3-3 protein theta	22	777990	28.2	6
P28062	PSB8	Proteasome subunit beta type-8	8	235910	13.8	3
P28482	MK01	Mitogen-activated protein kinase 1	10	160800	9.2	2
P28799	GRN	Progranulin	223	27398000	42	23
P29401	TKT	Transketolase	93	6434100	43.8	19
P29508	SPB3	Serpin B3	135	21127000	53.6	24
P30041	PRDX6	Peroxiredoxin-6	71	5420000	57.6	11
P30044	PRDX5	Peroxiredoxin-5, mitochondrial	173	22310000	57.5	12
P30046	DOPD	D-dopachrome decarboxylase	6	162980	9.3	1
P30085	KCY	UMP-CMP kinase	39	1825600	56.1	13
P30086	PEBP1	Phosphatidylethanolamine-binding protein 1	53	3561700	77.5	10
P30101	PDIA3	Protein disulfide-isomerase A3	94	5660900	23.8	11
P30740	ILEU	Leukocyte elastase inhibitor	227	45800000	58.6	26
P30838	AL3A1	Aldehyde dehydrogenase, dimeric NADP-preferring	113	11847000	34.7	16
P31025	LCN1	Lipocalin-1	4139	11808000000	78.4	32
P31146	COR1A	Coronin-1A	18	1841200	20.6	8
P31151	S10A7	Protein S100-A7	99	15939000	66.3	11
P31941	ABC3A	DNA dC->dU-editing enzyme APOBEC-3A	23	2150000	28.1	5
P31947	1433S	14-3-3 protein sigma	88	13175000	68.1	18
P31949	S10AB	Protein S100-A11	101	19303000	86.7	9
P32119	PRDX2	Peroxiredoxin-2	69	5638600	36.4	11
P34096	RNAS4	Ribonuclease 4	220	55246000	68	13
P35030	TRY3	Trypsin-3	3	168680	4.3	1
P35527	K1C9	Keratin, type I cytoskeletal 9	1608	1181800000	79.1	60
P35579	MYH9	Myosin-9	94	4581100	22.4	32
P35908	K22E	Keratin, type II cytoskeletal 2 epidermal	29	8034900	97	85
P36222	CH3L1	Chitinase-3-like protein 1	9	406690	15.1	4
P36952	SPB5	Serpin B5	60	2641600	49.9	14
P36955	PEDF	Pigment epithelium-derived factor	52	4580200	35.9	10
P37802	TAGL2	Transgelin-2	70	8295400	70.9	11
P37837	TALDO	Transaldolase	46	2349900	27.6	9
P38606	VATA	V-type proton ATPase catalytic subunit A	13	1352100	9.4	5
P40121	CAPG	Macrophage-capping protein	21	1168100	23.3	6
P40394	ADH7	All-trans-retinol dehydrogenase [NAD(+)] ADH7	63	6630600	41.2	13
P40925	MDHC	Malate dehydrogenase, cytoplasmic	64	6479200	31.7	8
P41218	MNDA	Myeloid cell nuclear differentiation antigen	21	526860	20.1	6
P41222	PTGDS	Prostaglandin-H2 D-isomerase	3	101740	8.4	1
P43251	BTD	Biotinidase	105	9473000	13.6	6
P47756	CAPZB	F-actin-capping protein subunit beta	17	620990	26.1	5
P48723	HSP13	Heat shock 70 kDa protein 13	59	4248200	21.9	9
P49189	AL9A1	4-trimethylaminobutyraldehyde dehydrogenase	15	738070	5.3	2
P49257	LMAN1	Protein ERGIC-53	12	475400	20.2	6
P49368	TCPG	T-complex protein 1 subunit gamma	10	554810	15.2	5
P49720	PSB3	Proteasome subunit beta type-3	11	273830	7.8	1
P49750	YLPM1	YLP motif-containing protein 1	3	936840	1.4	2
P49788	TIG1	Retinoic acid receptor responder protein 1	247	71210000	39.5	18
P49913	CAMP	Cathelicidin antimicrobial peptide	22	816970	27.1	4
P50395	GDIB	Rab GDP dissociation inhibitor beta	60	2790800	43.8	14
P50897	PPT1	Palmitoyl-protein thioesterase 1	32	2091700	24.8	5
P51993	FUT6	4-galactosyl-N-acetylglucosaminide 3-alpha-L-fucosyltransferase FUT6	16	1029400	4.5	1
P52209	6PGD	6-phosphogluconate dehydrogenase, decarboxylating	60	6100700	34.2	13
P52272	HNRPM	Heterogeneous nuclear ribonucleoprotein M	8	383990	3.6	2
P52895	AK1C2	Aldo-keto reductase family 1 member C2	17	534900	21.4	5
P52907	CAZA1	F-actin-capping protein subunit alpha-1	49	3760800	26.9	5
P53634	CATC	Dipeptidyl peptidase 1	94	7361100	38	10
P54108	CRIS3	Cysteine-rich secretory protein 3	34	3562500	23.3	5
P54802	ANAG	Alpha-N-acetylglucosaminidase	17	656970	7.5	4
P55058	PLTP	Phospholipid transfer protein	269	50339000	48.9	19
P55064	AQP5	Aquaporin-5	44	10918000	12.1	4
P55072	TERA	Transitional endoplasmic reticulum ATPase	28	921010	19.1	11
P55786	PSA	Puromycin-sensitive aminopeptidase	17	733900	4	3
P58107	EPIPL	Epiplakin	23	1465400	9.6	7
P58499	FAM3B	Protein FAM3B	19	1261100	26.4	6
P59666	DEF3	Neutrophil defensin 3	176	349940000	26.6	5
P59998	ARPC4	Actin-related protein 2/3 complex subunit 4	15	1043100	25	4
P60174	TPIS	Triosephosphate isomerase	244	54237000	88.8	23
P60660	MYL6	Myosin light polypeptide 6	81	12389000	47.7	6
P60709	ACTB	Actin, cytoplasmic 1	863	546620000	77.6	37
P60842	IF4A1	Eukaryotic initiation factor 4A-I	11	551810	20.7	6
P60953	CDC42	Cell division control protein 42 homolog	20	1565500	19.9	3
P60981	DEST	Destrin	7	182840	44.2	6
P61158	ARP3	Actin-related protein 3	28	1241500	27	7
P61160	ARP2	Actin-related protein 2	22	1376600	20.8	5
P61626	LYSC	Lysozyme C	8021	21025000000	87.2	37
P61769	B2MG	Beta-2-microglobulin	324	386790000	80.7	14
P61916	NPC2	NPC intracellular cholesterol transporter 2	69	6314800	51.7	8
P61970	NTF2	Nuclear transport factor 2	8	257400	11	1
P62258	1433E	14-3-3 protein epsilon	26	3932200	43.5	9
P62328	TYB4	Thymosin beta-4	44	33204000	90.9	5
P62805	H4	Histone H4	136	25061000	58.3	10
P62826	RAN	GTP-binding nuclear protein Ran	13	444970	11.6	2
P62913	RL11	Large ribosomal subunit protein uL5	4	161340	7.9	1
P62937	PPIA	Peptidyl-prolyl cis-trans isomerase A	180	78275000	85.5	13
P63000	RAC1	Ras-related C3 botulinum toxin substrate 1	8	272150	26.6	5
P63104	1433Z	14-3-3 protein zeta/delta	150	26009000	71	22
P63167	DYL1	Dynein light chain 1, cytoplasmic	8	248360	13.5	2
P63261	ACTG	Actin, cytoplasmic 2	46	18205000	77.6	37
P63313	TYB10	Thymosin beta-10	18	5233000	36.4	2
P68104	EF1A1	Elongation factor 1-alpha 1	130	29046000	45.2	16
P68133	ACTS	Actin, alpha skeletal muscle	33	8920100	41.9	25
P68363	TBA1B	Tubulin alpha-1B chain	95	5838500	42.1	15
P68371	TBB4B	Tubulin beta-4B chain	215	42080000	51.2	17
P68871	HBB	Hemoglobin subunit beta	33	8676200	59.9	6
P69905	HBA	Hemoglobin subunit alpha	24	2674400	24.6	3
P78371	TCPB	T-complex protein 1 subunit beta	23	468890	23	7
P80188	NGAL	Neutrophil gelatinase-associated lipocalin	653	583420000	76.8	21
P80303	NUCB2	Nucleobindin-2	545	115470000	73.6	42
P80748	LV321	Immunoglobulin lambda variable 3-21	64	30963000	48.7	4
P81605	DCD	Dermcidin	129	54096000	47.3	7
P98088	MUC5A	Mucin-5AC	529	187370000	31.1	105
P98160	PGBM	Basement membrane-specific heparan sulfate proteoglycan core protein	3642	978350000	58.6	205
Q00610	CLH1	Clathrin heavy chain 1	40	1628900	6.9	9
Q01459	DIAC	Di-N-acetylchitobiase	39	2279000	24.4	8
Q01469	FABP5	Fatty acid-binding protein 5	186	68186000	94.8	21
Q01518	CAP1	Adenylyl cyclase-associated protein 1	29	2897400	29.7	11
Q02413	DSG1	Desmoglein-1	201	22925000	36.5	27
Q02487	DSC2	Desmocollin-2	37	2362100	4.7	7
Q02809	PLOD1	Procollagen-lysine,2-oxoglutarate 5-dioxygenase 1	258	32096000	48.4	29
Q02818	NUCB1	Nucleobindin-1	252	24760000	71.4	35
Q04609	FOLH1	Glutamate carboxypeptidase 2	113	11427000	24.3	14
Q06828	FMOD	Fibromodulin	75	16788000	35.6	10
Q06830	PRDX1	Peroxiredoxin-1	209	34949000	71.4	17
Q08380	LG3BP	Galectin-3-binding protein	771	308670000	48.4	34
Q08431	MFGM	Lactadherin	106	12499000	54.5	17
Q10472	GALT1	Polypeptide N-acetylgalactosaminyltransferase 1	10	331220	13.6	5
Q10588	BST1	ADP-ribosyl cyclase/cyclic ADP-ribose hydrolase 2	18	880470	6.3	2
Q11201	SIA4A	CMP-N-acetylneuraminate-beta-galactosamide-alpha-2,3-sialyltransferase 1	28	1419000	18.5	5
Q12805	FBLN3	EGF-containing fibulin-like extracellular matrix protein 1	43	2693400	27.6	8
Q12841	FSTL1	Follistatin-related protein 1	22	782890	19.8	6
Q13045	FLII	Protein flightless-1 homolog	5	80586	0.9	1
Q13162	PRDX4	Peroxiredoxin-4	71	5555900	53.5	10
Q13217	DNJC3	DnaJ homolog subfamily C member 3	208	27528000	56.5	29
Q13228	SBP1	Methanethiol oxidase	40	2438100	35	12
Q13232	NDK3	Nucleoside diphosphate kinase 3	7	240050	20.1	3
Q13296	SG2A2	Mammaglobin-A	16	3704600	12.9	2
Q13404	UB2V1	Ubiquitin-conjugating enzyme E2 variant 1	14	441950	15	2
Q13421	MSLN	Mesothelin	1273	1448900000	59.2	44
Q13438	OS9	Protein OS-9	54	11977000	22.9	11
Q13449	LSAMP	Limbic system-associated membrane protein	6	206820	11.5	3
Q13510	ASAH1	Acid ceramidase	37	2685300	24.8	11
Q13591	SEM5A	Semaphorin-5A	46	177550000	1.5	1
Q13835	PKP1	Plakophilin-1	79	8782400	31.9	19
Q13867	BLMH	Bleomycin hydrolase	119	16340000	50.5	22
Q14118	DAG1	Dystroglycan 1	133	18992000	14.5	12
Q14393	GAS6	Growth arrest-specific protein 6	10	389960	13.4	6
Q14508	WFDC2	WAP four-disulfide core domain protein 2	38	28605000	49.2	5
Q14515	SPRL1	SPARC-like protein 1	446	47560000	52.9	30
Q14697	GANAB	Neutral alpha-glucosidase AB	342	32554000	54.6	43
Q14847	LASP1	LIM and SH3 domain protein 1	3	70605	5.7	1
Q15257	PTPA	Serine/threonine-protein phosphatase 2A activator	7	295660	3.6	1
Q15365	PCBP1	Poly(rC)-binding protein 1	32	3942500	32.3	7
Q15517	CDSN	Corneodesmosin	32	3567500	12.3	5
Q15782	CH3L2	Chitinase-3-like protein 2	221	42685000	63.3	25
Q15819	UB2V2	Ubiquitin-conjugating enzyme E2 variant 2	2	67505	13.8	2
Q15904	VAS1	V-type proton ATPase subunit S1	41	3854500	18.5	4
Q16378	PROL4	Proline-rich protein 4	1412	5625000000	39.6	9
Q16651	PRSS8	Prostasin	55	9412000	25.4	6
Q16706	MA2A1	Alpha-mannosidase 2	9	337840	6.7	5
Q16769	QPCT	Glutaminyl-peptide cyclotransferase	21	695690	15.5	4
Q2I0M4	LRC26	Leucine-rich repeat-containing protein 26	53	2669700	37.1	9
Q3SY84	K2C71	Keratin, type II cytoskeletal 71	93	15516000	34.8	24
Q5SGD2	PPM1L	Protein phosphatase 1L	18	2066400	6.1	2
Q5T750	KPLCE	Protein KPLCE	59	7919600	26.8	8
Q687X5	STEA4	Metalloreductase STEAP4	29	2701300	5.7	2
Q6FI13	H2A2A	Histone H2A type 2-A	125	57137000	35.4	6
Q6MZM9	PRR27	Proline-rich protein 27	699	188430000	23.7	5
Q6NUJ1	SAPL1	Proactivator polypeptide-like 1	36	7969600	17.3	8
Q6P531	GGT6	Glutathione hydrolase 6	28	1213600	9.1	3
Q6PCB0	VWA1	von Willebrand factor A domain-containing protein 1	34	1680100	28.3	8
Q6UXB2	CXL17	C-X-C motif chemokine 17	159	96053000	47.1	14
Q6UXB3	LYPD2	Ly6/PLAUR domain-containing protein 2	31	8726200	11.2	1
Q6UXY8	TMC5	Transmembrane channel-like protein 5	11	346880	1.1	1
Q71DI3	H32	Histone H3.2	36	5910800	40.4	5
Q7Z406	MYH14	Myosin-14	156	8725100	26.2	38
Q7Z7M9	GALT5	Polypeptide N-acetylgalactosaminyltransferase 5	17	364180	9.5	7
Q86SF2	GALT7	N-acetylgalactosaminyltransferase 7	37	1822900	15.1	9
Q86T26	TM11B	Transmembrane protease serine 11B	17	1258500	20	6
Q86UD1	OAF	Out at first protein homolog	33	3635200	26.7	5
Q86X29	LSR	Lipolysis-stimulated lipoprotein receptor	91	9637000	25.4	15
Q8N1N4	K2C78	Keratin, type II cytoskeletal 78	106	12968000	47.9	27
Q8N474	SFRP1	Secreted frizzled-related protein 1	444	163060000	50.3	20
Q8NBJ4	GOLM1	Golgi membrane protein 1	89	7846100	47.6	22
Q8NBJ7	SUMF2	Inactive C-alpha-formylglycine-generating enzyme 2	29	2486700	22.3	5
Q8NBS9	TXND5	Thioredoxin domain-containing protein 5	20	874500	4.2	2
Q8NCL4	GALT6	Polypeptide N-acetylgalactosaminyltransferase 6	76	7028700	31.2	12
Q8NES3	LFNG	Beta-1,3-N-acetylglucosaminyltransferase lunatic fringe	93	6426100	36.9	9
Q8NFU3	TSTD1	Thiosulfate:glutathione sulfurtransferase	15	977600	31.3	3
Q8TE68	ES8L1	Epidermal growth factor receptor kinase substrate 8-like protein 1	9	234040	5.8	3
Q8TF30	WHAMM	WASP homolog-associated protein with actin, membranes and microtubules	140	143620000	2.1	1
Q8WUM4	PDC6I	Programmed cell death 6-interacting protein	47	1754400	24.8	14
Q8WVQ1	CANT1	Soluble calcium-activated nucleotidase 1	50	2076500	43.9	14
Q8WXG9	AGRV1	Adhesion G-protein coupled receptor V1	37	23898000	0.3	3
Q8WXI7	MUC16	Mucin-16	74	4543200	2.7	19
Q92485	ASM3B	Acid sphingomyelinase-like phosphodiesterase 3b	1	28899	5.1	1
Q92520	FAM3C	Protein FAM3C	21	1055200	29.5	4
Q92743	HTRA1	Serine protease HTRA1	127	14419000	29	16
Q92817	EVPL	Envoplakin	95	7051600	27.9	43
Q92882	OSTF1	Osteoclast-stimulating factor 1	3	57013	7.5	1
Q92896	GSLG1	Golgi apparatus protein 1	76	3580800	17.3	15
Q969H8	MYDGF	Myeloid-derived growth factor	13	707410	16.8	3
Q969X2	SIA7F	Alpha-N-acetylgalactosaminide alpha-2,6-sialyltransferase 6	19	902010	17.4	3
Q96BQ1	FAM3D	Protein FAM3D	132	11610000	37.9	7
Q96DA0	PAUF	Pancreatic adenocarcinoma up-regulated factor	175	84284000	71.5	14
Q96DR8	MUCL1	Mucin-like protein 1	69	89651000	13.3	2
Q96L93	KI16B	Kinesin-like protein KIF16B	25	4712900	1.1	2
Q96Q89	KI20B	Kinesin-like protein KIF20B	104	114810000	0.5	1
Q96S96	PEBP4	Phosphatidylethanolamine-binding protein 4	190	43383000	53.3	11
Q99102	MUC4	Mucin-4	16	628040	1.8	6
Q99497	PARK7	Parkinson disease protein 7	20	880160	42.3	5
Q99519	NEUR1	Sialidase-1	27	1106800	13.5	5
Q99574	NEUS	Neuroserpin	73	7671500	27.3	10
Q99880	H2B1L	Histone H2B type 1-L	103	26400000	53.2	7
Q99935	PROL1	Opiorphin prepropeptide	2663	5973800000	37.1	13
Q99954	SMR3A	Submaxillary gland androgen-regulated protein 3A	119	75643000	9.7	1
Q9BRA2	TXD17	Thioredoxin domain-containing protein 17	4	279270	19.5	2
Q9BRK5	CAB45	45 kDa calcium-binding protein	142	17695000	56.1	17
Q9BWS9	CHID1	Chitinase domain-containing protein 1	91	9097700	27.5	10
Q9GZM7	TINAL	Tubulointerstitial nephritis antigen-like	32	1112900	22.3	8
Q9GZZ8	LACRT	Extracellular glycoprotein lacritin	2617	11538000000	47.1	19
Q9H0E2	TOLIP	Toll-interacting protein	11	227030	9.9	2
Q9H0U4	RAB1B	Ras-related protein Rab-1B	9	437710	30.8	5
Q9H0W9	CK054	Ester hydrolase C11orf54	9	284420	12.7	3
Q9H299	SH3L3	SH3 domain-binding glutamic acid-rich-like protein 3	21	1210700	35.5	3
Q9H4M9	EHD1	EH domain-containing protein 1	4	65849	1.9	1
Q9HAT2	SIAE	Sialate O-acetylesterase	11	292320	17	6
Q9HC38	GLOD4	Glyoxalase domain-containing protein 4	37	1488600	8	2
Q9NP79	VTA1	Vacuolar protein sorting-associated protein VTA1 homolog	20	456910	11.1	2
Q9NRA1	PDGFC	Platelet-derived growth factor C	44	1722500	26.1	8
Q9NZ08	ERAP1	Endoplasmic reticulum aminopeptidase 1	48	2045000	13.6	10
Q9NZP8	C1RL	Complement C1r subcomponent-like protein	41	2377200	8.2	4
Q9NZT1	CALL5	Calmodulin-like protein 5	69	8018100	63.7	7
Q9P0G3	KLK14	Kallikrein-14	6	145590	16.1	2
Q9P2D7	DYH1	Dynein axonemal heavy chain 1	14	26520000	0.5	1
Q9UBC9	SPRR3	Small proline-rich protein 3	25	9043600	74.6	7
Q9UBG3	CRNN	Cornulin	109	14801000	65.7	21
Q9UBR2	CATZ	Cathepsin Z	58	3845100	32.3	8
Q9UBT3	DKK4	Dickkopf-related protein 4	38	2365400	29	6
Q9UBX1	CATF	Cathepsin F	47	1779300	12.2	5
Q9UBX7	KLK11	Kallikrein-11	20	1414900	17.7	3
Q9UGM3	DMBT1	Deleted in malignant brain tumors 1 protein	2167	4277500000	48.2	51
Q9UHD0	IL19	Interleukin-19	21	795130	39	5
Q9UJJ9	GNPTG	N-acetylglucosamine-1-phosphotransferase subunit gamma	30	1926700	30.2	4
Q9UN76	S6A14	Sodium- and chloride-dependent neutral and basic amino acid transporter B(0+)	7	197360	6.9	3
Q9UNW1	MINP1	Multiple inositol polyphosphate phosphatase 1	53	4012500	9.7	4
Q9Y4L1	HYOU1	Hypoxia up-regulated protein 1	77	4000200	22.4	16

## Sheet: All Proteins (d) (502)
All Proteins Identified (d) (502): The 502 proteins identified by protocol (d), dilution volume 125 uL, Trypsin:Protein ratio 20:1
Accession	Gene Name	Protein Description	Spectral Count	Intensity	Sequence Coverage	Peptides
A0A075B6H7	KV37	Probable non-functional immunoglobulin kappa variable 3-7	6	432300	42.2	3
A0A075B6I0	LV861	Immunoglobulin lambda variable 8-61	56	20988000	20.5	3
A0A075B6J9	LV218	Immunoglobulin lambda variable 2-18	65	16001000	28.8	3
A0A075B6K4	LV310	Immunoglobulin lambda variable 3-10	75	31324000	35.7	7
A0A087WSX0	LV545	Immunoglobulin lambda variable 5-45	32	1338800	26.8	3
A0A087WSY6	KVD15	Immunoglobulin kappa variable 3D-15	39	13039000	32.2	4
A0A0A0MS14	HV145	Immunoglobulin heavy variable 1-45	17	1153900	17.1	2
A0A0A0MS15	HV349	Immunoglobulin heavy variable 3-49	97	40288000	66.4	9
A0A0A0MT36	KVD21	Immunoglobulin kappa variable 6D-21	34	5812000	28.9	2
A0A0B4J1U7	HV601	Immunoglobulin heavy variable 6-1	41	54708000	27.3	4
A0A0B4J1V0	HV315	Immunoglobulin heavy variable 3-15	148	88523000	57.1	12
A0A0B4J1X5	HV374	Immunoglobulin heavy variable 3-74	123	140090000	67.5	12
A0A0B4J1X8	HV343	Immunoglobulin heavy variable 3-43	28	1411200	44.1	6
A0A0B4J1Y8	LV949	Immunoglobulin lambda variable 9-49	24	3371800	32.5	5
A0A0B4J1Y9	HV372	Immunoglobulin heavy variable 3-72	65	8286700	66.4	11
A0A0C4DH25	KVD20	Immunoglobulin kappa variable 3D-20	34	43643000	51.7	5
A0A0C4DH29	HV103	Immunoglobulin heavy variable 1-3	13	329130	35	3
A0A0C4DH31	HV118	Immunoglobulin heavy variable 1-18	43	10723000	39.3	4
A0A0C4DH34	HV428	Immunoglobulin heavy variable 4-28	33	3083500	28.2	3
A0A0C4DH35	HV335	Probable non-functional immunoglobulin heavy variable 3-35	25	3530100	15.4	2
A0A0C4DH36	HV338	Probable non-functional immunoglobulin heavy variable 3-38	33	6953400	44.8	5
A0A0C4DH38	HV551	Immunoglobulin heavy variable 5-51	60	6255500	51.3	5
A0A0C4DH67	KV108	Immunoglobulin kappa variable 1-8	75	10284000	50.4	6
A0A0C4DH68	KV224	Immunoglobulin kappa variable 2-24	121	72186000	41.7	7
A0A0J9YX35	HV64D	Immunoglobulin heavy variable 3-64D	42	3469700	44.4	7
A0A0J9YXX1	HV5X1	Immunoglobulin heavy variable 5-10-1	14	882860	30.8	3
A2NJV5	KV229	Immunoglobulin kappa variable 2-29	97	125420000	45.8	6
B0FP48	UPK3L	Uroplakin-3b-like protein 1	37	2727800	22.1	5
O00115	DNS2A	Deoxyribonuclease-2-alpha	27	1254000	7.2	2
O00264	PGRC1	Membrane-associated progesterone receptor component 1	14	738370	7.2	1
O00299	CLIC1	Chloride intracellular channel protein 1	122	15423000	59.8	15
O00391	QSOX1	Sulfhydryl oxidase 1	362	32762000	35.2	24
O00468	AGRIN	Agrin	11	226910	2.9	5
O00506	STK25	Serine/threonine-protein kinase 25	7	233220	7.7	2
O00560	SDCB1	Syntenin-1	65	8053500	47.3	10
O00584	RNT2	Ribonuclease T2	181	14556000	41.8	14
O00592	PODXL	Podocalyxin	27	1577800	9.3	5
O14745	NHRF1	Na(+)/H(+) exchange regulatory cofactor NHE-RF1	52	3424700	38.3	10
O14773	TPP1	Tripeptidyl-peptidase 1	140	17807000	27.9	10
O15145	ARPC3	Actin-related protein 2/3 complex subunit 3	22	2508100	17.4	3
O43278	SPIT1	Kunitz-type protease inhibitor 1	22	699920	15.3	5
O43396	TXNL1	Thioredoxin-like protein 1	4	177300	10	2
O43488	ARK72	Aflatoxin B1 aldehyde reductase member 2	16	667980	9.5	2
O43490	PROM1	Prominin-1	82	5208700	23	14
O43653	PSCA	Prostate stem cell antigen	21	3368200	26.3	4
O43707	ACTN4	Alpha-actinin-4	165	10028000	47	32
O43852	CALU	Calumenin	64	17703000	47	14
O60603	TLR2	Toll-like receptor 2	24	623770	4.7	3
O60664	PLIN3	Perilipin-3	19	619270	14.1	5
O60888	CUTA	Protein CutA	74	9428200	41.3	5
O75083	WDR1	WD repeat-containing protein 1	40	1744200	32	12
O75094	SLIT3	Slit homolog 3 protein	46	1503800	9.6	11
O75351	VPS4B	Vacuolar protein sorting-associated protein 4B	15	416730	10.6	3
O75369	FLNB	Filamin-B	11	544850	1.9	3
O75503	CLN5	Bis(monoacylglycero)phosphate synthase CLN5	15	700450	14.5	4
O75556	SG2A1	Mammaglobin-B	2716	4123800000	75.8	17
O75594	PGRP1	Peptidoglycan recognition protein 1	21	552520	15.8	2
O75629	CREG1	Protein CREG1	27	1306900	20	3
O75874	IDHC	Isocitrate dehydrogenase [NADP] cytoplasmic	58	2855600	38.4	14
O75882	ATRN	Attractin	36	3085100	6.9	7
O75888	TNF13	Tumor necrosis factor ligand superfamily member 13	82	10575000	21.2	6
O75976	CBPD	Carboxypeptidase D	7	145960	3.2	4
O95336	6PGL	6-phosphogluconolactonase	28	971490	19.8	4
O95395	GCNT3	Beta-1,3-galactosyl-O-glycosyl-glycoprotein beta-1,6-N-acetylglucosaminyltransferase 3	41	2515000	29.9	11
O95436	NPT2B	Sodium-dependent phosphate transport protein 2B	47	4790700	9.4	6
O95841	ANGL1	Angiopoietin-related protein 1	52	2549800	24.8	13
O95968	SG1D1	Secretoglobin family 1D member 1	895	4167200000	52.2	17
O95994	AGR2	Anterior gradient protein 2 homolog	70	11143000	70.9	13
P00338	LDHA	L-lactate dehydrogenase A chain	91	12574000	47.6	15
P00352	AL1A1	Aldehyde dehydrogenase 1A1	261	37349000	62.7	29
P00390	GSHR	Glutathione reductase, mitochondrial	46	5759000	18.4	8
P00450	CERU	Ceruloplasmin	1233	300150000	70.1	69
P00558	PGK1	Phosphoglycerate kinase 1	185	14995000	71.2	24
P00734	THRB	Prothrombin	20	2684100	26.5	9
P00736	C1R	Complement C1r subcomponent	24	560940	4.7	2
P00738	HPT	Haptoglobin	590	564540000	64	35
P00751	CFAB	Complement factor B	320	81628000	47.4	38
P01008	ANT3	Antithrombin-III	52	6503100	31.2	9
P01009	A1AT	Alpha-1-antitrypsin	321	55857000	59.6	27
P01011	AACT	Alpha-1-antichymotrypsin	228	47934000	47	21
P01023	A2MG	Alpha-2-macroglobulin	72	10272000	27.5	34
P01024	CO3	Complement C3	2722	824010000	81.1	160
P01033	TIMP1	Metalloproteinase inhibitor 1	285	51487000	61.8	14
P01034	CYTC	Cystatin-C	340	274770000	67.1	13
P01036	CYTS	Cystatin-S	2127	4632800000	80.1	21
P01037	CYTN	Cystatin-SN	544	520900000	75.9	18
P01042	KNG1	Kininogen-1	44	1966800	22.7	13
P01133	EGF	Pro-epidermal growth factor	11	480510	2.1	2
P01591	IGJ	Immunoglobulin J chain	1071	3391000000	78.6	21
P01594	KV133	Immunoglobulin kappa variable 1-33	70	11410000	36.8	2
P01601	KVD16	Immunoglobulin kappa variable 1D-16	27	4188300	13.7	1
P01615	KVD28	Immunoglobulin kappa variable 2D-28	52	156610000	48.3	5
P01619	KV320	Immunoglobulin kappa variable 3-20	141	201250000	46.6	6
P01624	KV315	Immunoglobulin kappa variable 3-15	118	309390000	32.2	4
P01700	LV147	Immunoglobulin lambda variable 1-47	81	41073000	53.8	4
P01701	LV151	Immunoglobulin lambda variable 1-51	38	9580200	42.7	4
P01704	LV214	Immunoglobulin lambda variable 2-14	30	14110000	17.5	2
P01706	LV211	Immunoglobulin lambda variable 2-11	24	3700100	50.4	4
P01714	LV319	Immunoglobulin lambda variable 3-19	37	18611000	63.4	4
P01718	LV327	Immunoglobulin lambda variable 3-27	4	421300	28.3	3
P01743	HV146	Immunoglobulin heavy variable 1-46	39	5601900	35	3
P01766	HV313	Immunoglobulin heavy variable 3-13	56	4431000	44.8	5
P01780	HV307	Immunoglobulin heavy variable 3-7	170	89144000	67.5	14
P01782	HV309	Immunoglobulin heavy variable 3-9	89	13636000	44.1	7
P01824	HV439	Immunoglobulin heavy variable 4-39	75	21474000	43.2	5
P01833	PIGR	Polymeric immunoglobulin receptor	4331	7005000000	70.3	88
P01834	IGKC	Immunoglobulin kappa constant	1276	2684800000	100	21
P01859	IGHG2	Immunoglobulin heavy constant gamma 2	75	10960000	41.3	15
P01860	IGHG3	Immunoglobulin heavy constant gamma 3	87	58193000	43.9	17
P01871	IGHM	Immunoglobulin heavy constant mu	1051	1122900000	54.9	34
P01876	IGHA1	Immunoglobulin heavy constant alpha 1	4597	15814000000	70.4	36
P02511	CRYAB	Alpha-crystallin B chain	33	3379000	20	3
P02533	K1C14	Keratin, type I cytoskeletal 14	639	293850000	83.5	60
P02538	K2C6A	Keratin, type II cytoskeletal 6A	754	364750000	71.8	82
P02647	APOA1	Apolipoprotein A-I	134	46002000	80.5	31
P02649	APOE	Apolipoprotein E	17	747790	31.9	8
P02671	FIBA	Fibrinogen alpha chain	60	8022600	34.2	25
P02675	FIBB	Fibrinogen beta chain	75	10094000	53.8	24
P02679	FIBG	Fibrinogen gamma chain	28	3221700	49.7	15
P02749	APOH	Beta-2-glycoprotein 1	160	12544000	55.4	14
P02750	A2GL	Leucine-rich alpha-2-glycoprotein	158	13843000	46.7	14
P02753	RET4	Retinol-binding protein 4	35	2087200	33.8	7
P02763	A1AG1	Alpha-1-acid glycoprotein 1	75	18297000	29.4	7
P02765	FETUA	Alpha-2-HS-glycoprotein	59	7568000	30	7
P02768	ALBU	Albumin	3113	2686700000	92.1	114
P02774	VTDB	Vitamin D-binding protein	111	9392100	58.6	23
P02787	TRFE	Serotransferrin	790	171640000	68.8	70
P02788	TRFL	Lactotransferrin	19789	58682000000	92	151
P02790	HEMO	Hemopexin	192	28258000	44.8	22
P02814	SMR3B	Submaxillary gland androgen-regulated protein 3B	1730	3110600000	65.8	2
P03950	ANGI	Angiogenin	164	16090000	71.4	13
P03973	SLPI	Antileukoproteinase	490	846140000	78.8	21
P04004	VTNC	Vitronectin	86	16234000	27.6	13
P04040	CATA	Catalase	57	3273700	36.6	13
P04075	ALDOA	Fructose-bisphosphate aldolase A	166	13914000	69.2	21
P04083	ANXA1	Annexin A1	421	94948000	87.6	42
P04155	TFF1	Trefoil factor 1	16	2299800	57.1	6
P04196	HRG	Histidine-rich glycoprotein	21	1126500	17	8
P04211	LV743	Immunoglobulin lambda variable 7-43	42	44615000	21.4	3
P04217	A1BG	Alpha-1B-glycoprotein	39	1840300	28.3	10
P04264	K2C1	Keratin, type II cytoskeletal 1	2522	2344700000	82	84
P04406	G3P	Glyceraldehyde-3-phosphate dehydrogenase	391	125110000	71	26
P04430	KV116	Immunoglobulin kappa variable 1-16	46	3834100	31.6	3
P04432	KVD39	Immunoglobulin kappa variable 1D-39	124	16017000	31.6	4
P04433	KV311	Immunoglobulin kappa variable 3-11	105	114060000	58.3	6
P04792	HSPB1	Heat shock protein beta-1	301	234780000	94.1	15
P05089	ARGI1	Arginase-1	78	99036000	59.6	17
P05090	APOD	Apolipoprotein D	174	47132000	48.1	14
P05109	S10A8	Protein S100-A8	238	253270000	60.2	14
P05120	PAI2	Plasminogen activator inhibitor 2	16	706080	28.4	7
P05155	IC1	Plasma protease C1 inhibitor	59	6230200	22	13
P05156	CFAI	Complement factor I	32	1373900	19	8
P05164	PERM	Myeloperoxidase	352	46449000	46.2	32
P05186	PPBT	Alkaline phosphatase, tissue-nonspecific isozyme	37	2469500	30.2	8
P05362	ICAM1	Intercellular adhesion molecule 1	8	266890	7.5	3
P05386	RLA1	Large ribosomal subunit protein P1	34	2098100	14	1
P06310	KV230	Immunoglobulin kappa variable 2-30	76	44523000	42.5	5
P06312	KV401	Immunoglobulin kappa variable 4-1	197	114490000	29.8	5
P06396	GELS	Gelsolin	711	182940000	67.9	56
P06702	S10A9	Protein S100-A9	300	138690000	99.1	17
P06703	S10A6	Protein S100-A6	77	5693200	57.8	10
P06727	APOA4	Apolipoprotein A-IV	16	891780	21	7
P06733	ENOA	Alpha-enolase	419	81655000	84.8	39
P06737	PYGL	Glycogen phosphorylase, liver form	30	1463000	16.5	11
P06744	G6PI	Glucose-6-phosphate isomerase	73	5336600	34.6	12
P06865	HEXA	Beta-hexosaminidase subunit alpha	20	4244300	10.8	4
P07203	GPX1	Glutathione peroxidase 1	23	985020	38.4	5
P07339	CATD	Cathepsin D	526	231650000	52.7	25
P07355	ANXA2	Annexin A2	320	71833000	80.2	37
P07384	CAN1	Calpain-1 catalytic subunit	51	6858100	19.3	10
P07437	TBB5	Tubulin beta chain	15	528600	44.4	15
P07602	SAP	Prosaposin	501	107670000	58.2	28
P07686	HEXB	Beta-hexosaminidase subunit beta	82	107300000	25.2	12
P07711	CATL1	Procathepsin L	129	24192000	26.4	8
P07737	PROF1	Profilin-1	139	10690000	67.1	11
P07858	CATB	Cathepsin B	455	155850000	58.4	22
P07900	HS90A	Heat shock protein HSP 90-alpha	62	3831500	18.7	11
P07996	TSP1	Thrombospondin-1	118	12604000	29.5	27
P08118	MSMB	Beta-microseminoprotein	8	376360	18.4	4
P08174	DAF	Complement decay-accelerating factor	62	14466000	26.8	6
P08246	ELNE	Neutrophil elastase	72	15725000	43.4	9
P08294	SODE	Extracellular superoxide dismutase [Cu-Zn]	16	365600	28.3	4
P08311	CATG	Cathepsin G	119	46177000	49.8	12
P08493	MGP	Matrix Gla protein	10	911900	23.3	2
P08571	CD14	Monocyte differentiation antigen CD14	326	47167000	50.7	15
P08582	TRFM	Melanotransferrin	72	5392200	18.3	11
P08603	CFAH	Complement factor H	356	39743000	42.4	44
P08727	K1C19	Keratin, type I cytoskeletal 19	292	116960000	85	44
P08758	ANXA5	Annexin A5	67	7753900	51.9	16
P08865	RSSA	Small ribosomal subunit protein uS2	18	820480	15.9	3
P09211	GSTP1	Glutathione S-transferase P	246	93392000	72.9	18
P09237	MMP7	Matrilysin	69	6655300	35.6	8
P09417	DHPR	Dihydropteridine reductase	4	109400	6.6	1
P09467	F16P1	Fructose-1,6-bisphosphatase 1	31	1380700	21.3	6
P09668	CATH	Pro-cathepsin H	53	3399100	29.6	7
P09958	FURIN	Furin	49	1752900	20.3	10
P0C0L4	CO4A	Complement C4-A	121	5875000	31.1	36
P0CF74	IGLC6	Immunoglobulin lambda constant 6	4	505030	61.3	8
P0DMV8	HS71A	Heat shock 70 kDa protein 1A	214	22902000	40.4	27
P0DOX2	IGA2	Immunoglobulin alpha-2 heavy chain	1385	1093800000	71.6	30
P0DOX3	IGD	Immunoglobulin delta heavy chain	22	1444100	8.2	3
P0DOX5	IGG1	Immunoglobulin gamma-1 heavy chain	340	155750000	53.9	20
P0DOX6	IGM	Immunoglobulin mu heavy chain	25	9453200	37.3	29
P0DOX7	IGK	Immunoglobulin kappa light chain	1824	3767400000	76.2	22
P0DOX8	IGL1	Immunoglobulin lambda-1 light chain	667	576680000	56.9	15
P0DOY2	IGLC2	Immunoglobulin lambda constant 2	1757	2660600000	96.2	18
P0DOY3	IGLC3	Immunoglobulin lambda constant 3	27	4011600	96.2	18
P0DP01	HV108	Immunoglobulin heavy variable 1-8	8	467720	22.2	2
P0DP02	HVC33	Immunoglobulin heavy variable 3-30-3	139	19267000	67.5	12
P0DP03	HVC05	Immunoglobulin heavy variable 3-30-5	66	9845500	67.5	11
P0DP09	KV113	Immunoglobulin kappa variable 1-13	15	3029600	31.6	3
P0DP25	CALM3	Calmodulin-3	27	1347600	45.6	6
P0DTE1	HV383	Probable non-functional immunoglobulin heavy variable 3-38-3	16	445410	35.7	5
P0DUB6	AMY1A	Alpha-amylase 1A	290	30703000	70.6	33
P10253	LYAG	Lysosomal alpha-glucosidase	16	489170	7.9	4
P10586	PTPRF	Receptor-type tyrosine-protein phosphatase F	21	710280	1.8	3
P10599	THIO	Thioredoxin	111	46786000	66.7	10
P10768	ESTD	S-formylglutathione hydrolase	18	1415900	6.4	1
P10909	CLUS	Clusterin	1079	698070000	53.7	43
P11021	BIP	Endoplasmic reticulum chaperone BiP	156	11280000	45.4	26
P11142	HSP7C	Heat shock cognate 71 kDa protein	114	8041700	33	22
P12259	FA5	Coagulation factor V	147	7861600	20.6	37
P12273	PIP	Prolactin-inducible protein	3468	6467700000	77.4	19
P12429	ANXA3	Annexin A3	60	8576900	42.7	13
P12724	ECP	Eosinophil cationic protein	16	2099900	25	3
P12830	CADH1	Cadherin-1	49	8194500	10	8
P13489	RINI	Ribonuclease inhibitor	27	2151800	34.5	9
P13639	EF2	Elongation factor 2	52	2953800	23	14
P13645	K1C10	Keratin, type I cytoskeletal 10	1444	1417500000	71.7	63
P13647	K2C5	Keratin, type II cytoskeletal 5	695	374050000	67.8	81
P13716	HEM2	Delta-aminolevulinic acid dehydratase	15	672580	10.9	2
P13796	PLSL	Plastin-2	45	1394000	25.7	14
P13797	PLST	Plastin-3	30	1063600	24	11
P13987	CD59	CD59 glycoprotein	105	24186000	28.1	9
P14138	EDN3	Endothelin-3	27	2551300	13.9	2
P14174	MIF	Macrophage migration inhibitory factor	87	25678000	37.4	4
P14314	GLU2B	Glucosidase 2 subunit beta	129	13882000	26.9	18
P14550	AK1A1	Aldo-keto reductase family 1 member A1	132	10903000	52.3	13
P14555	PA2GA	Phospholipase A2, membrane associated	700	794630000	68.8	25
P14618	KPYM	Pyruvate kinase PKM	252	39194000	84.6	33
P14780	MMP9	Matrix metalloproteinase-9	68	6073100	21.6	11
P14923	PLAK	Junction plakoglobin	242	25860000	55.3	31
P15144	AMPN	Aminopeptidase N	59	3470200	12.6	11
P15153	RAC2	Ras-related C3 botulinum toxin substrate 2	43	7559500	24	5
P15291	B4GT1	Beta-1,4-galactosyltransferase 1	75	4008600	17.8	5
P15309	PPAP	Prostatic acid phosphatase	50	1995800	15.8	6
P15311	EZRI	Ezrin	213	44548000	55.8	31
P15328	FOLR1	Folate receptor alpha	68	5588900	38.9	7
P15814	IGLL1	Immunoglobulin lambda-like polypeptide 1	42	5335600	9.4	2
P15924	DESP	Desmoplakin	508	40861000	46.3	113
P15941	MUC1	Mucin-1	22	1413600	5.3	5
P16070	CD44	CD44 antigen	22	1417600	4.2	3
P16152	CBR1	Carbonyl reductase [NADPH] 1	35	1762500	28.2	6
P17050	NAGAB	Alpha-N-acetylgalactosaminidase	19	524630	4.1	1
P17936	IBP3	Insulin-like growth factor-binding protein 3	9	323500	8.6	2
P18206	VINC	Vinculin	15	378370	7.8	6
P18510	IL1RA	Interleukin-1 receptor antagonist protein	17	632180	31.6	6
P18669	PGAM1	Phosphoglycerate mutase 1	91	7204000	50.8	12
P19013	K2C4	Keratin, type II cytoskeletal 4	509	154010000	75.6	65
P19021	AMD	Peptidyl-glycine alpha-amidating monooxygenase	42	2283400	15.6	12
P19823	ITIH2	Inter-alpha-trypsin inhibitor heavy chain H2	23	1746800	15	10
P19957	ELAF	Elafin	73	14489000	52.1	5
P19971	TYPH	Thymidine phosphorylase	22	1029800	9.1	3
P20061	TCO1	Transcobalamin-1	424	169100000	42.3	18
P20160	CAP7	Azurocidin	67	8013100	16.3	4
P20933	ASPG	N(4)-(beta-N-acetylglucosaminyl)-L-asparaginase	33	9356100	11.8	3
P21926	CD9	CD9 antigen	21	4569800	15.4	2
P21980	TGM2	Protein-glutamine gamma-glutamyltransferase 2	116	10570000	46	25
P22061	PIMT	Protein-L-isoaspartate(D-aspartate) O-methyltransferase	2	62784	22.5	2
P22079	PERL	Lactoperoxidase	1138	536420000	67.6	59
P22314	UBA1	Ubiquitin-like modifier-activating enzyme 1	38	1693400	9.2	7
P22352	GPX3	Glutathione peroxidase 3	153	47647000	40.3	11
P22626	ROA2	Heterogeneous nuclear ribonucleoproteins A2/B1	9	224000	10.2	3
P23083	HV102	Immunoglobulin heavy variable 1-2	55	8115600	42.7	5
P23284	PPIB	Peptidyl-prolyl cis-trans isomerase B	60	5490900	62.5	12
P23528	COF1	Cofilin-1	131	18423000	81.3	14
P24158	PRTN3	Myeloblastin	84	16225000	23.4	5
P25311	ZA2G	Zinc-alpha-2-glycoprotein	2513	6839100000	75.2	45
P25774	CATS	Cathepsin S	69	8173700	34.1	10
P25786	PSA1	Proteasome subunit alpha type-1	12	484260	28.9	5
P26447	S10A4	Protein S100-A4	130	35483000	58.4	11
P26572	MGAT1	Alpha-1,3-mannosyl-glycoprotein 2-beta-N-acetylglucosaminyltransferase	15	576700	18	6
P26641	EF1G	Elongation factor 1-gamma	19	807680	16.7	5
P27105	STOM	Stomatin	20	868900	37.5	8
P27348	1433T	14-3-3 protein theta	22	777990	28.2	6
P28062	PSB8	Proteasome subunit beta type-8	8	235910	13.8	3
P28482	MK01	Mitogen-activated protein kinase 1	10	160800	9.2	2
P28799	GRN	Progranulin	223	27398000	42	23
P29218	IMPA1	Inositol monophosphatase 1	2	48168	9.4	2
P29401	TKT	Transketolase	93	6434100	43.8	19
P29508	SPB3	Serpin B3	135	21127000	53.6	24
P30041	PRDX6	Peroxiredoxin-6	71	5420000	57.6	11
P30044	PRDX5	Peroxiredoxin-5, mitochondrial	173	22310000	57.5	12
P30085	KCY	UMP-CMP kinase	39	1825600	56.1	13
P30086	PEBP1	Phosphatidylethanolamine-binding protein 1	53	3561700	77.5	10
P30101	PDIA3	Protein disulfide-isomerase A3	94	5660900	23.8	11
P30740	ILEU	Leukocyte elastase inhibitor	227	45800000	58.6	26
P30838	AL3A1	Aldehyde dehydrogenase, dimeric NADP-preferring	113	11847000	34.7	16
P31025	LCN1	Lipocalin-1	4139	11808000000	78.4	32
P31146	COR1A	Coronin-1A	18	1841200	20.6	8
P31151	S10A7	Protein S100-A7	99	15939000	66.3	11
P31941	ABC3A	DNA dC->dU-editing enzyme APOBEC-3A	23	2150000	28.1	5
P31947	1433S	14-3-3 protein sigma	88	13175000	68.1	18
P31949	S10AB	Protein S100-A11	101	19303000	86.7	9
P32119	PRDX2	Peroxiredoxin-2	69	5638600	36.4	11
P34096	RNAS4	Ribonuclease 4	220	55246000	68	13
P34932	HSP74	Heat shock 70 kDa protein 4	7	193870	1.7	1
P35527	K1C9	Keratin, type I cytoskeletal 9	1608	1181800000	79.1	60
P35908	K22E	Keratin, type II cytoskeletal 2 epidermal	29	8034900	97	85
P36222	CH3L1	Chitinase-3-like protein 1	9	406690	15.1	4
P36952	SPB5	Serpin B5	60	2641600	49.9	14
P36955	PEDF	Pigment epithelium-derived factor	52	4580200	35.9	10
P37802	TAGL2	Transgelin-2	70	8295400	70.9	11
P37837	TALDO	Transaldolase	46	2349900	27.6	9
P38606	VATA	V-type proton ATPase catalytic subunit A	13	1352100	9.4	5
P40121	CAPG	Macrophage-capping protein	21	1168100	23.3	6
P40394	ADH7	All-trans-retinol dehydrogenase [NAD(+)] ADH7	63	6630600	41.2	13
P40925	MDHC	Malate dehydrogenase, cytoplasmic	64	6479200	31.7	8
P41218	MNDA	Myeloid cell nuclear differentiation antigen	21	526860	20.1	6
P41222	PTGDS	Prostaglandin-H2 D-isomerase	3	101740	8.4	1
P43251	BTD	Biotinidase	105	9473000	13.6	6
P43490	NAMPT	Nicotinamide phosphoribosyltransferase	11	496840	14.1	4
P47756	CAPZB	F-actin-capping protein subunit beta	17	620990	26.1	5
P48723	HSP13	Heat shock 70 kDa protein 13	59	4248200	21.9	9
P49189	AL9A1	4-trimethylaminobutyraldehyde dehydrogenase	15	738070	5.3	2
P49368	TCPG	T-complex protein 1 subunit gamma	10	554810	15.2	5
P49720	PSB3	Proteasome subunit beta type-3	11	273830	7.8	1
P49788	TIG1	Retinoic acid receptor responder protein 1	247	71210000	39.5	18
P49913	CAMP	Cathelicidin antimicrobial peptide	22	816970	27.1	4
P50395	GDIB	Rab GDP dissociation inhibitor beta	60	2790800	43.8	14
P50897	PPT1	Palmitoyl-protein thioesterase 1	32	2091700	24.8	5
P51993	FUT6	4-galactosyl-N-acetylglucosaminide 3-alpha-L-fucosyltransferase FUT6	16	1029400	4.5	1
P52209	6PGD	6-phosphogluconate dehydrogenase, decarboxylating	60	6100700	34.2	13
P52272	HNRPM	Heterogeneous nuclear ribonucleoprotein M	8	383990	3.6	2
P52566	GDIR2	Rho GDP-dissociation inhibitor 2	13	712800	24.9	5
P52895	AK1C2	Aldo-keto reductase family 1 member C2	17	534900	21.4	5
P52907	CAZA1	F-actin-capping protein subunit alpha-1	49	3760800	26.9	5
P53634	CATC	Dipeptidyl peptidase 1	94	7361100	38	10
P54108	CRIS3	Cysteine-rich secretory protein 3	34	3562500	23.3	5
P54802	ANAG	Alpha-N-acetylglucosaminidase	17	656970	7.5	4
P55058	PLTP	Phospholipid transfer protein	269	50339000	48.9	19
P55072	TERA	Transitional endoplasmic reticulum ATPase	28	921010	19.1	11
P55786	PSA	Puromycin-sensitive aminopeptidase	17	733900	4	3
P58107	EPIPL	Epiplakin	23	1465400	9.6	7
P58499	FAM3B	Protein FAM3B	19	1261100	26.4	6
P58546	MTPN	Myotrophin	14	1282900	91.5	6
P59666	DEF3	Neutrophil defensin 3	176	349940000	26.6	5
P59998	ARPC4	Actin-related protein 2/3 complex subunit 4	15	1043100	25	4
P60174	TPIS	Triosephosphate isomerase	244	54237000	88.8	23
P60660	MYL6	Myosin light polypeptide 6	81	12389000	47.7	6
P60709	ACTB	Actin, cytoplasmic 1	863	546620000	77.6	37
P60900	PSA6	Proteasome subunit alpha type-6	6	329280	22.4	4
P60953	CDC42	Cell division control protein 42 homolog	20	1565500	19.9	3
P61158	ARP3	Actin-related protein 3	28	1241500	27	7
P61586	RHOA	Transforming protein RhoA	23	771400	21.2	4
P61626	LYSC	Lysozyme C	8021	21025000000	87.2	37
P61769	B2MG	Beta-2-microglobulin	324	386790000	80.7	14
P61916	NPC2	NPC intracellular cholesterol transporter 2	69	6314800	51.7	8
P61970	NTF2	Nuclear transport factor 2	8	257400	11	1
P62328	TYB4	Thymosin beta-4	44	33204000	90.9	5
P62805	H4	Histone H4	136	25061000	58.3	10
P62826	RAN	GTP-binding nuclear protein Ran	13	444970	11.6	2
P62873	GBB1	Guanine nucleotide-binding protein G(I)/G(S)/G(T) subunit beta-1	9	287180	15.6	3
P62937	PPIA	Peptidyl-prolyl cis-trans isomerase A	180	78275000	85.5	13
P63104	1433Z	14-3-3 protein zeta/delta	150	26009000	71	22
P63167	DYL1	Dynein light chain 1, cytoplasmic	8	248360	13.5	2
P63261	ACTG	Actin, cytoplasmic 2	46	18205000	77.6	37
P63313	TYB10	Thymosin beta-10	18	5233000	36.4	2
P68104	EF1A1	Elongation factor 1-alpha 1	130	29046000	45.2	16
P68363	TBA1B	Tubulin alpha-1B chain	95	5838500	42.1	15
P68371	TBB4B	Tubulin beta-4B chain	215	42080000	51.2	17
P68871	HBB	Hemoglobin subunit beta	33	8676200	59.9	6
P69905	HBA	Hemoglobin subunit alpha	24	2674400	24.6	3
P78371	TCPB	T-complex protein 1 subunit beta	23	468890	23	7
P80188	NGAL	Neutrophil gelatinase-associated lipocalin	653	583420000	76.8	21
P80303	NUCB2	Nucleobindin-2	545	115470000	73.6	42
P80748	LV321	Immunoglobulin lambda variable 3-21	64	30963000	48.7	4
P81605	DCD	Dermcidin	129	54096000	47.3	7
P98088	MUC5A	Mucin-5AC	529	187370000	31.1	105
P98160	PGBM	Basement membrane-specific heparan sulfate proteoglycan core protein	3642	978350000	58.6	205
Q00610	CLH1	Clathrin heavy chain 1	40	1628900	6.9	9
Q01459	DIAC	Di-N-acetylchitobiase	39	2279000	24.4	8
Q01469	FABP5	Fatty acid-binding protein 5	186	68186000	94.8	21
Q01518	CAP1	Adenylyl cyclase-associated protein 1	29	2897400	29.7	11
Q02413	DSG1	Desmoglein-1	201	22925000	36.5	27
Q02809	PLOD1	Procollagen-lysine,2-oxoglutarate 5-dioxygenase 1	258	32096000	48.4	29
Q02818	NUCB1	Nucleobindin-1	252	24760000	71.4	35
Q04609	FOLH1	Glutamate carboxypeptidase 2	113	11427000	24.3	14
Q06828	FMOD	Fibromodulin	75	16788000	35.6	10
Q06830	PRDX1	Peroxiredoxin-1	209	34949000	71.4	17
Q08257	QOR	Quinone oxidoreductase	11	240240	3.3	1
Q08380	LG3BP	Galectin-3-binding protein	771	308670000	48.4	34
Q08431	MFGM	Lactadherin	106	12499000	54.5	17
Q10588	BST1	ADP-ribosyl cyclase/cyclic ADP-ribose hydrolase 2	18	880470	6.3	2
Q11201	SIA4A	CMP-N-acetylneuraminate-beta-galactosamide-alpha-2,3-sialyltransferase 1	28	1419000	18.5	5
Q12805	FBLN3	EGF-containing fibulin-like extracellular matrix protein 1	43	2693400	27.6	8
Q12841	FSTL1	Follistatin-related protein 1	22	782890	19.8	6
Q12926	ELAV2	ELAV-like protein 2	13	3981400	5.8	1
Q13162	PRDX4	Peroxiredoxin-4	71	5555900	53.5	10
Q13217	DNJC3	DnaJ homolog subfamily C member 3	208	27528000	56.5	29
Q13228	SBP1	Methanethiol oxidase	40	2438100	35	12
Q13296	SG2A2	Mammaglobin-A	16	3704600	12.9	2
Q13404	UB2V1	Ubiquitin-conjugating enzyme E2 variant 1	14	441950	15	2
Q13421	MSLN	Mesothelin	1273	1448900000	59.2	44
Q13444	ADA15	Disintegrin and metalloproteinase domain-containing protein 15	10	202080	3.1	2
Q13591	SEM5A	Semaphorin-5A	46	177550000	1.5	1
Q13867	BLMH	Bleomycin hydrolase	119	16340000	50.5	22
Q14118	DAG1	Dystroglycan 1	133	18992000	14.5	12
Q14393	GAS6	Growth arrest-specific protein 6	10	389960	13.4	6
Q14508	WFDC2	WAP four-disulfide core domain protein 2	38	28605000	49.2	5
Q14515	SPRL1	SPARC-like protein 1	446	47560000	52.9	30
Q14697	GANAB	Neutral alpha-glucosidase AB	342	32554000	54.6	43
Q14847	LASP1	LIM and SH3 domain protein 1	3	70605	5.7	1
Q15084	PDIA6	Protein disulfide-isomerase A6	15	516040	22.7	6
Q15257	PTPA	Serine/threonine-protein phosphatase 2A activator	7	295660	3.6	1
Q15293	RCN1	Reticulocalbin-1	37	3532800	42.6	12
Q15365	PCBP1	Poly(rC)-binding protein 1	32	3942500	32.3	7
Q15517	CDSN	Corneodesmosin	32	3567500	12.3	5
Q15782	CH3L2	Chitinase-3-like protein 2	221	42685000	63.3	25
Q15904	VAS1	V-type proton ATPase subunit S1	41	3854500	18.5	4
Q16378	PROL4	Proline-rich protein 4	1412	5625000000	39.6	9
Q16651	PRSS8	Prostasin	55	9412000	25.4	6
Q16769	QPCT	Glutaminyl-peptide cyclotransferase	21	695690	15.5	4
Q16881	TRXR1	Thioredoxin reductase 1, cytoplasmic	2	22205	2.3	1
Q2I0M4	LRC26	Leucine-rich repeat-containing protein 26	53	2669700	37.1	9
Q5SGD2	PPM1L	Protein phosphatase 1L	18	2066400	6.1	2
Q5T749	KPRP	Keratinocyte proline-rich protein	173	36828000	56.5	28
Q5T750	KPLCE	Protein KPLCE	59	7919600	26.8	8
Q5TZA2	CROCC	Rootletin	3	115050	0.4	1
Q687X5	STEA4	Metalloreductase STEAP4	29	2701300	5.7	2
Q6FI13	H2A2A	Histone H2A type 2-A	125	57137000	35.4	6
Q6MZM9	PRR27	Proline-rich protein 27	699	188430000	23.7	5
Q6NUJ1	SAPL1	Proactivator polypeptide-like 1	36	7969600	17.3	8
Q6P531	GGT6	Glutathione hydrolase 6	28	1213600	9.1	3
Q6PCB0	VWA1	von Willebrand factor A domain-containing protein 1	34	1680100	28.3	8
Q6UXB2	CXL17	C-X-C motif chemokine 17	159	96053000	47.1	14
Q6UXB3	LYPD2	Ly6/PLAUR domain-containing protein 2	31	8726200	11.2	1
Q6UXY8	TMC5	Transmembrane channel-like protein 5	11	346880	1.1	1
Q6ZVX7	FBX50	F-box only protein 50	21	1189500	32.4	7
Q7Z406	MYH14	Myosin-14	156	8725100	26.2	38
Q86SF2	GALT7	N-acetylgalactosaminyltransferase 7	37	1822900	15.1	9
Q86SQ4	AGRG6	Adhesion G-protein coupled receptor G6	17	651520	3.5	3
Q86UD1	OAF	Out at first protein homolog	33	3635200	26.7	5
Q8N474	SFRP1	Secreted frizzled-related protein 1	444	163060000	50.3	20
Q8NBJ4	GOLM1	Golgi membrane protein 1	89	7846100	47.6	22
Q8NBJ7	SUMF2	Inactive C-alpha-formylglycine-generating enzyme 2	29	2486700	22.3	5
Q8NBS9	TXND5	Thioredoxin domain-containing protein 5	20	874500	4.2	2
Q8NCL4	GALT6	Polypeptide N-acetylgalactosaminyltransferase 6	76	7028700	31.2	12
Q8NES3	LFNG	Beta-1,3-N-acetylglucosaminyltransferase lunatic fringe	93	6426100	36.9	9
Q8NFU3	TSTD1	Thiosulfate:glutathione sulfurtransferase	15	977600	31.3	3
Q8TF30	WHAMM	WASP homolog-associated protein with actin, membranes and microtubules	140	143620000	2.1	1
Q8WUM4	PDC6I	Programmed cell death 6-interacting protein	47	1754400	24.8	14
Q8WVQ1	CANT1	Soluble calcium-activated nucleotidase 1	50	2076500	43.9	14
Q8WXG9	AGRV1	Adhesion G-protein coupled receptor V1	37	23898000	0.3	3
Q8WXI7	MUC16	Mucin-16	74	4543200	2.7	19
Q92520	FAM3C	Protein FAM3C	21	1055200	29.5	4
Q92743	HTRA1	Serine protease HTRA1	127	14419000	29	16
Q969H8	MYDGF	Myeloid-derived growth factor	13	707410	16.8	3
Q969X2	SIA7F	Alpha-N-acetylgalactosaminide alpha-2,6-sialyltransferase 6	19	902010	17.4	3
Q96BQ1	FAM3D	Protein FAM3D	132	11610000	37.9	7
Q96DA0	PAUF	Pancreatic adenocarcinoma up-regulated factor	175	84284000	71.5	14
Q96DR8	MUCL1	Mucin-like protein 1	69	89651000	13.3	2
Q96L93	KI16B	Kinesin-like protein KIF16B	25	4712900	1.1	2
Q96Q89	KI20B	Kinesin-like protein KIF20B	104	114810000	0.5	1
Q96S96	PEBP4	Phosphatidylethanolamine-binding protein 4	190	43383000	53.3	11
Q96TA1	NIBA2	Protein Niban 2	9	219530	15	8
Q99497	PARK7	Parkinson disease protein 7	20	880160	42.3	5
Q99519	NEUR1	Sialidase-1	27	1106800	13.5	5
Q99574	NEUS	Neuroserpin	73	7671500	27.3	10
Q99880	H2B1L	Histone H2B type 1-L	103	26400000	53.2	7
Q99935	PROL1	Opiorphin prepropeptide	2663	5973800000	37.1	13
Q99954	SMR3A	Submaxillary gland androgen-regulated protein 3A	119	75643000	9.7	1
Q9BRK5	CAB45	45 kDa calcium-binding protein	142	17695000	56.1	17
Q9BWS9	CHID1	Chitinase domain-containing protein 1	91	9097700	27.5	10
Q9BXU0	TEX12	Testis-expressed protein 12	3	3527000	13	1
Q9GZM7	TINAL	Tubulointerstitial nephritis antigen-like	32	1112900	22.3	8
Q9GZZ8	LACRT	Extracellular glycoprotein lacritin	2617	11538000000	47.1	19
Q9H0E2	TOLIP	Toll-interacting protein	11	227030	9.9	2
Q9H299	SH3L3	SH3 domain-binding glutamic acid-rich-like protein 3	21	1210700	35.5	3
Q9H2G2	SLK	STE20-like serine/threonine-protein kinase	11	17635000	3.2	3
Q9H4M9	EHD1	EH domain-containing protein 1	4	65849	1.9	1
Q9HAT2	SIAE	Sialate O-acetylesterase	11	292320	17	6
Q9HC38	GLOD4	Glyoxalase domain-containing protein 4	37	1488600	8	2
Q9HD89	RETN	Resistin	2	76971	31.5	2
Q9NP79	VTA1	Vacuolar protein sorting-associated protein VTA1 homolog	20	456910	11.1	2
Q9NRA1	PDGFC	Platelet-derived growth factor C	44	1722500	26.1	8
Q9NWF9	RN216	E3 ubiquitin-protein ligase RNF216	10	1100200	2.3	1
Q9NZ08	ERAP1	Endoplasmic reticulum aminopeptidase 1	48	2045000	13.6	10
Q9NZP8	C1RL	Complement C1r subcomponent-like protein	41	2377200	8.2	4
Q9NZT1	CALL5	Calmodulin-like protein 5	69	8018100	63.7	7
Q9P0G3	KLK14	Kallikrein-14	6	145590	16.1	2
Q9UBC9	SPRR3	Small proline-rich protein 3	25	9043600	74.6	7
Q9UBR2	CATZ	Cathepsin Z	58	3845100	32.3	8
Q9UBT3	DKK4	Dickkopf-related protein 4	38	2365400	29	6
Q9UBX1	CATF	Cathepsin F	47	1779300	12.2	5
Q9UBX7	KLK11	Kallikrein-11	20	1414900	17.7	3
Q9UGM3	DMBT1	Deleted in malignant brain tumors 1 protein	2167	4277500000	48.2	51
Q9UHD0	IL19	Interleukin-19	21	795130	39	5
Q9UJJ9	GNPTG	N-acetylglucosamine-1-phosphotransferase subunit gamma	30	1926700	30.2	4
Q9UN76	S6A14	Sodium- and chloride-dependent neutral and basic amino acid transporter B(0+)	7	197360	6.9	3
Q9UNW1	MINP1	Multiple inositol polyphosphate phosphatase 1	53	4012500	9.7	4
Q9Y4L1	HYOU1	Hypoxia up-regulated protein 1	77	4000200	22.4	16

## Sheet: All Proteins (e) (520)
All Proteins Identified (e) (520): The 520 proteins identified by protcol (e), dilution volume 50 uL, Trypsin:Protein ratio 50:1
Accession	Gene Name	Protein Description	Spectral Count	Intensity	Sequence Coverage	Peptides
A0A075B6H7	KV37	Probable non-functional immunoglobulin kappa variable 3-7	6	432300	42.2	3
A0A075B6I0	LV861	Immunoglobulin lambda variable 8-61	56	20988000	20.5	3
A0A075B6J9	LV218	Immunoglobulin lambda variable 2-18	65	16001000	28.8	3
A0A075B6K4	LV310	Immunoglobulin lambda variable 3-10	75	31324000	35.7	7
A0A087WSX0	LV545	Immunoglobulin lambda variable 5-45	32	1338800	26.8	3
A0A087WSY6	KVD15	Immunoglobulin kappa variable 3D-15	39	13039000	32.2	4
A0A0A0MS15	HV349	Immunoglobulin heavy variable 3-49	97	40288000	66.4	9
A0A0A0MT36	KVD21	Immunoglobulin kappa variable 6D-21	34	5812000	28.9	2
A0A0B4J1U7	HV601	Immunoglobulin heavy variable 6-1	41	54708000	27.3	4
A0A0B4J1V0	HV315	Immunoglobulin heavy variable 3-15	148	88523000	57.1	12
A0A0B4J1V2	HV226	Immunoglobulin heavy variable 2-26	15	1256200	27.7	4
A0A0B4J1X5	HV374	Immunoglobulin heavy variable 3-74	123	140090000	67.5	12
A0A0B4J1Y8	LV949	Immunoglobulin lambda variable 9-49	24	3371800	32.5	5
A0A0B4J1Y9	HV372	Immunoglobulin heavy variable 3-72	65	8286700	66.4	11
A0A0C4DH25	KVD20	Immunoglobulin kappa variable 3D-20	34	43643000	51.7	5
A0A0C4DH31	HV118	Immunoglobulin heavy variable 1-18	43	10723000	39.3	4
A0A0C4DH34	HV428	Immunoglobulin heavy variable 4-28	33	3083500	28.2	3
A0A0C4DH35	HV335	Probable non-functional immunoglobulin heavy variable 3-35	25	3530100	15.4	2
A0A0C4DH36	HV338	Probable non-functional immunoglobulin heavy variable 3-38	33	6953400	44.8	5
A0A0C4DH38	HV551	Immunoglobulin heavy variable 5-51	60	6255500	51.3	5
A0A0C4DH67	KV108	Immunoglobulin kappa variable 1-8	75	10284000	50.4	6
A0A0C4DH68	KV224	Immunoglobulin kappa variable 2-24	121	72186000	41.7	7
A0A0J9YX35	HV64D	Immunoglobulin heavy variable 3-64D	42	3469700	44.4	7
A2NJV5	KV229	Immunoglobulin kappa variable 2-29	97	125420000	45.8	6
B0FP48	UPK3L	Uroplakin-3b-like protein 1	37	2727800	22.1	5
O00115	DNS2A	Deoxyribonuclease-2-alpha	27	1254000	7.2	2
O00264	PGRC1	Membrane-associated progesterone receptor component 1	14	738370	7.2	1
O00299	CLIC1	Chloride intracellular channel protein 1	122	15423000	59.8	15
O00391	QSOX1	Sulfhydryl oxidase 1	362	32762000	35.2	24
O00468	AGRIN	Agrin	11	226910	2.9	5
O00506	STK25	Serine/threonine-protein kinase 25	7	233220	7.7	2
O00560	SDCB1	Syntenin-1	65	8053500	47.3	10
O00584	RNT2	Ribonuclease T2	181	14556000	41.8	14
O00592	PODXL	Podocalyxin	27	1577800	9.3	5
O14745	NHRF1	Na(+)/H(+) exchange regulatory cofactor NHE-RF1	52	3424700	38.3	10
O14773	TPP1	Tripeptidyl-peptidase 1	140	17807000	27.9	10
O15041	SEM3E	Semaphorin-3E	12	245170	5.4	3
O15145	ARPC3	Actin-related protein 2/3 complex subunit 3	22	2508100	17.4	3
O15511	ARPC5	Actin-related protein 2/3 complex subunit 5	2	56585	23.2	2
O43278	SPIT1	Kunitz-type protease inhibitor 1	22	699920	15.3	5
O43405	COCH	Cochlin	6	161800	6.2	3
O43488	ARK72	Aflatoxin B1 aldehyde reductase member 2	16	667980	9.5	2
O43490	PROM1	Prominin-1	82	5208700	23	14
O43707	ACTN4	Alpha-actinin-4	165	10028000	47	32
O43852	CALU	Calumenin	64	17703000	47	14
O60437	PEPL	Periplakin	126	9138600	36.9	49
O60603	TLR2	Toll-like receptor 2	24	623770	4.7	3
O60664	PLIN3	Perilipin-3	19	619270	14.1	5
O60888	CUTA	Protein CutA	74	9428200	41.3	5
O60911	CATL2	Cathepsin L2	48	2859000	60.8	14
O75083	WDR1	WD repeat-containing protein 1	40	1744200	32	12
O75094	SLIT3	Slit homolog 3 protein	46	1503800	9.6	11
O75348	VATG1	V-type proton ATPase subunit G 1	3	101520	20.3	2
O75351	VPS4B	Vacuolar protein sorting-associated protein 4B	15	416730	10.6	3
O75503	CLN5	Bis(monoacylglycero)phosphate synthase CLN5	15	700450	14.5	4
O75556	SG2A1	Mammaglobin-B	2716	4123800000	75.8	17
O75594	PGRP1	Peptidoglycan recognition protein 1	21	552520	15.8	2
O75787	RENR	Renin receptor	20	1007900	16.9	3
O75874	IDHC	Isocitrate dehydrogenase [NADP] cytoplasmic	58	2855600	38.4	14
O75882	ATRN	Attractin	36	3085100	6.9	7
O75888	TNF13	Tumor necrosis factor ligand superfamily member 13	82	10575000	21.2	6
O75976	CBPD	Carboxypeptidase D	7	145960	3.2	4
O95336	6PGL	6-phosphogluconolactonase	28	971490	19.8	4
O95395	GCNT3	Beta-1,3-galactosyl-O-glycosyl-glycoprotein beta-1,6-N-acetylglucosaminyltransferase 3	41	2515000	29.9	11
O95436	NPT2B	Sodium-dependent phosphate transport protein 2B	47	4790700	9.4	6
O95479	G6PE	GDH/6PGL endoplasmic bifunctional protein	3	68944	2	1
O95841	ANGL1	Angiopoietin-related protein 1	52	2549800	24.8	13
O95968	SG1D1	Secretoglobin family 1D member 1	895	4167200000	52.2	17
O95994	AGR2	Anterior gradient protein 2 homolog	70	11143000	70.9	13
P00338	LDHA	L-lactate dehydrogenase A chain	91	12574000	47.6	15
P00352	AL1A1	Aldehyde dehydrogenase 1A1	261	37349000	62.7	29
P00390	GSHR	Glutathione reductase, mitochondrial	46	5759000	18.4	8
P00450	CERU	Ceruloplasmin	1233	300150000	70.1	69
P00491	PNPH	Purine nucleoside phosphorylase	14	435070	14.2	3
P00558	PGK1	Phosphoglycerate kinase 1	185	14995000	71.2	24
P00736	C1R	Complement C1r subcomponent	24	560940	4.7	2
P00738	HPT	Haptoglobin	590	564540000	64	35
P00751	CFAB	Complement factor B	320	81628000	47.4	38
P00966	ASSY	Argininosuccinate synthase	7	304580	21.1	5
P01008	ANT3	Antithrombin-III	52	6503100	31.2	9
P01009	A1AT	Alpha-1-antitrypsin	321	55857000	59.6	27
P01011	AACT	Alpha-1-antichymotrypsin	228	47934000	47	21
P01019	ANGT	Angiotensinogen	13	755600	23.5	8
P01023	A2MG	Alpha-2-macroglobulin	72	10272000	27.5	34
P01024	CO3	Complement C3	2722	824010000	81.1	160
P01033	TIMP1	Metalloproteinase inhibitor 1	285	51487000	61.8	14
P01034	CYTC	Cystatin-C	340	274770000	67.1	13
P01036	CYTS	Cystatin-S	2127	4632800000	80.1	21
P01037	CYTN	Cystatin-SN	544	520900000	75.9	18
P01042	KNG1	Kininogen-1	44	1966800	22.7	13
P01133	EGF	Pro-epidermal growth factor	11	480510	2.1	2
P01591	IGJ	Immunoglobulin J chain	1071	3391000000	78.6	21
P01594	KV133	Immunoglobulin kappa variable 1-33	70	11410000	36.8	2
P01601	KVD16	Immunoglobulin kappa variable 1D-16	27	4188300	13.7	1
P01615	KVD28	Immunoglobulin kappa variable 2D-28	52	156610000	48.3	5
P01619	KV320	Immunoglobulin kappa variable 3-20	141	201250000	46.6	6
P01624	KV315	Immunoglobulin kappa variable 3-15	118	309390000	32.2	4
P01700	LV147	Immunoglobulin lambda variable 1-47	81	41073000	53.8	4
P01714	LV319	Immunoglobulin lambda variable 3-19	37	18611000	63.4	4
P01743	HV146	Immunoglobulin heavy variable 1-46	39	5601900	35	3
P01766	HV313	Immunoglobulin heavy variable 3-13	56	4431000	44.8	5
P01780	HV307	Immunoglobulin heavy variable 3-7	170	89144000	67.5	14
P01782	HV309	Immunoglobulin heavy variable 3-9	89	13636000	44.1	7
P01824	HV439	Immunoglobulin heavy variable 4-39	75	21474000	43.2	5
P01833	PIGR	Polymeric immunoglobulin receptor	4331	7005000000	70.3	88
P01834	IGKC	Immunoglobulin kappa constant	1276	2684800000	100	21
P01859	IGHG2	Immunoglobulin heavy constant gamma 2	75	10960000	41.3	15
P01860	IGHG3	Immunoglobulin heavy constant gamma 3	87	58193000	43.9	17
P01871	IGHM	Immunoglobulin heavy constant mu	1051	1122900000	54.9	34
P01876	IGHA1	Immunoglobulin heavy constant alpha 1	4597	15814000000	70.4	36
P02511	CRYAB	Alpha-crystallin B chain	33	3379000	20	3
P02533	K1C14	Keratin, type I cytoskeletal 14	639	293850000	83.5	60
P02538	K2C6A	Keratin, type II cytoskeletal 6A	754	364750000	71.8	82
P02647	APOA1	Apolipoprotein A-I	134	46002000	80.5	31
P02671	FIBA	Fibrinogen alpha chain	60	8022600	34.2	25
P02675	FIBB	Fibrinogen beta chain	75	10094000	53.8	24
P02679	FIBG	Fibrinogen gamma chain	28	3221700	49.7	15
P02749	APOH	Beta-2-glycoprotein 1	160	12544000	55.4	14
P02750	A2GL	Leucine-rich alpha-2-glycoprotein	158	13843000	46.7	14
P02753	RET4	Retinol-binding protein 4	35	2087200	33.8	7
P02760	AMBP	Protein AMBP	10	313720	11.6	4
P02765	FETUA	Alpha-2-HS-glycoprotein	59	7568000	30	7
P02768	ALBU	Albumin	3113	2686700000	92.1	114
P02774	VTDB	Vitamin D-binding protein	111	9392100	58.6	23
P02787	TRFE	Serotransferrin	790	171640000	68.8	70
P02788	TRFL	Lactotransferrin	19789	58682000000	92	151
P02790	HEMO	Hemopexin	192	28258000	44.8	22
P02814	SMR3B	Submaxillary gland androgen-regulated protein 3B	1730	3110600000	65.8	2
P03950	ANGI	Angiogenin	164	16090000	71.4	13
P03973	SLPI	Antileukoproteinase	490	846140000	78.8	21
P04004	VTNC	Vitronectin	86	16234000	27.6	13
P04040	CATA	Catalase	57	3273700	36.6	13
P04066	FUCO	Tissue alpha-L-fucosidase	31	1138500	25.1	9
P04075	ALDOA	Fructose-bisphosphate aldolase A	166	13914000	69.2	21
P04083	ANXA1	Annexin A1	421	94948000	87.6	42
P04211	LV743	Immunoglobulin lambda variable 7-43	42	44615000	21.4	3
P04217	A1BG	Alpha-1B-glycoprotein	39	1840300	28.3	10
P04264	K2C1	Keratin, type II cytoskeletal 1	2522	2344700000	82	84
P04406	G3P	Glyceraldehyde-3-phosphate dehydrogenase	391	125110000	71	26
P04430	KV116	Immunoglobulin kappa variable 1-16	46	3834100	31.6	3
P04432	KVD39	Immunoglobulin kappa variable 1D-39	124	16017000	31.6	4
P04433	KV311	Immunoglobulin kappa variable 3-11	105	114060000	58.3	6
P04792	HSPB1	Heat shock protein beta-1	301	234780000	94.1	15
P05089	ARGI1	Arginase-1	78	99036000	59.6	17
P05090	APOD	Apolipoprotein D	174	47132000	48.1	14
P05109	S10A8	Protein S100-A8	238	253270000	60.2	14
P05120	PAI2	Plasminogen activator inhibitor 2	16	706080	28.4	7
P05155	IC1	Plasma protease C1 inhibitor	59	6230200	22	13
P05164	PERM	Myeloperoxidase	352	46449000	46.2	32
P05186	PPBT	Alkaline phosphatase, tissue-nonspecific isozyme	37	2469500	30.2	8
P05362	ICAM1	Intercellular adhesion molecule 1	8	266890	7.5	3
P05386	RLA1	Large ribosomal subunit protein P1	34	2098100	14	1
P05787	K2C8	Keratin, type II cytoskeletal 8	32	1686600	35	23
P06312	KV401	Immunoglobulin kappa variable 4-1	197	114490000	29.8	5
P06396	GELS	Gelsolin	711	182940000	67.9	56
P06493	CDK1	Cyclin-dependent kinase 1	6	5313500	5.7	2
P06576	ATPB	ATP synthase subunit beta, mitochondrial	20	852130	24.6	8
P06702	S10A9	Protein S100-A9	300	138690000	99.1	17
P06703	S10A6	Protein S100-A6	77	5693200	57.8	10
P06733	ENOA	Alpha-enolase	419	81655000	84.8	39
P06737	PYGL	Glycogen phosphorylase, liver form	30	1463000	16.5	11
P06744	G6PI	Glucose-6-phosphate isomerase	73	5336600	34.6	12
P06865	HEXA	Beta-hexosaminidase subunit alpha	20	4244300	10.8	4
P07203	GPX1	Glutathione peroxidase 1	23	985020	38.4	5
P07237	PDIA1	Protein disulfide-isomerase	161	12549000	47.4	24
P07339	CATD	Cathepsin D	526	231650000	52.7	25
P07355	ANXA2	Annexin A2	320	71833000	80.2	37
P07384	CAN1	Calpain-1 catalytic subunit	51	6858100	19.3	10
P07437	TBB5	Tubulin beta chain	15	528600	44.4	15
P07476	INVO	Involucrin	40	2468800	35.2	13
P07602	SAP	Prosaposin	501	107670000	58.2	28
P07686	HEXB	Beta-hexosaminidase subunit beta	82	107300000	25.2	12
P07711	CATL1	Procathepsin L	129	24192000	26.4	8
P07737	PROF1	Profilin-1	139	10690000	67.1	11
P07741	APT	Adenine phosphoribosyltransferase	8	220600	20	2
P07858	CATB	Cathepsin B	455	155850000	58.4	22
P07900	HS90A	Heat shock protein HSP 90-alpha	62	3831500	18.7	11
P07948	LYN	Tyrosine-protein kinase Lyn	4	118180	5.7	2
P07996	TSP1	Thrombospondin-1	118	12604000	29.5	27
P08174	DAF	Complement decay-accelerating factor	62	14466000	26.8	6
P08246	ELNE	Neutrophil elastase	72	15725000	43.4	9
P08294	SODE	Extracellular superoxide dismutase [Cu-Zn]	16	365600	28.3	4
P08311	CATG	Cathepsin G	119	46177000	49.8	12
P08571	CD14	Monocyte differentiation antigen CD14	326	47167000	50.7	15
P08582	TRFM	Melanotransferrin	72	5392200	18.3	11
P08603	CFAH	Complement factor H	356	39743000	42.4	44
P08670	VIME	Vimentin	37	1603400	37.1	13
P08727	K1C19	Keratin, type I cytoskeletal 19	292	116960000	85	44
P08729	K2C7	Keratin, type II cytoskeletal 7	40	4945500	33.9	17
P08758	ANXA5	Annexin A5	67	7753900	51.9	16
P08779	K1C16	Keratin, type I cytoskeletal 16	194	33507000	72.9	48
P09211	GSTP1	Glutathione S-transferase P	246	93392000	72.9	18
P09228	CYTT	Cystatin-SA	22	1265700	57.4	14
P09237	MMP7	Matrilysin	69	6655300	35.6	8
P09467	F16P1	Fructose-1,6-bisphosphatase 1	31	1380700	21.3	6
P09668	CATH	Pro-cathepsin H	53	3399100	29.6	7
P09958	FURIN	Furin	49	1752900	20.3	10
P09960	LKHA4	Leukotriene A-4 hydrolase	11	363380	10.3	5
P0C0L4	CO4A	Complement C4-A	121	5875000	31.1	36
P0DJI8	SAA1	Serum amyloid A-1 protein	26	2700600	32.8	3
P0DMV8	HS71A	Heat shock 70 kDa protein 1A	214	22902000	40.4	27
P0DOX2	IGA2	Immunoglobulin alpha-2 heavy chain	1385	1093800000	71.6	30
P0DOX3	IGD	Immunoglobulin delta heavy chain	22	1444100	8.2	3
P0DOX5	IGG1	Immunoglobulin gamma-1 heavy chain	340	155750000	53.9	20
P0DOX7	IGK	Immunoglobulin kappa light chain	1824	3767400000	76.2	22
P0DOX8	IGL1	Immunoglobulin lambda-1 light chain	667	576680000	56.9	15
P0DOY2	IGLC2	Immunoglobulin lambda constant 2	1757	2660600000	96.2	18
P0DP02	HVC33	Immunoglobulin heavy variable 3-30-3	139	19267000	67.5	12
P0DP03	HVC05	Immunoglobulin heavy variable 3-30-5	66	9845500	67.5	11
P0DTE1	HV383	Probable non-functional immunoglobulin heavy variable 3-38-3	16	445410	35.7	5
P0DUB6	AMY1A	Alpha-amylase 1A	290	30703000	70.6	33
P10253	LYAG	Lysosomal alpha-glucosidase	16	489170	7.9	4
P10412	H14	Histone H1.4	57	5786600	38.8	12
P10586	PTPRF	Receptor-type tyrosine-protein phosphatase F	21	710280	1.8	3
P10599	THIO	Thioredoxin	111	46786000	66.7	10
P10768	ESTD	S-formylglutathione hydrolase	18	1415900	6.4	1
P10909	CLUS	Clusterin	1079	698070000	53.7	43
P11021	BIP	Endoplasmic reticulum chaperone BiP	156	11280000	45.4	26
P11142	HSP7C	Heat shock cognate 71 kDa protein	114	8041700	33	22
P11177	ODPB	Pyruvate dehydrogenase E1 component subunit beta, mitochondrial	3	167470	8.9	2
P12109	CO6A1	Collagen alpha-1(VI) chain	21	1028700	8.6	7
P12259	FA5	Coagulation factor V	147	7861600	20.6	37
P12273	PIP	Prolactin-inducible protein	3468	6467700000	77.4	19
P12429	ANXA3	Annexin A3	60	8576900	42.7	13
P12724	ECP	Eosinophil cationic protein	16	2099900	25	3
P12830	CADH1	Cadherin-1	49	8194500	10	8
P13489	RINI	Ribonuclease inhibitor	27	2151800	34.5	9
P13639	EF2	Elongation factor 2	52	2953800	23	14
P13645	K1C10	Keratin, type I cytoskeletal 10	1444	1417500000	71.7	63
P13647	K2C5	Keratin, type II cytoskeletal 5	695	374050000	67.8	81
P13716	HEM2	Delta-aminolevulinic acid dehydratase	15	672580	10.9	2
P13796	PLSL	Plastin-2	45	1394000	25.7	14
P13797	PLST	Plastin-3	30	1063600	24	11
P13987	CD59	CD59 glycoprotein	105	24186000	28.1	9
P14138	EDN3	Endothelin-3	27	2551300	13.9	2
P14174	MIF	Macrophage migration inhibitory factor	87	25678000	37.4	4
P14314	GLU2B	Glucosidase 2 subunit beta	129	13882000	26.9	18
P14550	AK1A1	Aldo-keto reductase family 1 member A1	132	10903000	52.3	13
P14555	PA2GA	Phospholipase A2, membrane associated	700	794630000	68.8	25
P14618	KPYM	Pyruvate kinase PKM	252	39194000	84.6	33
P14780	MMP9	Matrix metalloproteinase-9	68	6073100	21.6	11
P14923	PLAK	Junction plakoglobin	242	25860000	55.3	31
P15144	AMPN	Aminopeptidase N	59	3470200	12.6	11
P15153	RAC2	Ras-related C3 botulinum toxin substrate 2	43	7559500	24	5
P15291	B4GT1	Beta-1,4-galactosyltransferase 1	75	4008600	17.8	5
P15309	PPAP	Prostatic acid phosphatase	50	1995800	15.8	6
P15311	EZRI	Ezrin	213	44548000	55.8	31
P15328	FOLR1	Folate receptor alpha	68	5588900	38.9	7
P15814	IGLL1	Immunoglobulin lambda-like polypeptide 1	42	5335600	9.4	2
P15924	DESP	Desmoplakin	508	40861000	46.3	113
P16152	CBR1	Carbonyl reductase [NADPH] 1	35	1762500	28.2	6
P17050	NAGAB	Alpha-N-acetylgalactosaminidase	19	524630	4.1	1
P17655	CAN2	Calpain-2 catalytic subunit	13	480760	6.6	4
P17858	PFKAL	ATP-dependent 6-phosphofructokinase, liver type	18	507930	9.9	5
P17931	LEG3	Galectin-3	68	7030200	32.4	8
P17987	TCPA	T-complex protein 1 subunit alpha	7	437030	6.1	2
P18124	RL7	Large ribosomal subunit protein uL30	10	764040	21.8	4
P18669	PGAM1	Phosphoglycerate mutase 1	91	7204000	50.8	12
P19013	K2C4	Keratin, type II cytoskeletal 4	509	154010000	75.6	65
P19021	AMD	Peptidyl-glycine alpha-amidating monooxygenase	42	2283400	15.6	12
P19652	A1AG2	Alpha-1-acid glycoprotein 2	32	1859100	22.4	8
P19823	ITIH2	Inter-alpha-trypsin inhibitor heavy chain H2	23	1746800	15	10
P19957	ELAF	Elafin	73	14489000	52.1	5
P19971	TYPH	Thymidine phosphorylase	22	1029800	9.1	3
P20061	TCO1	Transcobalamin-1	424	169100000	42.3	18
P20160	CAP7	Azurocidin	67	8013100	16.3	4
P20827	EFNA1	Ephrin-A1	5	145530	14.1	3
P20933	ASPG	N(4)-(beta-N-acetylglucosaminyl)-L-asparaginase	33	9356100	11.8	3
P21333	FLNA	Filamin-A	5	114120	1.9	4
P21926	CD9	CD9 antigen	21	4569800	15.4	2
P21980	TGM2	Protein-glutamine gamma-glutamyltransferase 2	116	10570000	46	25
P22079	PERL	Lactoperoxidase	1138	536420000	67.6	59
P22307	SCP2	Sterol carrier protein 2	7	208850	4.4	2
P22314	UBA1	Ubiquitin-like modifier-activating enzyme 1	38	1693400	9.2	7
P22352	GPX3	Glutathione peroxidase 3	153	47647000	40.3	11
P23083	HV102	Immunoglobulin heavy variable 1-2	55	8115600	42.7	5
P23284	PPIB	Peptidyl-prolyl cis-trans isomerase B	60	5490900	62.5	12
P23526	SAHH	Adenosylhomocysteinase	11	490680	11.3	4
P23528	COF1	Cofilin-1	131	18423000	81.3	14
P24158	PRTN3	Myeloblastin	84	16225000	23.4	5
P25311	ZA2G	Zinc-alpha-2-glycoprotein	2513	6839100000	75.2	45
P25774	CATS	Cathepsin S	69	8173700	34.1	10
P25786	PSA1	Proteasome subunit alpha type-1	12	484260	28.9	5
P26447	S10A4	Protein S100-A4	130	35483000	58.4	11
P26572	MGAT1	Alpha-1,3-mannosyl-glycoprotein 2-beta-N-acetylglucosaminyltransferase	15	576700	18	6
P27105	STOM	Stomatin	20	868900	37.5	8
P27797	CALR	Calreticulin	19	1971700	18.9	5
P28482	MK01	Mitogen-activated protein kinase 1	10	160800	9.2	2
P28799	GRN	Progranulin	223	27398000	42	23
P29401	TKT	Transketolase	93	6434100	43.8	19
P29508	SPB3	Serpin B3	135	21127000	53.6	24
P30041	PRDX6	Peroxiredoxin-6	71	5420000	57.6	11
P30044	PRDX5	Peroxiredoxin-5, mitochondrial	173	22310000	57.5	12
P30046	DOPD	D-dopachrome decarboxylase	6	162980	9.3	1
P30085	KCY	UMP-CMP kinase	39	1825600	56.1	13
P30086	PEBP1	Phosphatidylethanolamine-binding protein 1	53	3561700	77.5	10
P30101	PDIA3	Protein disulfide-isomerase A3	94	5660900	23.8	11
P30153	2AAA	Serine/threonine-protein phosphatase 2A 65 kDa regulatory subunit A alpha isoform	12	410120	13.1	5
P30740	ILEU	Leukocyte elastase inhibitor	227	45800000	58.6	26
P30838	AL3A1	Aldehyde dehydrogenase, dimeric NADP-preferring	113	11847000	34.7	16
P31025	LCN1	Lipocalin-1	4139	11808000000	78.4	32
P31146	COR1A	Coronin-1A	18	1841200	20.6	8
P31151	S10A7	Protein S100-A7	99	15939000	66.3	11
P31941	ABC3A	DNA dC->dU-editing enzyme APOBEC-3A	23	2150000	28.1	5
P31946	1433B	14-3-3 protein beta/alpha	29	2317400	42.3	12
P31947	1433S	14-3-3 protein sigma	88	13175000	68.1	18
P31949	S10AB	Protein S100-A11	101	19303000	86.7	9
P32926	DSG3	Desmoglein-3	3	207340	5.4	3
P34096	RNAS4	Ribonuclease 4	220	55246000	68	13
P34932	HSP74	Heat shock 70 kDa protein 4	7	193870	1.7	1
P35527	K1C9	Keratin, type I cytoskeletal 9	1608	1181800000	79.1	60
P35908	K22E	Keratin, type II cytoskeletal 2 epidermal	29	8034900	97	85
P36222	CH3L1	Chitinase-3-like protein 1	9	406690	15.1	4
P36952	SPB5	Serpin B5	60	2641600	49.9	14
P36955	PEDF	Pigment epithelium-derived factor	52	4580200	35.9	10
P37802	TAGL2	Transgelin-2	70	8295400	70.9	11
P37837	TALDO	Transaldolase	46	2349900	27.6	9
P40121	CAPG	Macrophage-capping protein	21	1168100	23.3	6
P40394	ADH7	All-trans-retinol dehydrogenase [NAD(+)] ADH7	63	6630600	41.2	13
P40925	MDHC	Malate dehydrogenase, cytoplasmic	64	6479200	31.7	8
P41218	MNDA	Myeloid cell nuclear differentiation antigen	21	526860	20.1	6
P41222	PTGDS	Prostaglandin-H2 D-isomerase	3	101740	8.4	1
P42224	STAT1	Signal transducer and activator of transcription 1-alpha/beta	3	98269	2.1	1
P43251	BTD	Biotinidase	105	9473000	13.6	6
P46940	IQGA1	Ras GTPase-activating-like protein IQGAP1	26	894530	9.2	12
P47756	CAPZB	F-actin-capping protein subunit beta	17	620990	26.1	5
P47895	AL1A3	Retinaldehyde dehydrogenase 3	11	297850	14.8	5
P48723	HSP13	Heat shock 70 kDa protein 13	59	4248200	21.9	9
P49189	AL9A1	4-trimethylaminobutyraldehyde dehydrogenase	15	738070	5.3	2
P49720	PSB3	Proteasome subunit beta type-3	11	273830	7.8	1
P49788	TIG1	Retinoic acid receptor responder protein 1	247	71210000	39.5	18
P50395	GDIB	Rab GDP dissociation inhibitor beta	60	2790800	43.8	14
P50591	TNF10	Tumor necrosis factor ligand superfamily member 10	30	1578300	17.1	4
P50897	PPT1	Palmitoyl-protein thioesterase 1	32	2091700	24.8	5
P50990	TCPQ	T-complex protein 1 subunit theta	8	292300	8.4	3
P51993	FUT6	4-galactosyl-N-acetylglucosaminide 3-alpha-L-fucosyltransferase FUT6	16	1029400	4.5	1
P52272	HNRPM	Heterogeneous nuclear ribonucleoprotein M	8	383990	3.6	2
P52566	GDIR2	Rho GDP-dissociation inhibitor 2	13	712800	24.9	5
P52895	AK1C2	Aldo-keto reductase family 1 member C2	17	534900	21.4	5
P52907	CAZA1	F-actin-capping protein subunit alpha-1	49	3760800	26.9	5
P53634	CATC	Dipeptidyl peptidase 1	94	7361100	38	10
P54108	CRIS3	Cysteine-rich secretory protein 3	34	3562500	23.3	5
P54802	ANAG	Alpha-N-acetylglucosaminidase	17	656970	7.5	4
P55058	PLTP	Phospholipid transfer protein	269	50339000	48.9	19
P55064	AQP5	Aquaporin-5	44	10918000	12.1	4
P55072	TERA	Transitional endoplasmic reticulum ATPase	28	921010	19.1	11
P55786	PSA	Puromycin-sensitive aminopeptidase	17	733900	4	3
P58107	EPIPL	Epiplakin	23	1465400	9.6	7
P58499	FAM3B	Protein FAM3B	19	1261100	26.4	6
P58546	MTPN	Myotrophin	14	1282900	91.5	6
P59666	DEF3	Neutrophil defensin 3	176	349940000	26.6	5
P59998	ARPC4	Actin-related protein 2/3 complex subunit 4	15	1043100	25	4
P60174	TPIS	Triosephosphate isomerase	244	54237000	88.8	23
P60660	MYL6	Myosin light polypeptide 6	81	12389000	47.7	6
P60709	ACTB	Actin, cytoplasmic 1	863	546620000	77.6	37
P60953	CDC42	Cell division control protein 42 homolog	20	1565500	19.9	3
P61158	ARP3	Actin-related protein 3	28	1241500	27	7
P61160	ARP2	Actin-related protein 2	22	1376600	20.8	5
P61586	RHOA	Transforming protein RhoA	23	771400	21.2	4
P61626	LYSC	Lysozyme C	8021	21025000000	87.2	37
P61769	B2MG	Beta-2-microglobulin	324	386790000	80.7	14
P61916	NPC2	NPC intracellular cholesterol transporter 2	69	6314800	51.7	8
P62249	RS16	Small ribosomal subunit protein uS9	2	70422	6.8	1
P62805	H4	Histone H4	136	25061000	58.3	10
P62826	RAN	GTP-binding nuclear protein Ran	13	444970	11.6	2
P62888	RL30	Large ribosomal subunit protein eL30	7	205470	20.9	2
P62937	PPIA	Peptidyl-prolyl cis-trans isomerase A	180	78275000	85.5	13
P63000	RAC1	Ras-related C3 botulinum toxin substrate 1	8	272150	26.6	5
P63104	1433Z	14-3-3 protein zeta/delta	150	26009000	71	22
P63167	DYL1	Dynein light chain 1, cytoplasmic	8	248360	13.5	2
P63261	ACTG	Actin, cytoplasmic 2	46	18205000	77.6	37
P67936	TPM4	Tropomyosin alpha-4 chain	61	3773800	39.1	10
P68104	EF1A1	Elongation factor 1-alpha 1	130	29046000	45.2	16
P68133	ACTS	Actin, alpha skeletal muscle	33	8920100	41.9	25
P68363	TBA1B	Tubulin alpha-1B chain	95	5838500	42.1	15
P68371	TBB4B	Tubulin beta-4B chain	215	42080000	51.2	17
P68402	PA1B2	Platelet-activating factor acetylhydrolase IB subunit alpha2	6	307860	24.9	3
P68871	HBB	Hemoglobin subunit beta	33	8676200	59.9	6
P69905	HBA	Hemoglobin subunit alpha	24	2674400	24.6	3
P78371	TCPB	T-complex protein 1 subunit beta	23	468890	23	7
P78417	GSTO1	Glutathione S-transferase omega-1	3	123100	4.1	1
P80188	NGAL	Neutrophil gelatinase-associated lipocalin	653	583420000	76.8	21
P80303	NUCB2	Nucleobindin-2	545	115470000	73.6	42
P80748	LV321	Immunoglobulin lambda variable 3-21	64	30963000	48.7	4
P81605	DCD	Dermcidin	129	54096000	47.3	7
P98088	MUC5A	Mucin-5AC	529	187370000	31.1	105
P98160	PGBM	Basement membrane-specific heparan sulfate proteoglycan core protein	3642	978350000	58.6	205
Q00610	CLH1	Clathrin heavy chain 1	40	1628900	6.9	9
Q01469	FABP5	Fatty acid-binding protein 5	186	68186000	94.8	21
Q01518	CAP1	Adenylyl cyclase-associated protein 1	29	2897400	29.7	11
Q02413	DSG1	Desmoglein-1	201	22925000	36.5	27
Q02809	PLOD1	Procollagen-lysine,2-oxoglutarate 5-dioxygenase 1	258	32096000	48.4	29
Q02818	NUCB1	Nucleobindin-1	252	24760000	71.4	35
Q04609	FOLH1	Glutamate carboxypeptidase 2	113	11427000	24.3	14
Q06323	PSME1	Proteasome activator complex subunit 1	7	187560	20.5	4
Q06828	FMOD	Fibromodulin	75	16788000	35.6	10
Q06830	PRDX1	Peroxiredoxin-1	209	34949000	71.4	17
Q07654	TFF3	Trefoil factor 3	13	3013600	36.2	3
Q08257	QOR	Quinone oxidoreductase	11	240240	3.3	1
Q08380	LG3BP	Galectin-3-binding protein	771	308670000	48.4	34
Q08431	MFGM	Lactadherin	106	12499000	54.5	17
Q10588	BST1	ADP-ribosyl cyclase/cyclic ADP-ribose hydrolase 2	18	880470	6.3	2
Q12805	FBLN3	EGF-containing fibulin-like extracellular matrix protein 1	43	2693400	27.6	8
Q12841	FSTL1	Follistatin-related protein 1	22	782890	19.8	6
Q13045	FLII	Protein flightless-1 homolog	5	80586	0.9	1
Q13162	PRDX4	Peroxiredoxin-4	71	5555900	53.5	10
Q13228	SBP1	Methanethiol oxidase	40	2438100	35	12
Q13232	NDK3	Nucleoside diphosphate kinase 3	7	240050	20.1	3
Q13296	SG2A2	Mammaglobin-A	16	3704600	12.9	2
Q13404	UB2V1	Ubiquitin-conjugating enzyme E2 variant 1	14	441950	15	2
Q13421	MSLN	Mesothelin	1273	1448900000	59.2	44
Q13438	OS9	Protein OS-9	54	11977000	22.9	11
Q13444	ADA15	Disintegrin and metalloproteinase domain-containing protein 15	10	202080	3.1	2
Q13449	LSAMP	Limbic system-associated membrane protein	6	206820	11.5	3
Q13510	ASAH1	Acid ceramidase	37	2685300	24.8	11
Q13591	SEM5A	Semaphorin-5A	46	177550000	1.5	1
Q13835	PKP1	Plakophilin-1	79	8782400	31.9	19
Q13867	BLMH	Bleomycin hydrolase	119	16340000	50.5	22
Q14002	CEAM7	Carcinoembryonic antigen-related cell adhesion molecule 7	5	131830	10.2	2
Q14118	DAG1	Dystroglycan 1	133	18992000	14.5	12
Q14393	GAS6	Growth arrest-specific protein 6	10	389960	13.4	6
Q14508	WFDC2	WAP four-disulfide core domain protein 2	38	28605000	49.2	5
Q14515	SPRL1	SPARC-like protein 1	446	47560000	52.9	30
Q14624	ITIH4	Inter-alpha-trypsin inhibitor heavy chain H4	15	615660	19	11
Q14697	GANAB	Neutral alpha-glucosidase AB	342	32554000	54.6	43
Q14847	LASP1	LIM and SH3 domain protein 1	3	70605	5.7	1
Q15084	PDIA6	Protein disulfide-isomerase A6	15	516040	22.7	6
Q15257	PTPA	Serine/threonine-protein phosphatase 2A activator	7	295660	3.6	1
Q15365	PCBP1	Poly(rC)-binding protein 1	32	3942500	32.3	7
Q15517	CDSN	Corneodesmosin	32	3567500	12.3	5
Q15782	CH3L2	Chitinase-3-like protein 2	221	42685000	63.3	25
Q15828	CYTM	Cystatin-M	15	854780	55	6
Q15904	VAS1	V-type proton ATPase subunit S1	41	3854500	18.5	4
Q16378	PROL4	Proline-rich protein 4	1412	5625000000	39.6	9
Q16651	PRSS8	Prostasin	55	9412000	25.4	6
Q16706	MA2A1	Alpha-mannosidase 2	9	337840	6.7	5
Q16769	QPCT	Glutaminyl-peptide cyclotransferase	21	695690	15.5	4
Q24JP5	T132A	Transmembrane protein 132A	6	205560	4.9	3
Q2I0M4	LRC26	Leucine-rich repeat-containing protein 26	53	2669700	37.1	9
Q5T749	KPRP	Keratinocyte proline-rich protein	173	36828000	56.5	28
Q5T750	KPLCE	Protein KPLCE	59	7919600	26.8	8
Q687X5	STEA4	Metalloreductase STEAP4	29	2701300	5.7	2
Q6FI13	H2A2A	Histone H2A type 2-A	125	57137000	35.4	6
Q6MZM9	PRR27	Proline-rich protein 27	699	188430000	23.7	5
Q6NUJ1	SAPL1	Proactivator polypeptide-like 1	36	7969600	17.3	8
Q6P531	GGT6	Glutathione hydrolase 6	28	1213600	9.1	3
Q6PCB0	VWA1	von Willebrand factor A domain-containing protein 1	34	1680100	28.3	8
Q6UXB2	CXL17	C-X-C motif chemokine 17	159	96053000	47.1	14
Q6UXB3	LYPD2	Ly6/PLAUR domain-containing protein 2	31	8726200	11.2	1
Q6UXY8	TMC5	Transmembrane channel-like protein 5	11	346880	1.1	1
Q71DI3	H32	Histone H3.2	36	5910800	40.4	5
Q7Z406	MYH14	Myosin-14	156	8725100	26.2	38
Q7Z7M9	GALT5	Polypeptide N-acetylgalactosaminyltransferase 5	17	364180	9.5	7
Q86SF2	GALT7	N-acetylgalactosaminyltransferase 7	37	1822900	15.1	9
Q86T26	TM11B	Transmembrane protease serine 11B	17	1258500	20	6
Q86UD1	OAF	Out at first protein homolog	33	3635200	26.7	5
Q86X29	LSR	Lipolysis-stimulated lipoprotein receptor	91	9637000	25.4	15
Q86Y38	XYLT1	Xylosyltransferase 1	9	289830	2.9	2
Q8N474	SFRP1	Secreted frizzled-related protein 1	444	163060000	50.3	20
Q8NBJ4	GOLM1	Golgi membrane protein 1	89	7846100	47.6	22
Q8NBJ7	SUMF2	Inactive C-alpha-formylglycine-generating enzyme 2	29	2486700	22.3	5
Q8NBS9	TXND5	Thioredoxin domain-containing protein 5	20	874500	4.2	2
Q8NCL4	GALT6	Polypeptide N-acetylgalactosaminyltransferase 6	76	7028700	31.2	12
Q8NES3	LFNG	Beta-1,3-N-acetylglucosaminyltransferase lunatic fringe	93	6426100	36.9	9
Q8NFU3	TSTD1	Thiosulfate:glutathione sulfurtransferase	15	977600	31.3	3
Q8TF30	WHAMM	WASP homolog-associated protein with actin, membranes and microtubules	140	143620000	2.1	1
Q8WUM4	PDC6I	Programmed cell death 6-interacting protein	47	1754400	24.8	14
Q8WVQ1	CANT1	Soluble calcium-activated nucleotidase 1	50	2076500	43.9	14
Q8WXG9	AGRV1	Adhesion G-protein coupled receptor V1	37	23898000	0.3	3
Q8WXI7	MUC16	Mucin-16	74	4543200	2.7	19
Q92520	FAM3C	Protein FAM3C	21	1055200	29.5	4
Q92743	HTRA1	Serine protease HTRA1	127	14419000	29	16
Q92882	OSTF1	Osteoclast-stimulating factor 1	3	57013	7.5	1
Q969H8	MYDGF	Myeloid-derived growth factor	13	707410	16.8	3
Q969X2	SIA7F	Alpha-N-acetylgalactosaminide alpha-2,6-sialyltransferase 6	19	902010	17.4	3
Q96BQ1	FAM3D	Protein FAM3D	132	11610000	37.9	7
Q96DA0	PAUF	Pancreatic adenocarcinoma up-regulated factor	175	84284000	71.5	14
Q96DR8	MUCL1	Mucin-like protein 1	69	89651000	13.3	2
Q96HC4	PDLI5	PDZ and LIM domain protein 5	4	170420	6.4	3
Q96KP4	CNDP2	Cytosolic non-specific dipeptidase	25	1028800	38.1	13
Q96L93	KI16B	Kinesin-like protein KIF16B	25	4712900	1.1	2
Q96P63	SPB12	Serpin B12	54	3944200	41.5	14
Q96Q89	KI20B	Kinesin-like protein KIF20B	104	114810000	0.5	1
Q96S96	PEBP4	Phosphatidylethanolamine-binding protein 4	190	43383000	53.3	11
Q96TA1	NIBA2	Protein Niban 2	9	219530	15	8
Q99102	MUC4	Mucin-4	16	628040	1.8	6
Q99538	LGMN	Legumain	26	1031200	23.3	7
Q99574	NEUS	Neuroserpin	73	7671500	27.3	10
Q99816	TS101	Tumor susceptibility gene 101 protein	3	75817	3.6	1
Q99880	H2B1L	Histone H2B type 1-L	103	26400000	53.2	7
Q99935	PROL1	Opiorphin prepropeptide	2663	5973800000	37.1	13
Q99954	SMR3A	Submaxillary gland androgen-regulated protein 3A	119	75643000	9.7	1
Q9BRK5	CAB45	45 kDa calcium-binding protein	142	17695000	56.1	17
Q9BWS9	CHID1	Chitinase domain-containing protein 1	91	9097700	27.5	10
Q9GZM7	TINAL	Tubulointerstitial nephritis antigen-like	32	1112900	22.3	8
Q9GZN4	BSSP4	Brain-specific serine protease 4	16	668200	14.8	3
Q9GZZ8	LACRT	Extracellular glycoprotein lacritin	2617	11538000000	47.1	19
Q9H0E2	TOLIP	Toll-interacting protein	11	227030	9.9	2
Q9H0U4	RAB1B	Ras-related protein Rab-1B	9	437710	30.8	5
Q9H0W9	CK054	Ester hydrolase C11orf54	9	284420	12.7	3
Q9H173	SIL1	Nucleotide exchange factor SIL1	14	541760	11.1	5
Q9H299	SH3L3	SH3 domain-binding glutamic acid-rich-like protein 3	21	1210700	35.5	3
Q9HC38	GLOD4	Glyoxalase domain-containing protein 4	37	1488600	8	2
Q9HCY8	S10AE	Protein S100-A14	29	2107500	77.9	5
Q9NP79	VTA1	Vacuolar protein sorting-associated protein VTA1 homolog	20	456910	11.1	2
Q9NRA1	PDGFC	Platelet-derived growth factor C	44	1722500	26.1	8
Q9NYL9	TMOD3	Tropomodulin-3	3	527860	8.8	2
Q9NZ08	ERAP1	Endoplasmic reticulum aminopeptidase 1	48	2045000	13.6	10
Q9NZD2	GLTP	Glycolipid transfer protein	3	49540	7.2	1
Q9NZP8	C1RL	Complement C1r subcomponent-like protein	41	2377200	8.2	4
Q9NZT1	CALL5	Calmodulin-like protein 5	69	8018100	63.7	7
Q9UBC9	SPRR3	Small proline-rich protein 3	25	9043600	74.6	7
Q9UBG3	CRNN	Cornulin	109	14801000	65.7	21
Q9UBR2	CATZ	Cathepsin Z	58	3845100	32.3	8
Q9UBT3	DKK4	Dickkopf-related protein 4	38	2365400	29	6
Q9UBX1	CATF	Cathepsin F	47	1779300	12.2	5
Q9UGM3	DMBT1	Deleted in malignant brain tumors 1 protein	2167	4277500000	48.2	51
Q9UNW1	MINP1	Multiple inositol polyphosphate phosphatase 1	53	4012500	9.7	4
Q9Y2A9	B3GN3	N-acetyllactosaminide beta-1,3-N-acetylglucosaminyltransferase 3	5	91173	7.8	2
Q9Y4L1	HYOU1	Hypoxia up-regulated protein 1	77	4000200	22.4	16

## Sheet: All Proteins (f) (612)
All Proteins Identited (f) (612): The 612 proteins identified by protocol (f), dilution volume 50 uL, Trypsin:Protein ratio 20:1
Accession	Gene Name	Protein Description	Spectral Count	Intensity	Sequence Coverage	Peptides
A0A075B6I0	LV861	Immunoglobulin lambda variable 8-61	56	20988000	20.5	3
A0A075B6J9	LV218	Immunoglobulin lambda variable 2-18	65	16001000	28.8	3
A0A075B6K4	LV310	Immunoglobulin lambda variable 3-10	75	31324000	35.7	7
A0A087WSX0	LV545	Immunoglobulin lambda variable 5-45	32	1338800	26.8	3
A0A087WSY6	KVD15	Immunoglobulin kappa variable 3D-15	39	13039000	32.2	4
A0A0A0MS14	HV145	Immunoglobulin heavy variable 1-45	17	1153900	17.1	2
A0A0A0MS15	HV349	Immunoglobulin heavy variable 3-49	97	40288000	66.4	9
A0A0A0MT36	KVD21	Immunoglobulin kappa variable 6D-21	34	5812000	28.9	2
A0A0B4J1U7	HV601	Immunoglobulin heavy variable 6-1	41	54708000	27.3	4
A0A0B4J1V0	HV315	Immunoglobulin heavy variable 3-15	148	88523000	57.1	12
A0A0B4J1V1	HV321	Immunoglobulin heavy variable 3-21	6	634470	44.4	8
A0A0B4J1X5	HV374	Immunoglobulin heavy variable 3-74	123	140090000	67.5	12
A0A0B4J1X8	HV343	Immunoglobulin heavy variable 3-43	28	1411200	44.1	6
A0A0B4J1Y8	LV949	Immunoglobulin lambda variable 9-49	24	3371800	32.5	5
A0A0B4J1Y9	HV372	Immunoglobulin heavy variable 3-72	65	8286700	66.4	11
A0A0C4DH25	KVD20	Immunoglobulin kappa variable 3D-20	34	43643000	51.7	5
A0A0C4DH29	HV103	Immunoglobulin heavy variable 1-3	13	329130	35	3
A0A0C4DH31	HV118	Immunoglobulin heavy variable 1-18	43	10723000	39.3	4
A0A0C4DH34	HV428	Immunoglobulin heavy variable 4-28	33	3083500	28.2	3
A0A0C4DH35	HV335	Probable non-functional immunoglobulin heavy variable 3-35	25	3530100	15.4	2
A0A0C4DH36	HV338	Probable non-functional immunoglobulin heavy variable 3-38	33	6953400	44.8	5
A0A0C4DH38	HV551	Immunoglobulin heavy variable 5-51	60	6255500	51.3	5
A0A0C4DH67	KV108	Immunoglobulin kappa variable 1-8	75	10284000	50.4	6
A0A0C4DH68	KV224	Immunoglobulin kappa variable 2-24	121	72186000	41.7	7
A0A0J9YX35	HV64D	Immunoglobulin heavy variable 3-64D	42	3469700	44.4	7
A1L0T0	HACL2	2-hydroxyacyl-CoA lyase 2	3	85026	2.7	1
A2NJV5	KV229	Immunoglobulin kappa variable 2-29	97	125420000	45.8	6
B0FP48	UPK3L	Uroplakin-3b-like protein 1	37	2727800	22.1	5
O00115	DNS2A	Deoxyribonuclease-2-alpha	27	1254000	7.2	2
O00151	PDLI1	PDZ and LIM domain protein 1	36	2110500	42.6	9
O00159	MYO1C	Unconventional myosin-Ic	4	56986	3.1	2
O00231	PSD11	26S proteasome non-ATPase regulatory subunit 11	1	33352	2.8	1
O00264	PGRC1	Membrane-associated progesterone receptor component 1	14	738370	7.2	1
O00299	CLIC1	Chloride intracellular channel protein 1	122	15423000	59.8	15
O00391	QSOX1	Sulfhydryl oxidase 1	362	32762000	35.2	24
O00506	STK25	Serine/threonine-protein kinase 25	7	233220	7.7	2
O00560	SDCB1	Syntenin-1	65	8053500	47.3	10
O00584	RNT2	Ribonuclease T2	181	14556000	41.8	14
O00592	PODXL	Podocalyxin	27	1577800	9.3	5
O14745	NHRF1	Na(+)/H(+) exchange regulatory cofactor NHE-RF1	52	3424700	38.3	10
O14773	TPP1	Tripeptidyl-peptidase 1	140	17807000	27.9	10
O15041	SEM3E	Semaphorin-3E	12	245170	5.4	3
O15145	ARPC3	Actin-related protein 2/3 complex subunit 3	22	2508100	17.4	3
O15173	PGRC2	Membrane-associated progesterone receptor component 2	2	206630	6.3	1
O15231	ZN185	Zinc finger protein 185	5	250180	8.1	4
O43405	COCH	Cochlin	6	161800	6.2	3
O43488	ARK72	Aflatoxin B1 aldehyde reductase member 2	16	667980	9.5	2
O43490	PROM1	Prominin-1	82	5208700	23	14
O43707	ACTN4	Alpha-actinin-4	165	10028000	47	32
O43852	CALU	Calumenin	64	17703000	47	14
O60437	PEPL	Periplakin	126	9138600	36.9	49
O60664	PLIN3	Perilipin-3	19	619270	14.1	5
O60716	CTND1	Catenin delta-1	1	19881	1.2	1
O60784	TOM1	Target of Myb1 membrane trafficking protein	3	107120	5.9	2
O60888	CUTA	Protein CutA	74	9428200	41.3	5
O60911	CATL2	Cathepsin L2	48	2859000	60.8	14
O75083	WDR1	WD repeat-containing protein 1	40	1744200	32	12
O75094	SLIT3	Slit homolog 3 protein	46	1503800	9.6	11
O75351	VPS4B	Vacuolar protein sorting-associated protein 4B	15	416730	10.6	3
O75367	H2AY	Core histone macro-H2A.1	6	346530	17.1	4
O75369	FLNB	Filamin-B	11	544850	1.9	3
O75503	CLN5	Bis(monoacylglycero)phosphate synthase CLN5	15	700450	14.5	4
O75556	SG2A1	Mammaglobin-B	2716	4123800000	75.8	17
O75594	PGRP1	Peptidoglycan recognition protein 1	21	552520	15.8	2
O75608	LYPA1	Acyl-protein thioesterase 1	2	83794	10.9	2
O75787	RENR	Renin receptor	20	1007900	16.9	3
O75874	IDHC	Isocitrate dehydrogenase [NADP] cytoplasmic	58	2855600	38.4	14
O75882	ATRN	Attractin	36	3085100	6.9	7
O75888	TNF13	Tumor necrosis factor ligand superfamily member 13	82	10575000	21.2	6
O75947	ATP5H	ATP synthase subunit d, mitochondrial	2	145200	10.6	1
O95171	SCEL	Sciellin	39	2292000	27.8	15
O95336	6PGL	6-phosphogluconolactonase	28	971490	19.8	4
O95395	GCNT3	Beta-1,3-galactosyl-O-glycosyl-glycoprotein beta-1,6-N-acetylglucosaminyltransferase 3	41	2515000	29.9	11
O95436	NPT2B	Sodium-dependent phosphate transport protein 2B	47	4790700	9.4	6
O95841	ANGL1	Angiopoietin-related protein 1	52	2549800	24.8	13
O95968	SG1D1	Secretoglobin family 1D member 1	895	4167200000	52.2	17
O95994	AGR2	Anterior gradient protein 2 homolog	70	11143000	70.9	13
P00338	LDHA	L-lactate dehydrogenase A chain	91	12574000	47.6	15
P00352	AL1A1	Aldehyde dehydrogenase 1A1	261	37349000	62.7	29
P00387	NB5R3	NADH-cytochrome b5 reductase 3	2	46164	6.3	1
P00390	GSHR	Glutathione reductase, mitochondrial	46	5759000	18.4	8
P00403	COX2	Cytochrome c oxidase subunit 2	1	373640	4.4	1
P00450	CERU	Ceruloplasmin	1233	300150000	70.1	69
P00491	PNPH	Purine nucleoside phosphorylase	14	435070	14.2	3
P00558	PGK1	Phosphoglycerate kinase 1	185	14995000	71.2	24
P00734	THRB	Prothrombin	20	2684100	26.5	9
P00736	C1R	Complement C1r subcomponent	24	560940	4.7	2
P00738	HPT	Haptoglobin	590	564540000	64	35
P00746	CFAD	Complement factor D	14	603390	31.2	4
P00747	PLMN	Plasminogen	23	858060	24.8	14
P00751	CFAB	Complement factor B	320	81628000	47.4	38
P00966	ASSY	Argininosuccinate synthase	7	304580	21.1	5
P01008	ANT3	Antithrombin-III	52	6503100	31.2	9
P01009	A1AT	Alpha-1-antitrypsin	321	55857000	59.6	27
P01011	AACT	Alpha-1-antichymotrypsin	228	47934000	47	21
P01019	ANGT	Angiotensinogen	13	755600	23.5	8
P01023	A2MG	Alpha-2-macroglobulin	72	10272000	27.5	34
P01024	CO3	Complement C3	2722	824010000	81.1	160
P01033	TIMP1	Metalloproteinase inhibitor 1	285	51487000	61.8	14
P01034	CYTC	Cystatin-C	340	274770000	67.1	13
P01036	CYTS	Cystatin-S	2127	4632800000	80.1	21
P01037	CYTN	Cystatin-SN	544	520900000	75.9	18
P01042	KNG1	Kininogen-1	44	1966800	22.7	13
P01133	EGF	Pro-epidermal growth factor	11	480510	2.1	2
P01591	IGJ	Immunoglobulin J chain	1071	3391000000	78.6	21
P01594	KV133	Immunoglobulin kappa variable 1-33	70	11410000	36.8	2
P01599	KV117	Immunoglobulin kappa variable 1-17	27	8117100	31.6	5
P01601	KVD16	Immunoglobulin kappa variable 1D-16	27	4188300	13.7	1
P01602	KV105	Immunoglobulin kappa variable 1-5	56	8053500	31.6	5
P01615	KVD28	Immunoglobulin kappa variable 2D-28	52	156610000	48.3	5
P01619	KV320	Immunoglobulin kappa variable 3-20	141	201250000	46.6	6
P01624	KV315	Immunoglobulin kappa variable 3-15	118	309390000	32.2	4
P01700	LV147	Immunoglobulin lambda variable 1-47	81	41073000	53.8	4
P01701	LV151	Immunoglobulin lambda variable 1-51	38	9580200	42.7	4
P01703	LV140	Immunoglobulin lambda variable 1-40	26	4320600	17.8	2
P01704	LV214	Immunoglobulin lambda variable 2-14	30	14110000	17.5	2
P01706	LV211	Immunoglobulin lambda variable 2-11	24	3700100	50.4	4
P01714	LV319	Immunoglobulin lambda variable 3-19	37	18611000	63.4	4
P01743	HV146	Immunoglobulin heavy variable 1-46	39	5601900	35	3
P01764	HV323	Immunoglobulin heavy variable 3-23	24	1533500	67.5	10
P01766	HV313	Immunoglobulin heavy variable 3-13	56	4431000	44.8	5
P01780	HV307	Immunoglobulin heavy variable 3-7	170	89144000	67.5	14
P01782	HV309	Immunoglobulin heavy variable 3-9	89	13636000	44.1	7
P01824	HV439	Immunoglobulin heavy variable 4-39	75	21474000	43.2	5
P01833	PIGR	Polymeric immunoglobulin receptor	4331	7005000000	70.3	88
P01834	IGKC	Immunoglobulin kappa constant	1276	2684800000	100	21
P01859	IGHG2	Immunoglobulin heavy constant gamma 2	75	10960000	41.3	15
P01860	IGHG3	Immunoglobulin heavy constant gamma 3	87	58193000	43.9	17
P01861	IGHG4	Immunoglobulin heavy constant gamma 4	11	1130000	41.7	11
P01871	IGHM	Immunoglobulin heavy constant mu	1051	1122900000	54.9	34
P01876	IGHA1	Immunoglobulin heavy constant alpha 1	4597	15814000000	70.4	36
P02511	CRYAB	Alpha-crystallin B chain	33	3379000	20	3
P02533	K1C14	Keratin, type I cytoskeletal 14	639	293850000	83.5	60
P02538	K2C6A	Keratin, type II cytoskeletal 6A	754	364750000	71.8	82
P02647	APOA1	Apolipoprotein A-I	134	46002000	80.5	31
P02671	FIBA	Fibrinogen alpha chain	60	8022600	34.2	25
P02675	FIBB	Fibrinogen beta chain	75	10094000	53.8	24
P02749	APOH	Beta-2-glycoprotein 1	160	12544000	55.4	14
P02750	A2GL	Leucine-rich alpha-2-glycoprotein	158	13843000	46.7	14
P02753	RET4	Retinol-binding protein 4	35	2087200	33.8	7
P02760	AMBP	Protein AMBP	10	313720	11.6	4
P02763	A1AG1	Alpha-1-acid glycoprotein 1	75	18297000	29.4	7
P02765	FETUA	Alpha-2-HS-glycoprotein	59	7568000	30	7
P02768	ALBU	Albumin	3113	2686700000	92.1	114
P02774	VTDB	Vitamin D-binding protein	111	9392100	58.6	23
P02787	TRFE	Serotransferrin	790	171640000	68.8	70
P02788	TRFL	Lactotransferrin	19789	58682000000	92	151
P02790	HEMO	Hemopexin	192	28258000	44.8	22
P02808	STAT	Statherin	5	154680	48.4	1
P02814	SMR3B	Submaxillary gland androgen-regulated protein 3B	1730	3110600000	65.8	2
P03950	ANGI	Angiogenin	164	16090000	71.4	13
P03973	SLPI	Antileukoproteinase	490	846140000	78.8	21
P04004	VTNC	Vitronectin	86	16234000	27.6	13
P04040	CATA	Catalase	57	3273700	36.6	13
P04062	GBA1	Lysosomal acid glucosylceramidase	4	133350	8.4	3
P04066	FUCO	Tissue alpha-L-fucosidase	31	1138500	25.1	9
P04075	ALDOA	Fructose-bisphosphate aldolase A	166	13914000	69.2	21
P04083	ANXA1	Annexin A1	421	94948000	87.6	42
P04196	HRG	Histidine-rich glycoprotein	21	1126500	17	8
P04211	LV743	Immunoglobulin lambda variable 7-43	42	44615000	21.4	3
P04217	A1BG	Alpha-1B-glycoprotein	39	1840300	28.3	10
P04264	K2C1	Keratin, type II cytoskeletal 1	2522	2344700000	82	84
P04406	G3P	Glyceraldehyde-3-phosphate dehydrogenase	391	125110000	71	26
P04430	KV116	Immunoglobulin kappa variable 1-16	46	3834100	31.6	3
P04432	KVD39	Immunoglobulin kappa variable 1D-39	124	16017000	31.6	4
P04433	KV311	Immunoglobulin kappa variable 3-11	105	114060000	58.3	6
P04632	CPNS1	Calpain small subunit 1	24	1251200	53	10
P04792	HSPB1	Heat shock protein beta-1	301	234780000	94.1	15
P05089	ARGI1	Arginase-1	78	99036000	59.6	17
P05090	APOD	Apolipoprotein D	174	47132000	48.1	14
P05109	S10A8	Protein S100-A8	238	253270000	60.2	14
P05120	PAI2	Plasminogen activator inhibitor 2	16	706080	28.4	7
P05155	IC1	Plasma protease C1 inhibitor	59	6230200	22	13
P05164	PERM	Myeloperoxidase	352	46449000	46.2	32
P05186	PPBT	Alkaline phosphatase, tissue-nonspecific isozyme	37	2469500	30.2	8
P05362	ICAM1	Intercellular adhesion molecule 1	8	266890	7.5	3
P05386	RLA1	Large ribosomal subunit protein P1	34	2098100	14	1
P05787	K2C8	Keratin, type II cytoskeletal 8	32	1686600	35	23
P06280	AGAL	Alpha-galactosidase A	4	162010	11.2	3
P06310	KV230	Immunoglobulin kappa variable 2-30	76	44523000	42.5	5
P06312	KV401	Immunoglobulin kappa variable 4-1	197	114490000	29.8	5
P06396	GELS	Gelsolin	711	182940000	67.9	56
P06576	ATPB	ATP synthase subunit beta, mitochondrial	20	852130	24.6	8
P06702	S10A9	Protein S100-A9	300	138690000	99.1	17
P06703	S10A6	Protein S100-A6	77	5693200	57.8	10
P06733	ENOA	Alpha-enolase	419	81655000	84.8	39
P06737	PYGL	Glycogen phosphorylase, liver form	30	1463000	16.5	11
P06744	G6PI	Glucose-6-phosphate isomerase	73	5336600	34.6	12
P06865	HEXA	Beta-hexosaminidase subunit alpha	20	4244300	10.8	4
P07203	GPX1	Glutathione peroxidase 1	23	985020	38.4	5
P07237	PDIA1	Protein disulfide-isomerase	161	12549000	47.4	24
P07305	H10	Histone H1.0	2	58483	10.8	2
P07339	CATD	Cathepsin D	526	231650000	52.7	25
P07355	ANXA2	Annexin A2	320	71833000	80.2	37
P07384	CAN1	Calpain-1 catalytic subunit	51	6858100	19.3	10
P07437	TBB5	Tubulin beta chain	15	528600	44.4	15
P07476	INVO	Involucrin	40	2468800	35.2	13
P07602	SAP	Prosaposin	501	107670000	58.2	28
P07686	HEXB	Beta-hexosaminidase subunit beta	82	107300000	25.2	12
P07711	CATL1	Procathepsin L	129	24192000	26.4	8
P07737	PROF1	Profilin-1	139	10690000	67.1	11
P07741	APT	Adenine phosphoribosyltransferase	8	220600	20	2
P07858	CATB	Cathepsin B	455	155850000	58.4	22
P07900	HS90A	Heat shock protein HSP 90-alpha	62	3831500	18.7	11
P07948	LYN	Tyrosine-protein kinase Lyn	4	118180	5.7	2
P07996	TSP1	Thrombospondin-1	118	12604000	29.5	27
P08118	MSMB	Beta-microseminoprotein	8	376360	18.4	4
P08174	DAF	Complement decay-accelerating factor	62	14466000	26.8	6
P08238	HS90B	Heat shock protein HSP 90-beta	15	606550	17.8	11
P08246	ELNE	Neutrophil elastase	72	15725000	43.4	9
P08294	SODE	Extracellular superoxide dismutase [Cu-Zn]	16	365600	28.3	4
P08311	CATG	Cathepsin G	119	46177000	49.8	12
P08571	CD14	Monocyte differentiation antigen CD14	326	47167000	50.7	15
P08582	TRFM	Melanotransferrin	72	5392200	18.3	11
P08603	CFAH	Complement factor H	356	39743000	42.4	44
P08727	K1C19	Keratin, type I cytoskeletal 19	292	116960000	85	44
P08729	K2C7	Keratin, type II cytoskeletal 7	40	4945500	33.9	17
P08758	ANXA5	Annexin A5	67	7753900	51.9	16
P08779	K1C16	Keratin, type I cytoskeletal 16	194	33507000	72.9	48
P08865	RSSA	Small ribosomal subunit protein uS2	18	820480	15.9	3
P09211	GSTP1	Glutathione S-transferase P	246	93392000	72.9	18
P09237	MMP7	Matrilysin	69	6655300	35.6	8
P09238	MMP10	Stromelysin-2	4	129750	9.5	3
P09417	DHPR	Dihydropteridine reductase	4	109400	6.6	1
P09467	F16P1	Fructose-1,6-bisphosphatase 1	31	1380700	21.3	6
P09525	ANXA4	Annexin A4	19	1057500	24.8	7
P09668	CATH	Pro-cathepsin H	53	3399100	29.6	7
P09758	TACD2	Tumor-associated calcium signal transducer 2	11	1001200	18.6	3
P09958	FURIN	Furin	49	1752900	20.3	10
P09960	LKHA4	Leukotriene A-4 hydrolase	11	363380	10.3	5
P0C0L4	CO4A	Complement C4-A	121	5875000	31.1	36
P0DJI8	SAA1	Serum amyloid A-1 protein	26	2700600	32.8	3
P0DMV8	HS71A	Heat shock 70 kDa protein 1A	214	22902000	40.4	27
P0DOX2	IGA2	Immunoglobulin alpha-2 heavy chain	1385	1093800000	71.6	30
P0DOX3	IGD	Immunoglobulin delta heavy chain	22	1444100	8.2	3
P0DOX5	IGG1	Immunoglobulin gamma-1 heavy chain	340	155750000	53.9	20
P0DOX6	IGM	Immunoglobulin mu heavy chain	25	9453200	37.3	29
P0DOX7	IGK	Immunoglobulin kappa light chain	1824	3767400000	76.2	22
P0DOX8	IGL1	Immunoglobulin lambda-1 light chain	667	576680000	56.9	15
P0DOY2	IGLC2	Immunoglobulin lambda constant 2	1757	2660600000	96.2	18
P0DP02	HVC33	Immunoglobulin heavy variable 3-30-3	139	19267000	67.5	12
P0DP03	HVC05	Immunoglobulin heavy variable 3-30-5	66	9845500	67.5	11
P0DP09	KV113	Immunoglobulin kappa variable 1-13	15	3029600	31.6	3
P0DP25	CALM3	Calmodulin-3	27	1347600	45.6	6
P0DTE1	HV383	Probable non-functional immunoglobulin heavy variable 3-38-3	16	445410	35.7	5
P0DUB6	AMY1A	Alpha-amylase 1A	290	30703000	70.6	33
P10253	LYAG	Lysosomal alpha-glucosidase	16	489170	7.9	4
P10586	PTPRF	Receptor-type tyrosine-protein phosphatase F	21	710280	1.8	3
P10599	THIO	Thioredoxin	111	46786000	66.7	10
P10768	ESTD	S-formylglutathione hydrolase	18	1415900	6.4	1
P10909	CLUS	Clusterin	1079	698070000	53.7	43
P11021	BIP	Endoplasmic reticulum chaperone BiP	156	11280000	45.4	26
P11142	HSP7C	Heat shock cognate 71 kDa protein	114	8041700	33	22
P11177	ODPB	Pyruvate dehydrogenase E1 component subunit beta, mitochondrial	3	167470	8.9	2
P12109	CO6A1	Collagen alpha-1(VI) chain	21	1028700	8.6	7
P12259	FA5	Coagulation factor V	147	7861600	20.6	37
P12273	PIP	Prolactin-inducible protein	3468	6467700000	77.4	19
P12429	ANXA3	Annexin A3	60	8576900	42.7	13
P12532	KCRU	Creatine kinase U-type, mitochondrial	5	260480	9.4	3
P12724	ECP	Eosinophil cationic protein	16	2099900	25	3
P12830	CADH1	Cadherin-1	49	8194500	10	8
P12955	PEPD	Xaa-Pro dipeptidase	5	104320	6.7	2
P13489	RINI	Ribonuclease inhibitor	27	2151800	34.5	9
P13639	EF2	Elongation factor 2	52	2953800	23	14
P13645	K1C10	Keratin, type I cytoskeletal 10	1444	1417500000	71.7	63
P13647	K2C5	Keratin, type II cytoskeletal 5	695	374050000	67.8	81
P13693	TCTP	Translationally-controlled tumor protein	8	218750	19.8	3
P13716	HEM2	Delta-aminolevulinic acid dehydratase	15	672580	10.9	2
P13796	PLSL	Plastin-2	45	1394000	25.7	14
P13987	CD59	CD59 glycoprotein	105	24186000	28.1	9
P14138	EDN3	Endothelin-3	27	2551300	13.9	2
P14174	MIF	Macrophage migration inhibitory factor	87	25678000	37.4	4
P14314	GLU2B	Glucosidase 2 subunit beta	129	13882000	26.9	18
P14550	AK1A1	Aldo-keto reductase family 1 member A1	132	10903000	52.3	13
P14555	PA2GA	Phospholipase A2, membrane associated	700	794630000	68.8	25
P14618	KPYM	Pyruvate kinase PKM	252	39194000	84.6	33
P14625	ENPL	Endoplasmin	46	2453200	21.3	11
P14780	MMP9	Matrix metalloproteinase-9	68	6073100	21.6	11
P14923	PLAK	Junction plakoglobin	242	25860000	55.3	31
P15104	GLNA	Glutamine synthetase	24	1443500	26.3	8
P15144	AMPN	Aminopeptidase N	59	3470200	12.6	11
P15153	RAC2	Ras-related C3 botulinum toxin substrate 2	43	7559500	24	5
P15291	B4GT1	Beta-1,4-galactosyltransferase 1	75	4008600	17.8	5
P15309	PPAP	Prostatic acid phosphatase	50	1995800	15.8	6
P15311	EZRI	Ezrin	213	44548000	55.8	31
P15328	FOLR1	Folate receptor alpha	68	5588900	38.9	7
P15814	IGLL1	Immunoglobulin lambda-like polypeptide 1	42	5335600	9.4	2
P15907	SIAT1	Beta-galactoside alpha-2,6-sialyltransferase 1	28	1013200	23.6	7
P15924	DESP	Desmoplakin	508	40861000	46.3	113
P15941	MUC1	Mucin-1	22	1413600	5.3	5
P16152	CBR1	Carbonyl reductase [NADPH] 1	35	1762500	28.2	6
P16401	H15	Histone H1.5	27	2309200	33.6	10
P17050	NAGAB	Alpha-N-acetylgalactosaminidase	19	524630	4.1	1
P17066	HSP76	Heat shock 70 kDa protein 6	10	1187700	14	8
P17655	CAN2	Calpain-2 catalytic subunit	13	480760	6.6	4
P17858	PFKAL	ATP-dependent 6-phosphofructokinase, liver type	18	507930	9.9	5
P17931	LEG3	Galectin-3	68	7030200	32.4	8
P17936	IBP3	Insulin-like growth factor-binding protein 3	9	323500	8.6	2
P17987	TCPA	T-complex protein 1 subunit alpha	7	437030	6.1	2
P18124	RL7	Large ribosomal subunit protein uL30	10	764040	21.8	4
P18206	VINC	Vinculin	15	378370	7.8	6
P18669	PGAM1	Phosphoglycerate mutase 1	91	7204000	50.8	12
P19012	K1C15	Keratin, type I cytoskeletal 15	12	658790	35.3	22
P19013	K2C4	Keratin, type II cytoskeletal 4	509	154010000	75.6	65
P19652	A1AG2	Alpha-1-acid glycoprotein 2	32	1859100	22.4	8
P19823	ITIH2	Inter-alpha-trypsin inhibitor heavy chain H2	23	1746800	15	10
P19957	ELAF	Elafin	73	14489000	52.1	5
P20061	TCO1	Transcobalamin-1	424	169100000	42.3	18
P20160	CAP7	Azurocidin	67	8013100	16.3	4
P20591	MX1	Interferon-induced GTP-binding protein Mx1	4	109860	4.8	2
P20827	EFNA1	Ephrin-A1	5	145530	14.1	3
P20933	ASPG	N(4)-(beta-N-acetylglucosaminyl)-L-asparaginase	33	9356100	11.8	3
P21333	FLNA	Filamin-A	5	114120	1.9	4
P21796	VDAC1	Non-selective voltage-gated ion channel VDAC1	2	50366	11	2
P21926	CD9	CD9 antigen	21	4569800	15.4	2
P21980	TGM2	Protein-glutamine gamma-glutamyltransferase 2	116	10570000	46	25
P22079	PERL	Lactoperoxidase	1138	536420000	67.6	59
P22307	SCP2	Sterol carrier protein 2	7	208850	4.4	2
P22314	UBA1	Ubiquitin-like modifier-activating enzyme 1	38	1693400	9.2	7
P22352	GPX3	Glutathione peroxidase 3	153	47647000	40.3	11
P22695	QCR2	Cytochrome b-c1 complex subunit 2, mitochondrial	1	67435	3.8	1
P23083	HV102	Immunoglobulin heavy variable 1-2	55	8115600	42.7	5
P23284	PPIB	Peptidyl-prolyl cis-trans isomerase B	60	5490900	62.5	12
P23526	SAHH	Adenosylhomocysteinase	11	490680	11.3	4
P23528	COF1	Cofilin-1	131	18423000	81.3	14
P24158	PRTN3	Myeloblastin	84	16225000	23.4	5
P25311	ZA2G	Zinc-alpha-2-glycoprotein	2513	6839100000	75.2	45
P25705	ATPA	ATP synthase subunit alpha, mitochondrial	15	554740	14.3	7
P25774	CATS	Cathepsin S	69	8173700	34.1	10
P25815	S100P	Protein S100-P	33	7226800	50.5	6
P26447	S10A4	Protein S100-A4	130	35483000	58.4	11
P26572	MGAT1	Alpha-1,3-mannosyl-glycoprotein 2-beta-N-acetylglucosaminyltransferase	15	576700	18	6
P26641	EF1G	Elongation factor 1-gamma	19	807680	16.7	5
P27105	STOM	Stomatin	20	868900	37.5	8
P28062	PSB8	Proteasome subunit beta type-8	8	235910	13.8	3
P28482	MK01	Mitogen-activated protein kinase 1	10	160800	9.2	2
P28799	GRN	Progranulin	223	27398000	42	23
P29401	TKT	Transketolase	93	6434100	43.8	19
P29508	SPB3	Serpin B3	135	21127000	53.6	24
P29992	GNA11	Guanine nucleotide-binding protein subunit alpha-11	2	110450	4.2	1
P30041	PRDX6	Peroxiredoxin-6	71	5420000	57.6	11
P30044	PRDX5	Peroxiredoxin-5, mitochondrial	173	22310000	57.5	12
P30046	DOPD	D-dopachrome decarboxylase	6	162980	9.3	1
P30086	PEBP1	Phosphatidylethanolamine-binding protein 1	53	3561700	77.5	10
P30101	PDIA3	Protein disulfide-isomerase A3	94	5660900	23.8	11
P30153	2AAA	Serine/threonine-protein phosphatase 2A 65 kDa regulatory subunit A alpha isoform	12	410120	13.1	5
P30740	ILEU	Leukocyte elastase inhibitor	227	45800000	58.6	26
P30838	AL3A1	Aldehyde dehydrogenase, dimeric NADP-preferring	113	11847000	34.7	16
P31025	LCN1	Lipocalin-1	4139	11808000000	78.4	32
P31151	S10A7	Protein S100-A7	99	15939000	66.3	11
P31939	PUR9	Bifunctional purine biosynthesis protein ATIC	5	143050	8.1	3
P31941	ABC3A	DNA dC->dU-editing enzyme APOBEC-3A	23	2150000	28.1	5
P31947	1433S	14-3-3 protein sigma	88	13175000	68.1	18
P31949	S10AB	Protein S100-A11	101	19303000	86.7	9
P32926	DSG3	Desmoglein-3	3	207340	5.4	3
P34096	RNAS4	Ribonuclease 4	220	55246000	68	13
P34932	HSP74	Heat shock 70 kDa protein 4	7	193870	1.7	1
P35030	TRY3	Trypsin-3	3	168680	4.3	1
P35221	CTNA1	Catenin alpha-1	3	379120	2.2	2
P35232	PHB1	Prohibitin 1	1	22613	6.2	1
P35527	K1C9	Keratin, type I cytoskeletal 9	1608	1181800000	79.1	60
P35579	MYH9	Myosin-9	94	4581100	22.4	32
P35908	K22E	Keratin, type II cytoskeletal 2 epidermal	29	8034900	97	85
P36222	CH3L1	Chitinase-3-like protein 1	9	406690	15.1	4
P36578	RL4	Large ribosomal subunit protein uL4	3	67727	6.8	2
P36952	SPB5	Serpin B5	60	2641600	49.9	14
P36955	PEDF	Pigment epithelium-derived factor	52	4580200	35.9	10
P37802	TAGL2	Transgelin-2	70	8295400	70.9	11
P37837	TALDO	Transaldolase	46	2349900	27.6	9
P38606	VATA	V-type proton ATPase catalytic subunit A	13	1352100	9.4	5
P40121	CAPG	Macrophage-capping protein	21	1168100	23.3	6
P40394	ADH7	All-trans-retinol dehydrogenase [NAD(+)] ADH7	63	6630600	41.2	13
P40925	MDHC	Malate dehydrogenase, cytoplasmic	64	6479200	31.7	8
P40926	MDHM	Malate dehydrogenase, mitochondrial	12	456650	24.6	5
P40939	ECHA	Trifunctional enzyme subunit alpha, mitochondrial	6	346900	8.3	4
P42224	STAT1	Signal transducer and activator of transcription 1-alpha/beta	3	98269	2.1	1
P42694	HELZ	Probable helicase with zinc finger domain	4	5550200	1.5	2
P43251	BTD	Biotinidase	105	9473000	13.6	6
P43490	NAMPT	Nicotinamide phosphoribosyltransferase	11	496840	14.1	4
P45880	VDAC2	Voltage-dependent anion-selective channel protein 2	6	315000	18.4	4
P46778	RL21	Large ribosomal subunit protein eL21	2	148110	6.9	1
P46940	IQGA1	Ras GTPase-activating-like protein IQGAP1	26	894530	9.2	12
P47755	CAZA2	F-actin-capping protein subunit alpha-2	1	13201	8.7	2
P47756	CAPZB	F-actin-capping protein subunit beta	17	620990	26.1	5
P47929	LEG7	Galectin-7	37	3542300	77.9	9
P48723	HSP13	Heat shock 70 kDa protein 13	59	4248200	21.9	9
P49189	AL9A1	4-trimethylaminobutyraldehyde dehydrogenase	15	738070	5.3	2
P49720	PSB3	Proteasome subunit beta type-3	11	273830	7.8	1
P49788	TIG1	Retinoic acid receptor responder protein 1	247	71210000	39.5	18
P49913	CAMP	Cathelicidin antimicrobial peptide	22	816970	27.1	4
P50395	GDIB	Rab GDP dissociation inhibitor beta	60	2790800	43.8	14
P50591	TNF10	Tumor necrosis factor ligand superfamily member 10	30	1578300	17.1	4
P50897	PPT1	Palmitoyl-protein thioesterase 1	32	2091700	24.8	5
P50990	TCPQ	T-complex protein 1 subunit theta	8	292300	8.4	3
P50995	ANX11	Annexin A11	39	1943700	30.7	13
P51571	SSRD	Translocon-associated protein subunit delta	4	76900	6.4	1
P51648	AL3A2	Aldehyde dehydrogenase family 3 member A2	2	83829	6	2
P51993	FUT6	4-galactosyl-N-acetylglucosaminide 3-alpha-L-fucosyltransferase FUT6	16	1029400	4.5	1
P52209	6PGD	6-phosphogluconate dehydrogenase, decarboxylating	60	6100700	34.2	13
P52272	HNRPM	Heterogeneous nuclear ribonucleoprotein M	8	383990	3.6	2
P52895	AK1C2	Aldo-keto reductase family 1 member C2	17	534900	21.4	5
P52907	CAZA1	F-actin-capping protein subunit alpha-1	49	3760800	26.9	5
P53634	CATC	Dipeptidyl peptidase 1	94	7361100	38	10
P54108	CRIS3	Cysteine-rich secretory protein 3	34	3562500	23.3	5
P54802	ANAG	Alpha-N-acetylglucosaminidase	17	656970	7.5	4
P55058	PLTP	Phospholipid transfer protein	269	50339000	48.9	19
P55064	AQP5	Aquaporin-5	44	10918000	12.1	4
P55072	TERA	Transitional endoplasmic reticulum ATPase	28	921010	19.1	11
P55786	PSA	Puromycin-sensitive aminopeptidase	17	733900	4	3
P55795	HNRH2	Heterogeneous nuclear ribonucleoprotein H2	3	67554	11.1	3
P56134	ATPK	ATP synthase subunit f, mitochondrial	2	447750	11.7	1
P58107	EPIPL	Epiplakin	23	1465400	9.6	7
P58499	FAM3B	Protein FAM3B	19	1261100	26.4	6
P59666	DEF3	Neutrophil defensin 3	176	349940000	26.6	5
P60174	TPIS	Triosephosphate isomerase	244	54237000	88.8	23
P60660	MYL6	Myosin light polypeptide 6	81	12389000	47.7	6
P60709	ACTB	Actin, cytoplasmic 1	863	546620000	77.6	37
P60903	S10AA	Protein S100-A10	29	1474700	54.6	4
P60953	CDC42	Cell division control protein 42 homolog	20	1565500	19.9	3
P60981	DEST	Destrin	7	182840	44.2	6
P61158	ARP3	Actin-related protein 3	28	1241500	27	7
P61160	ARP2	Actin-related protein 2	22	1376600	20.8	5
P61586	RHOA	Transforming protein RhoA	23	771400	21.2	4
P61626	LYSC	Lysozyme C	8021	21025000000	87.2	37
P61769	B2MG	Beta-2-microglobulin	324	386790000	80.7	14
P61916	NPC2	NPC intracellular cholesterol transporter 2	69	6314800	51.7	8
P61970	NTF2	Nuclear transport factor 2	8	257400	11	1
P62249	RS16	Small ribosomal subunit protein uS9	2	70422	6.8	1
P62258	1433E	14-3-3 protein epsilon	26	3932200	43.5	9
P62304	RUXE	Small nuclear ribonucleoprotein E	2	56035	12	1
P62328	TYB4	Thymosin beta-4	44	33204000	90.9	5
P62424	RL7A	Large ribosomal subunit protein eL8	8	206440	16.5	3
P62805	H4	Histone H4	136	25061000	58.3	10
P62826	RAN	GTP-binding nuclear protein Ran	13	444970	11.6	2
P62829	RL23	Large ribosomal subunit protein uL14	2	45517	14.3	1
P62888	RL30	Large ribosomal subunit protein eL30	7	205470	20.9	2
P62913	RL11	Large ribosomal subunit protein uL5	4	161340	7.9	1
P62937	PPIA	Peptidyl-prolyl cis-trans isomerase A	180	78275000	85.5	13
P63000	RAC1	Ras-related C3 botulinum toxin substrate 1	8	272150	26.6	5
P63104	1433Z	14-3-3 protein zeta/delta	150	26009000	71	22
P63167	DYL1	Dynein light chain 1, cytoplasmic	8	248360	13.5	2
P63261	ACTG	Actin, cytoplasmic 2	46	18205000	77.6	37
P68104	EF1A1	Elongation factor 1-alpha 1	130	29046000	45.2	16
P68363	TBA1B	Tubulin alpha-1B chain	95	5838500	42.1	15
P68371	TBB4B	Tubulin beta-4B chain	215	42080000	51.2	17
P68871	HBB	Hemoglobin subunit beta	33	8676200	59.9	6
P69905	HBA	Hemoglobin subunit alpha	24	2674400	24.6	3
P78371	TCPB	T-complex protein 1 subunit beta	23	468890	23	7
P80188	NGAL	Neutrophil gelatinase-associated lipocalin	653	583420000	76.8	21
P80303	NUCB2	Nucleobindin-2	545	115470000	73.6	42
P80748	LV321	Immunoglobulin lambda variable 3-21	64	30963000	48.7	4
P81605	DCD	Dermcidin	129	54096000	47.3	7
P98088	MUC5A	Mucin-5AC	529	187370000	31.1	105
P98160	PGBM	Basement membrane-specific heparan sulfate proteoglycan core protein	3642	978350000	58.6	205
Q00610	CLH1	Clathrin heavy chain 1	40	1628900	6.9	9
Q01469	FABP5	Fatty acid-binding protein 5	186	68186000	94.8	21
Q01518	CAP1	Adenylyl cyclase-associated protein 1	29	2897400	29.7	11
Q02487	DSC2	Desmocollin-2	37	2362100	4.7	7
Q02809	PLOD1	Procollagen-lysine,2-oxoglutarate 5-dioxygenase 1	258	32096000	48.4	29
Q02818	NUCB1	Nucleobindin-1	252	24760000	71.4	35
Q04609	FOLH1	Glutamate carboxypeptidase 2	113	11427000	24.3	14
Q04695	K1C17	Keratin, type I cytoskeletal 17	72	9583100	67.6	37
Q06323	PSME1	Proteasome activator complex subunit 1	7	187560	20.5	4
Q06828	FMOD	Fibromodulin	75	16788000	35.6	10
Q06830	PRDX1	Peroxiredoxin-1	209	34949000	71.4	17
Q07654	TFF3	Trefoil factor 3	13	3013600	36.2	3
Q07960	RHG01	Rho GTPase-activating protein 1	5	171300	7.5	2
Q08188	TGM3	Protein-glutamine gamma-glutamyltransferase E	55	3876500	30.2	19
Q08257	QOR	Quinone oxidoreductase	11	240240	3.3	1
Q08380	LG3BP	Galectin-3-binding protein	771	308670000	48.4	34
Q08431	MFGM	Lactadherin	106	12499000	54.5	17
Q09666	AHNK	Neuroblast differentiation-associated protein AHNAK	7	216620	3.5	6
Q10588	BST1	ADP-ribosyl cyclase/cyclic ADP-ribose hydrolase 2	18	880470	6.3	2
Q12805	FBLN3	EGF-containing fibulin-like extracellular matrix protein 1	43	2693400	27.6	8
Q12841	FSTL1	Follistatin-related protein 1	22	782890	19.8	6
Q13162	PRDX4	Peroxiredoxin-4	71	5555900	53.5	10
Q13217	DNJC3	DnaJ homolog subfamily C member 3	208	27528000	56.5	29
Q13228	SBP1	Methanethiol oxidase	40	2438100	35	12
Q13296	SG2A2	Mammaglobin-A	16	3704600	12.9	2
Q13421	MSLN	Mesothelin	1273	1448900000	59.2	44
Q13444	ADA15	Disintegrin and metalloproteinase domain-containing protein 15	10	202080	3.1	2
Q13510	ASAH1	Acid ceramidase	37	2685300	24.8	11
Q13586	STIM1	Stromal interaction molecule 1	2	32292	2	1
Q13591	SEM5A	Semaphorin-5A	46	177550000	1.5	1
Q13835	PKP1	Plakophilin-1	79	8782400	31.9	19
Q13867	BLMH	Bleomycin hydrolase	119	16340000	50.5	22
Q14118	DAG1	Dystroglycan 1	133	18992000	14.5	12
Q14204	DYHC1	Cytoplasmic dynein 1 heavy chain 1	6	170810	0.9	3
Q14508	WFDC2	WAP four-disulfide core domain protein 2	38	28605000	49.2	5
Q14515	SPRL1	SPARC-like protein 1	446	47560000	52.9	30
Q14525	KT33B	Keratin, type I cuticular Ha3-II	16	2979100	20.8	9
Q14697	GANAB	Neutral alpha-glucosidase AB	342	32554000	54.6	43
Q14764	MVP	Major vault protein	6	229550	7.5	4
Q15084	PDIA6	Protein disulfide-isomerase A6	15	516040	22.7	6
Q15125	EBP	3-beta-hydroxysteroid-Delta(8),Delta(7)-isomerase	2	59236	7	1
Q15149	PLEC	Plectin	10	426470	2	8
Q15257	PTPA	Serine/threonine-protein phosphatase 2A activator	7	295660	3.6	1
Q15293	RCN1	Reticulocalbin-1	37	3532800	42.6	12
Q15365	PCBP1	Poly(rC)-binding protein 1	32	3942500	32.3	7
Q15517	CDSN	Corneodesmosin	32	3567500	12.3	5
Q15782	CH3L2	Chitinase-3-like protein 2	221	42685000	63.3	25
Q15904	VAS1	V-type proton ATPase subunit S1	41	3854500	18.5	4
Q16378	PROL4	Proline-rich protein 4	1412	5625000000	39.6	9
Q16563	SYPL1	Synaptophysin-like protein 1	6	688650	4.2	1
Q16651	PRSS8	Prostasin	55	9412000	25.4	6
Q16769	QPCT	Glutaminyl-peptide cyclotransferase	21	695690	15.5	4
Q2I0M4	LRC26	Leucine-rich repeat-containing protein 26	53	2669700	37.1	9
Q2M2I5	K1C24	Keratin, type I cytoskeletal 24	13	807970	25.7	12
Q53GQ0	DHB12	Very-long-chain 3-oxoacyl-CoA reductase	2	58001	4.8	1
Q562R1	ACTBL	Beta-actin-like protein 2	4	197930	22.1	10
Q5SGD2	PPM1L	Protein phosphatase 1L	18	2066400	6.1	2
Q5T750	KPLCE	Protein KPLCE	59	7919600	26.8	8
Q687X5	STEA4	Metalloreductase STEAP4	29	2701300	5.7	2
Q6FI13	H2A2A	Histone H2A type 2-A	125	57137000	35.4	6
Q6KB66	K2C80	Keratin, type II cytoskeletal 80	28	1964200	32.5	13
Q6MZM9	PRR27	Proline-rich protein 27	699	188430000	23.7	5
Q6NUJ1	SAPL1	Proactivator polypeptide-like 1	36	7969600	17.3	8
Q6PCB0	VWA1	von Willebrand factor A domain-containing protein 1	34	1680100	28.3	8
Q6UXB2	CXL17	C-X-C motif chemokine 17	159	96053000	47.1	14
Q6UXB3	LYPD2	Ly6/PLAUR domain-containing protein 2	31	8726200	11.2	1
Q6UXY8	TMC5	Transmembrane channel-like protein 5	11	346880	1.1	1
Q6XQN6	PNCB	Nicotinate phosphoribosyltransferase	7	282420	10.6	4
Q6ZVX7	FBX50	F-box only protein 50	21	1189500	32.4	7
Q71DI3	H32	Histone H3.2	36	5910800	40.4	5
Q7Z406	MYH14	Myosin-14	156	8725100	26.2	38
Q7Z794	K2C1B	Keratin, type II cytoskeletal 1b	77	11714000	56.6	37
Q7Z7M9	GALT5	Polypeptide N-acetylgalactosaminyltransferase 5	17	364180	9.5	7
Q86SF2	GALT7	N-acetylgalactosaminyltransferase 7	37	1822900	15.1	9
Q86SQ4	AGRG6	Adhesion G-protein coupled receptor G6	17	651520	3.5	3
Q86T26	TM11B	Transmembrane protease serine 11B	17	1258500	20	6
Q86UD1	OAF	Out at first protein homolog	33	3635200	26.7	5
Q86X29	LSR	Lipolysis-stimulated lipoprotein receptor	91	9637000	25.4	15
Q86Y38	XYLT1	Xylosyltransferase 1	9	289830	2.9	2
Q8N1N4	K2C78	Keratin, type II cytoskeletal 78	106	12968000	47.9	27
Q8N474	SFRP1	Secreted frizzled-related protein 1	444	163060000	50.3	20
Q8NBJ4	GOLM1	Golgi membrane protein 1	89	7846100	47.6	22
Q8NBJ7	SUMF2	Inactive C-alpha-formylglycine-generating enzyme 2	29	2486700	22.3	5
Q8NBS9	TXND5	Thioredoxin domain-containing protein 5	20	874500	4.2	2
Q8NES3	LFNG	Beta-1,3-N-acetylglucosaminyltransferase lunatic fringe	93	6426100	36.9	9
Q8NFU3	TSTD1	Thiosulfate:glutathione sulfurtransferase	15	977600	31.3	3
Q8TE68	ES8L1	Epidermal growth factor receptor kinase substrate 8-like protein 1	9	234040	5.8	3
Q8TF30	WHAMM	WASP homolog-associated protein with actin, membranes and microtubules	140	143620000	2.1	1
Q8WUM4	PDC6I	Programmed cell death 6-interacting protein	47	1754400	24.8	14
Q8WVM8	SCFD1	Sec1 family domain-containing protein 1	1	24828	2.3	1
Q8WVV4	POF1B	Protein POF1B	41	2901400	34.1	15
Q8WXG9	AGRV1	Adhesion G-protein coupled receptor V1	37	23898000	0.3	3
Q8WXI7	MUC16	Mucin-16	74	4543200	2.7	19
Q92520	FAM3C	Protein FAM3C	21	1055200	29.5	4
Q92597	NDRG1	Protein NDRG1	4	256090	14	3
Q92743	HTRA1	Serine protease HTRA1	127	14419000	29	16
Q92747	ARC1A	Actin-related protein 2/3 complex subunit 1A	6	94388	5.1	2
Q92817	EVPL	Envoplakin	95	7051600	27.9	43
Q969H8	MYDGF	Myeloid-derived growth factor	13	707410	16.8	3
Q969X2	SIA7F	Alpha-N-acetylgalactosaminide alpha-2,6-sialyltransferase 6	19	902010	17.4	3
Q96BQ1	FAM3D	Protein FAM3D	132	11610000	37.9	7
Q96DA0	PAUF	Pancreatic adenocarcinoma up-regulated factor	175	84284000	71.5	14
Q96DR8	MUCL1	Mucin-like protein 1	69	89651000	13.3	2
Q96HC4	PDLI5	PDZ and LIM domain protein 5	4	170420	6.4	3
Q96KP4	CNDP2	Cytosolic non-specific dipeptidase	25	1028800	38.1	13
Q96L93	KI16B	Kinesin-like protein KIF16B	25	4712900	1.1	2
Q96P63	SPB12	Serpin B12	54	3944200	41.5	14
Q96Q89	KI20B	Kinesin-like protein KIF20B	104	114810000	0.5	1
Q96S96	PEBP4	Phosphatidylethanolamine-binding protein 4	190	43383000	53.3	11
Q96TA1	NIBA2	Protein Niban 2	9	219530	15	8
Q99102	MUC4	Mucin-4	16	628040	1.8	6
Q99497	PARK7	Parkinson disease protein 7	20	880160	42.3	5
Q99574	NEUS	Neuroserpin	73	7671500	27.3	10
Q99816	TS101	Tumor susceptibility gene 101 protein	3	75817	3.6	1
Q99829	CPNE1	Copine-1	3	104760	3	1
Q99880	H2B1L	Histone H2B type 1-L	103	26400000	53.2	7
Q99935	PROL1	Opiorphin prepropeptide	2663	5973800000	37.1	13
Q99954	SMR3A	Submaxillary gland androgen-regulated protein 3A	119	75643000	9.7	1
Q9BRK5	CAB45	45 kDa calcium-binding protein	142	17695000	56.1	17
Q9BWS9	CHID1	Chitinase domain-containing protein 1	91	9097700	27.5	10
Q9C075	K1C23	Keratin, type I cytoskeletal 23	25	1568100	28.4	9
Q9GZN4	BSSP4	Brain-specific serine protease 4	16	668200	14.8	3
Q9GZZ8	LACRT	Extracellular glycoprotein lacritin	2617	11538000000	47.1	19
Q9H0E2	TOLIP	Toll-interacting protein	11	227030	9.9	2
Q9H0U4	RAB1B	Ras-related protein Rab-1B	9	437710	30.8	5
Q9H0W9	CK054	Ester hydrolase C11orf54	9	284420	12.7	3
Q9H299	SH3L3	SH3 domain-binding glutamic acid-rich-like protein 3	21	1210700	35.5	3
Q9H2G2	SLK	STE20-like serine/threonine-protein kinase	11	17635000	3.2	3
Q9H8H3	TMT1A	Thiol S-methyltransferase TMT1A	1	53060	6.1	1
Q9HAT2	SIAE	Sialate O-acetylesterase	11	292320	17	6
Q9HC38	GLOD4	Glyoxalase domain-containing protein 4	37	1488600	8	2
Q9HCY8	S10AE	Protein S100-A14	29	2107500	77.9	5
Q9NP79	VTA1	Vacuolar protein sorting-associated protein VTA1 homolog	20	456910	11.1	2
Q9NRA1	PDGFC	Platelet-derived growth factor C	44	1722500	26.1	8
Q9NYL9	TMOD3	Tropomodulin-3	3	527860	8.8	2
Q9NZ08	ERAP1	Endoplasmic reticulum aminopeptidase 1	48	2045000	13.6	10
Q9NZP8	C1RL	Complement C1r subcomponent-like protein	41	2377200	8.2	4
Q9NZT1	CALL5	Calmodulin-like protein 5	69	8018100	63.7	7
Q9UBC9	SPRR3	Small proline-rich protein 3	25	9043600	74.6	7
Q9UBG3	CRNN	Cornulin	109	14801000	65.7	21
Q9UBR2	CATZ	Cathepsin Z	58	3845100	32.3	8
Q9UBT3	DKK4	Dickkopf-related protein 4	38	2365400	29	6
Q9UBX1	CATF	Cathepsin F	47	1779300	12.2	5
Q9UBX7	KLK11	Kallikrein-11	20	1414900	17.7	3
Q9UGM3	DMBT1	Deleted in malignant brain tumors 1 protein	2167	4277500000	48.2	51
Q9UHD0	IL19	Interleukin-19	21	795130	39	5
Q9UJJ9	GNPTG	N-acetylglucosamine-1-phosphotransferase subunit gamma	30	1926700	30.2	4
Q9UKK3	PARP4	Protein mono-ADP-ribosyltransferase PARP4	1	23584	0.6	1
Q9UKR3	KLK13	Kallikrein-13	4	161720	13.4	3
Q9ULV0	MYO5B	Unconventional myosin-Vb	8	2821300	2.3	3
Q9UM00	TMCO1	Calcium load-activated calcium channel	1	18775	6.3	1
Q9UNW1	MINP1	Multiple inositol polyphosphate phosphatase 1	53	4012500	9.7	4
Q9UQB8	BAIP2	BAR/IMD domain-containing adapter protein 2	2	40066	2	1
Q9Y223	GLCNE	Bifunctional UDP-N-acetylglucosamine 2-epimerase/N-acetylmannosamine kinase	2	42244	2.1	1
Q9Y2A9	B3GN3	N-acetyllactosaminide beta-1,3-N-acetylglucosaminyltransferase 3	5	91173	7.8	2
Q9Y446	PKP3	Plakophilin-3	2	51048	3.8	2
Q9Y4L1	HYOU1	Hypoxia up-regulated protein 1	77	4000200	22.4	16
Q9Y6M9	NDUB9	NADH dehydrogenase [ubiquinone] 1 beta subcomplex subunit 9	1	13112	7.8	1

## Sheet: 1) (a)1 (269)
(a)1 (269): The 269 proteins identified using total dilution volume 250 uL and Trypsin:Protein ratio 50:1, repeat 1
Accession	Gene Name	Protein Description	Protein Coverage	Log 2 Protein Intensity	Protein Length	Protein Molecular Weight (kDa)
A0A075B6H7	KV37	Probable non-functional immunoglobulin kappa variable 3-7	7.8		116	12.783
A0A075B6J9	LV218	Immunoglobulin lambda variable 2-18	11	18.2675	118	12.412
A0A075B6K0	LV316	Immunoglobulin lambda variable 3-16	7.8		115	12.466
A0A075B6K4	LV310	Immunoglobulin lambda variable 3-10	7.8	17.0947	115	12.441
A0A075B6K5	LV39	Immunoglobulin lambda variable 3-9	13.9		115	12.332
A0A075B6R2	HV404	Immunoglobulin heavy variable 4-4	13.7		117	12.848
A0A075B6R9	KVD24	Probable non-functional immunoglobulin kappa variable 2D-24	16.7		120	13.079
A0A075B6S2	KVD29	Immunoglobulin kappa variable 2D-29	16.7		120	13.143
A0A075B6S6	KVD30	Immunoglobulin kappa variable 2D-30	10.8		120	13.215
A0A0A0MS15	HV349	Immunoglobulin heavy variable 3-49	7.6	18.4427	119	13.056
A0A0B4J1V0	HV315	Immunoglobulin heavy variable 3-15	10.1	16.9537	119	12.926
A0A0B4J1V1	HV321	Immunoglobulin heavy variable 3-21	9.4		117	12.839
A0A0B4J1X5	HV374	Immunoglobulin heavy variable 3-74	18.8	19.0324	117	12.839
A0A0B4J1Y9	HV372	Immunoglobulin heavy variable 3-72	10.1		119	13.203
A0A0C4DH25	KVD20	Immunoglobulin kappa variable 3D-20	7.8	20.7213	116	12.515
A0A0C4DH31	HV118	Immunoglobulin heavy variable 1-18	26.5	17.3302	117	12.82
A0A0C4DH68	KV224	Immunoglobulin kappa variable 2-24	16.7	18.7182	120	13.079
A0A0J9YVY3	HV741	Immunoglobulin heavy variable 7-4-1	9.4		117	12.848
A0M8Q6	IGLC7	Immunoglobulin lambda constant 7	36.8		106	11.253
A2NJV5	KV229	Immunoglobulin kappa variable 2-29	16.7	19.7225	120	13.085
O00299	CLIC1	Chloride intracellular channel protein 1	10.8	17.6058	241	26.922
O00391	QSOX1	Sulfhydryl oxidase 1	5.2	15.9094	747	82.577
O00560	SDCB1	Syntenin-1	3.4	16.6716	298	32.444
O00584	RNT2	Ribonuclease T2	3.9	17.4763	256	29.48
O14773	TPP1	Tripeptidyl-peptidase 1	5	17.0962	563	61.247
O15145	ARPC3	Actin-related protein 2/3 complex subunit 3	6.2	14.4115	178	20.546
O43278	SPIT1	Kunitz-type protease inhibitor 1	1.7	15.7471	529	58.397
O43488	ARK72	Aflatoxin B1 aldehyde reductase member 2	4.2	14.1392	359	39.589
O43707	ACTN4	Alpha-actinin-4	1.3	13.5513	911	104.85
O60888	CUTA	Protein CutA	7.8	17.2882	179	19.116
O75094	SLIT3	Slit homolog 3 protein	0.5	15.8014	1523	167.71
O75556	SG2A1	Mammaglobin-B	70.5	24.7346	95	10.884
O75882	ATRN	Attractin	0.7	16.1705	1429	158.54
O95968	SG1D1	Secretoglobin family 1D member 1	38.9	25.831	90	9.898
O95994	AGR2	Anterior gradient protein 2 homolog	6.3	17.9135	175	19.979
P00352	AL1A1	Aldehyde dehydrogenase 1A1	2	16.7991	501	54.861
P00450	CERU	Ceruloplasmin	5.4	20.9399	1065	122.22
P00558	PGK1	Phosphoglycerate kinase 1	3.6	14.1891	417	44.614
P00738	HPT	Haptoglobin	14.8	22.6778	406	45.205
P00751	CFAB	Complement factor B	1.4	19.0068	764	85.532
P01008	ANT3	Antithrombin-III	2.6	17.0915	464	52.602
P01009	A1AT	Alpha-1-antitrypsin	7.2	17.8687	418	46.736
P01011	AACT	Alpha-1-antichymotrypsin	4.5	17.7034	423	47.65
P01023	A2MG	Alpha-2-macroglobulin	0.7	14.6665	1474	163.29
P01024	CO3	Complement C3	16.3	22.3939	1663	187.15
P01033	TIMP1	Metalloproteinase inhibitor 1	12.6	16.5643	207	23.171
P01034	CYTC	Cystatin-C	13.7	19.0283	146	15.799
P01036	CYTS	Cystatin-S	72.3	24.2227	141	16.214
P01037	CYTN	Cystatin-SN	58.9	20.3867	141	16.387
P01591	IGJ	Immunoglobulin J chain	42.8	24.4913	159	18.098
P01594	KV133	Immunoglobulin kappa variable 1-33	13.7	18.1058	117	12.848
P01611	KVD12	Immunoglobulin kappa variable 1D-12	13.7		117	12.62
P01614	KVD40	Immunoglobulin kappa variable 2D-40	16.5		121	13.31
P01615	KVD28	Immunoglobulin kappa variable 2D-28	16.7	18.7488	120	12.957
P01619	KV320	Immunoglobulin kappa variable 3-20	7.8	22.4055	116	12.557
P01624	KV315	Immunoglobulin kappa variable 3-15	7.8	23.2051	115	12.496
P01700	LV147	Immunoglobulin lambda variable 1-47	11.1	18.1861	117	12.283
P01762	HV311	Immunoglobulin heavy variable 3-11	9.4		117	12.909
P01763	HV348	Immunoglobulin heavy variable 3-48	9.4		117	12.812
P01764	HV323	Immunoglobulin heavy variable 3-23	18.8		117	12.582
P01766	HV313	Immunoglobulin heavy variable 3-13	9.5	14.4911	116	12.506
P01767	HV353	Immunoglobulin heavy variable 3-53	19		116	12.769
P01780	HV307	Immunoglobulin heavy variable 3-7	9.4		117	12.943
P01824	HV439	Immunoglobulin heavy variable 4-39	12.8	16.2484	125	13.917
P01833	PIGR	Polymeric immunoglobulin receptor	39.5	25.1283	764	83.283
P01834	IGKC	Immunoglobulin kappa constant	89.7	24.3247	107	11.765
P01860	IGHG3	Immunoglobulin heavy constant gamma 3	3.1		446	49.092
P01871	IGHM	Immunoglobulin heavy constant mu	26.8	24.0683	474	51.923
P01876	IGHA1	Immunoglobulin heavy constant alpha 1	51.3	28.359	398	42.848
P01877	IGHA2	Immunoglobulin heavy constant alpha 2	34.3		391	42.333
P02533	K1C14	Keratin, type I cytoskeletal 14	9.3	19.7267	472	51.561
P02538	K2C6A	Keratin, type II cytoskeletal 6A	13.3	18.2435	564	60.044
P02647	APOA1	Apolipoprotein A-I	5.2	16.5803	267	30.777
P02671	FIBA	Fibrinogen alpha chain	1	15.5298	866	94.972
P02675	FIBB	Fibrinogen beta chain	2.6	15.3333	491	55.928
P02749	APOH	Beta-2-glycoprotein 1	4.3	14.6578	345	38.298
P02750	A2GL	Leucine-rich alpha-2-glycoprotein	2.9	19.7174	347	38.177
P02753	RET4	Retinol-binding protein 4	5	14.7137	201	23.01
P02768	ALBU	Albumin	26.8	24.0749	609	69.366
P02787	TRFE	Serotransferrin	5	18.9525	698	77.049
P02788	TRFL	Lactotransferrin	75.9	29.1362	710	78.181
P02790	HEMO	Hemopexin	4.8	17.5644	462	51.676
P02814	SMR3B	Submaxillary gland androgen-regulated protein 3B	65.8	24.628	79	8.1875
P03973	SLPI	Antileukoproteinase	19.7	21.1357	132	14.326
P04004	VTNC	Vitronectin	6.3	18.2724	478	54.305
P04040	CATA	Catalase	2.8	14.5108	527	59.755
P04075	ALDOA	Fructose-bisphosphate aldolase A	8.5	16.4198	364	39.42
P04083	ANXA1	Annexin A1	4	14.7729	346	38.714
P04217	A1BG	Alpha-1B-glycoprotein	1.6	14.5456	495	54.253
P04259	K2C6B	Keratin, type II cytoskeletal 6B	12.1		564	60.066
P04264	K2C1	Keratin, type II cytoskeletal 1	22.2	23.7864	644	66.038
P04406	G3P	Glyceraldehyde-3-phosphate dehydrogenase	13.7	18.7692	335	36.053
P04432	KVD39	Immunoglobulin kappa variable 1D-39	13.7	15.2843	117	12.737
P04433	KV311	Immunoglobulin kappa variable 3-11	7.8	14.8324	115	12.575
P04792	HSPB1	Heat shock protein beta-1	17.1	22.32	205	22.782
P05090	APOD	Apolipoprotein D	10.6	17.6601	189	21.275
P05109	S10A8	Protein S100-A8	23.7	21.1876	93	10.834
P05164	PERM	Myeloperoxidase	6.4	18.5972	745	83.868
P05787	K2C8	Keratin, type II cytoskeletal 8	1.9		483	53.704
P06310	KV230	Immunoglobulin kappa variable 2-30	10.8		120	13.185
P06312	KV401	Immunoglobulin kappa variable 4-1	14.9	20.6333	121	13.38
P06396	GELS	Gelsolin	3.5	16.1006	782	85.696
P06702	S10A9	Protein S100-A9	36.8	19.3891	114	13.242
P06733	ENOA	Alpha-enolase	12.4	18.7097	434	47.168
P06744	G6PI	Glucose-6-phosphate isomerase	2	15.9075	558	63.146
P06865	HEXA	Beta-hexosaminidase subunit alpha	2.1	17.1023	529	60.702
P07339	CATD	Cathepsin D	13.6	21.3655	412	44.552
P07355	ANXA2	Annexin A2	2.7	17.5285	339	38.604
P07384	CAN1	Calpain-1 catalytic subunit	1.8	17.3832	714	81.889
P07437	TBB5	Tubulin beta chain	5.4		444	49.67
P07602	SAP	Prosaposin	4.4	18.8213	524	58.112
P07711	CATL1	Procathepsin L	3.6	18.6413	333	37.564
P07737	PROF1	Profilin-1	20	16.2753	140	15.054
P07858	CATB	Cathepsin B	4.1	18.0867	339	37.821
P07900	HS90A	Heat shock protein HSP 90-alpha	1.6	15.0089	732	84.659
P08174	DAF	Complement decay-accelerating factor	2.1	18.1952	381	41.4
P08238	HS90B	Heat shock protein HSP 90-beta	1.7		724	83.263
P08246	ELNE	Neutrophil elastase	3	17.2387	267	28.518
P08571	CD14	Monocyte differentiation antigen CD14	10.4	16.5532	375	40.076
P08603	CFAH	Complement factor H	3	17.247	1231	139.09
P08727	K1C19	Keratin, type I cytoskeletal 19	2.2		400	44.105
P08729	K2C7	Keratin, type II cytoskeletal 7	1.9		469	51.385
P08779	K1C16	Keratin, type I cytoskeletal 16	9.3	16.5459	473	51.267
P08865	RSSA	Small ribosomal subunit protein uS2	4.4	14.9326	295	32.854
P09211	GSTP1	Glutathione S-transferase P	13.8	20.4927	210	23.356
P09228	CYTT	Cystatin-SA	13.5		141	16.445
P09237	MMP7	Matrilysin	4.9	17.0277	267	29.676
P0C0L4	CO4A	Complement C4-A	0.6	13.7094	1744	192.78
P0CF74	IGLC6	Immunoglobulin lambda constant 6	50.9		106	11.276
P0DMV8	HS71A	Heat shock 70 kDa protein 1A	6.4	17.43	641	70.051
P0DOX2	IGA2	Immunoglobulin alpha-2 heavy chain	35.2	23.1898	455	48.934
P0DOX5	IGG1	Immunoglobulin gamma-1 heavy chain	5.8	18.6998	449	49.328
P0DOX6	IGM	Immunoglobulin mu heavy chain	14.9		576	63.485
P0DOX7	IGK	Immunoglobulin kappa light chain	53.3	24.1559	214	23.379
P0DOX8	IGL1	Immunoglobulin lambda-1 light chain	28.7	23.6741	216	22.83
P0DOY2	IGLC2	Immunoglobulin lambda constant 2	60.4	23.6159	106	11.293
P0DOY3	IGLC3	Immunoglobulin lambda constant 3	60.4		106	11.265
P0DP02	HVC33	Immunoglobulin heavy variable 3-30-3	18.8		117	12.989
P0DP03	HVC05	Immunoglobulin heavy variable 3-30-5	18.8	13.7598	117	12.947
P10909	CLUS	Clusterin	24.3	22.1773	449	52.494
P12259	FA5	Coagulation factor V	0.4	15.4154	2224	251.7
P12273	PIP	Prolactin-inducible protein	60.3	26.0672	146	16.572
P12429	ANXA3	Annexin A3	2.5	18.0676	323	36.375
P12814	ACTN1	Alpha-actinin-1	1.3		892	103.06
P13645	K1C10	Keratin, type I cytoskeletal 10	20.2	22.1021	584	58.826
P13647	K2C5	Keratin, type II cytoskeletal 5	14.1	19.7874	590	62.378
P13987	CD59	CD59 glycoprotein	6.2	17.8509	128	14.177
P14138	EDN3	Endothelin-3	6.7	15.739	238	25.454
P14174	MIF	Macrophage migration inhibitory factor	17.4	20.143	115	12.476
P14550	AK1A1	Aldo-keto reductase family 1 member A1	4	15.3203	325	36.573
P14555	PA2GA	Phospholipase A2, membrane associated	31.9	20.4729	144	16.083
P14780	MMP9	Matrix metalloproteinase-9	2.1	15.4507	707	78.457
P14923	PLAK	Junction plakoglobin	3.2	16.7778	745	81.744
P15153	RAC2	Ras-related C3 botulinum toxin substrate 2	7.3	17.5422	192	21.429
P15311	EZRI	Ezrin	1.5	18.5343	586	69.412
P15328	FOLR1	Folate receptor alpha	4.3	14.5558	257	29.819
P15924	DESP	Desmoplakin	0.3	15.1932	2871	331.77
P17066	HSP76	Heat shock 70 kDa protein 6	2.5		643	71.027
P18669	PGAM1	Phosphoglycerate mutase 1	4.3	14.8501	254	28.804
P19012	K1C15	Keratin, type I cytoskeletal 15	2		456	49.211
P20061	TCO1	Transcobalamin-1	7.4	15.6717	433	48.206
P20933	ASPG	N(4)-(beta-N-acetylglucosaminyl)-L-asparaginase	3.5	16.4703	346	37.208
P21980	TGM2	Protein-glutamine gamma-glutamyltransferase 2	1.7	14.9506	687	77.328
P22079	PERL	Lactoperoxidase	16.7	23.5173	712	80.287
P23083	HV102	Immunoglobulin heavy variable 1-2	7.7	14.2701	117	13.085
P23284	PPIB	Peptidyl-prolyl cis-trans isomerase B	4.2	17.2474	216	23.742
P23528	COF1	Cofilin-1	10.8	14.458	166	18.502
P24158	PRTN3	Myeloblastin	7.8	18.2238	256	27.807
P25311	ZA2G	Zinc-alpha-2-glycoprotein	49.7	24.8226	298	34.258
P26038	MOES	Moesin	1.6		577	67.819
P26447	S10A4	Protein S100-A4	16.8	12.902	101	11.728
P28799	GRN	Progranulin	2.9	15.5401	593	63.544
P30041	PRDX6	Peroxiredoxin-6	9.4	16.6098	224	25.035
P30044	PRDX5	Peroxiredoxin-5, mitochondrial	18.2	18.2181	214	22.086
P30085	KCY	UMP-CMP kinase	4.1	13.9499	196	22.222
P30101	PDIA3	Protein disulfide-isomerase A3	2.4	15.5193	505	56.782
P30740	ILEU	Leukocyte elastase inhibitor	6.6	18.3018	379	42.741
P30838	AL3A1	Aldehyde dehydrogenase, dimeric NADP-preferring	2	16.1274	453	50.394
P31025	LCN1	Lipocalin-1	61.4	26.3082	176	19.25
P31146	COR1A	Coronin-1A	1.7	18.327	461	51.026
P31151	S10A7	Protein S100-A7	10.9	16.2785	101	11.471
P32119	PRDX2	Peroxiredoxin-2	11.6	14.6154	198	21.892
P34096	RNAS4	Ribonuclease 4	19	16.9269	147	16.84
P35527	K1C9	Keratin, type I cytoskeletal 9	31.6	22.5928	623	62.064
P35908	K22E	Keratin, type II cytoskeletal 2 epidermal	19.7	16.2004	639	65.432
P36955	PEDF	Pigment epithelium-derived factor	5.7	16.8233	418	46.312
P37802	TAGL2	Transgelin-2	6	14.6389	199	22.391
P40394	ADH7	All-trans-retinol dehydrogenase [NAD(+)] ADH7	3.4	15.9657	386	41.481
P40925	MDHC	Malate dehydrogenase, cytoplasmic	5.1	14.7362	334	36.426
P43251	BTD	Biotinidase	3.1	15.1552	543	61.132
P49189	AL9A1	4-trimethylaminobutyraldehyde dehydrogenase	2.8	15.2494	494	53.801
P49788	TIG1	Retinoic acid receptor responder protein 1	11.9	20.5835	294	33.285
P58499	FAM3B	Protein FAM3B	3.4	16.1996	235	25.982
P59666	DEF3	Neutrophil defensin 3	20.2	23.3483	94	10.245
P60174	TPIS	Triosephosphate isomerase	14.1	20.3214	249	26.669
P60709	ACTB	Actin, cytoplasmic 1	22.1	22.1807	375	41.736
P61626	LYSC	Lysozyme C	83.8	27.9077	148	16.537
P61769	B2MG	Beta-2-microglobulin	19.3	20.5963	119	13.714
P62805	H4	Histone H4	7.8	15.687	103	11.367
P62937	PPIA	Peptidyl-prolyl cis-trans isomerase A	15.8	20.0613	165	18.012
P63104	1433Z	14-3-3 protein zeta/delta	3.7	17.287	245	27.745
P63261	ACTG	Actin, cytoplasmic 2	17.6		375	41.792
P68104	EF1A1	Elongation factor 1-alpha 1	2.4	17.192	462	50.14
P68133	ACTS	Actin, alpha skeletal muscle	11.9		377	42.051
P68363	TBA1B	Tubulin alpha-1B chain	4	14.6158	451	50.151
P68366	TBA4A	Tubulin alpha-4A chain	4		448	49.924
P68371	TBB4B	Tubulin beta-4B chain	5.4	19.1444	445	49.83
P69905	HBA	Hemoglobin subunit alpha	6.3	16.0745	142	15.257
P80188	NGAL	Neutrophil gelatinase-associated lipocalin	38.9	23.723	198	22.588
P80748	LV321	Immunoglobulin lambda variable 3-21	13.7	16.1388	117	12.446
P81605	DCD	Dermcidin	10.9	16.64	110	11.284
P98160	PGBM	Basement membrane-specific heparan sulfate proteoglycan core protein	7.2	22.8337	4391	468.83
Q01469	FABP5	Fatty acid-binding protein 5	6.7	20.7577	135	15.164
Q02413	DSG1	Desmoglein-1	3.3	15.8159	1049	113.75
Q02809	PLOD1	Procollagen-lysine,2-oxoglutarate 5-dioxygenase 1	2.2	18.6026	727	83.549
Q03591	FHR1	Complement factor H-related protein 1	3.3		330	37.65
Q04609	FOLH1	Glutamate carboxypeptidase 2	4.3	15.9911	750	84.33
Q04695	K1C17	Keratin, type I cytoskeletal 17	4.6	14.679	432	48.105
Q06828	FMOD	Fibromodulin	3.2	15.3723	376	43.178
Q06830	PRDX1	Peroxiredoxin-1	11.6	16.5067	199	22.11
Q08380	LG3BP	Galectin-3-binding protein	9.9	18.9988	585	65.33
Q08431	MFGM	Lactadherin	2.6	17.9582	387	43.104
Q13045	FLII	Protein flightless-1 homolog	0.9	13.8304	1269	144.75
Q13162	PRDX4	Peroxiredoxin-4	4.4		271	30.54
Q13421	MSLN	Mesothelin	25.6	24.0898	630	68.985
Q13867	BLMH	Bleomycin hydrolase	5.9	17.2436	455	52.562
Q14118	DAG1	Dystroglycan 1	2.1	17.207	895	97.44
Q14508	WFDC2	WAP four-disulfide core domain protein 2	11.3	14.3095	124	12.993
Q14515	SPRL1	SPARC-like protein 1	7.8	17.5755	664	75.207
Q14697	GANAB	Neutral alpha-glucosidase AB	3.6	17.5675	944	106.87
Q15782	CH3L2	Chitinase-3-like protein 2	2.8	17.0863	390	43.5
Q15904	VAS1	V-type proton ATPase subunit S1	2.8	15.977	470	52.025
Q16378	PROL4	Proline-rich protein 4	27.6	25.6339	134	15.097
Q2I0M4	LRC26	Leucine-rich repeat-containing protein 26	4.5	14.2122	334	34.856
Q3SY84	K2C71	Keratin, type II cytoskeletal 71	1.7		523	57.291
Q5SGD2	PPM1L	Protein phosphatase 1L	2.5	14.1495	360	41.053
Q5T750	KPLCE	Protein KPLCE	3.6	18.4208	250	26.238
Q5XKE5	K2C79	Keratin, type II cytoskeletal 79	3.9		535	57.835
Q687X5	STEA4	Metalloreductase STEAP4	3.5	15.0452	459	51.981
Q6MZM9	PRR27	Proline-rich protein 27	11.4	17.5503	219	22.72
Q6P531	GGT6	Glutathione hydrolase 6	2.6	16.0683	493	50.509
Q6UXB3	LYPD2	Ly6/PLAUR domain-containing protein 2	11.2	15.8264	125	13.115
Q7Z3Y8	K1C27	Keratin, type I cytoskeletal 27	2		459	49.823
Q7Z3Z0	K1C25	Keratin, type I cytoskeletal 25	2		450	49.317
Q7Z406	MYH14	Myosin-14	1.8	16.7907	1995	227.87
Q7Z794	K2C1B	Keratin, type II cytoskeletal 1b	5.7	14.9198	578	61.802
Q86UD1	OAF	Out at first protein homolog	4	16.3799	273	30.688
Q8NES3	LFNG	Beta-1,3-N-acetylglucosaminyltransferase lunatic fringe	6.9	16.3176	379	41.773
Q8TF30	WHAMM	WASP homolog-associated protein with actin, membranes and microtubules	2.1	20.3596	809	90.923
Q92520	FAM3C	Protein FAM3C	5.3	15.4626	227	24.68
Q92743	HTRA1	Serine protease HTRA1	1.9	16.4558	480	51.286
Q96BQ1	FAM3D	Protein FAM3D	6.2	14.9109	224	24.963
Q96DA0	PAUF	Pancreatic adenocarcinoma up-regulated factor	5.2	15.0891	172	18.878
Q96DR8	MUCL1	Mucin-like protein 1	13.3	20.591	90	9.0391
Q96Q89	KI20B	Kinesin-like protein KIF20B	0.5	20.3869	1820	210.63
Q96S96	PEBP4	Phosphatidylethanolamine-binding protein 4	11.9	16.8286	227	25.733
Q99935	PROL1	Opiorphin prepropeptide	30.6	24.2697	248	27.216
Q99954	SMR3A	Submaxillary gland androgen-regulated protein 3A	9.7	15.8178	134	14.048
Q9BWS9	CHID1	Chitinase domain-containing protein 1	3.1	15.8052	393	44.94
Q9GZZ8	LACRT	Extracellular glycoprotein lacritin	38.4	27.4908	138	14.246
Q9H299	SH3L3	SH3 domain-binding glutamic acid-rich-like protein 3	10.8	13.7065	93	10.438
Q9NP79	VTA1	Vacuolar protein sorting-associated protein VTA1 homolog	4.6	14.2942	307	33.879
Q9NZP8	C1RL	Complement C1r subcomponent-like protein	3.1	14.1137	487	53.498
Q9P2D7	DYH1	Dynein axonemal heavy chain 1	0.5	21.8787	4265	487.49
Q9UBG3	CRNN	Cornulin	1.4	15.2873	495	53.533
Q9UBX1	CATF	Cathepsin F	1.7	14.0159	484	53.365
Q9UGM3	DMBT1	Deleted in malignant brain tumors 1 protein	31.8	25.631	2413	260.73
Q9UJJ9	GNPTG	N-acetylglucosamine-1-phosphotransferase subunit gamma	6.6	13.9674	305	33.973
Q9UNW1	MINP1	Multiple inositol polyphosphate phosphatase 1	2.3	16.4142	487	55.051

## Sheet: 2) (a)2 (310)
(a)2 (310): The 310 proteins identified using total dilution volume 250 uL and Trypsin:Protein ratio 50:1, repeat 2
Accession	Gene Name	Protein Description	Protein Coverage	Log 2 Protein Intensity	Protein Length	Protein Molecular Weight (kDa)
A0A075B6H7	KV37	Probable non-functional immunoglobulin kappa variable 3-7	7.8		116	12.783
A0A075B6I0	LV861	Immunoglobulin lambda variable 8-61	14.8	18.0559	122	12.814
A0A075B6I9	LV746	Immunoglobulin lambda variable 7-46	7.7		117	12.468
A0A075B6J9	LV218	Immunoglobulin lambda variable 2-18	11	17.2728	118	12.412
A0A075B6K0	LV316	Immunoglobulin lambda variable 3-16	7		115	12.466
A0A075B6K4	LV310	Immunoglobulin lambda variable 3-10	7	16.7664	115	12.441
A0A075B6K5	LV39	Immunoglobulin lambda variable 3-9	13.9		115	12.332
A0A075B6R9	KVD24	Probable non-functional immunoglobulin kappa variable 2D-24	16.7		120	13.079
A0A075B6S2	KVD29	Immunoglobulin kappa variable 2D-29	10.8		120	13.143
A0A075B6S6	KVD30	Immunoglobulin kappa variable 2D-30	10.8		120	13.215
A0A087WSX0	LV545	Immunoglobulin lambda variable 5-45	13.8	14.0706	123	13.162
A0A087WSY6	KVD15	Immunoglobulin kappa variable 3D-15	7.8	20.602	115	12.534
A0A0A0MS14	HV145	Immunoglobulin heavy variable 1-45	7.7	16.0667	117	13.508
A0A0A0MS15	HV349	Immunoglobulin heavy variable 3-49	26.9	16.0438	119	13.056
A0A0B4J1U7	HV601	Immunoglobulin heavy variable 6-1	5.8	21.3501	121	13.481
A0A0B4J1V0	HV315	Immunoglobulin heavy variable 3-15	31.9	19.9671	119	12.926
A0A0B4J1V1	HV321	Immunoglobulin heavy variable 3-21	15.4		117	12.839
A0A0B4J1V6	HV373	Immunoglobulin heavy variable 3-73	5.9		119	12.858
A0A0B4J1X5	HV374	Immunoglobulin heavy variable 3-74	30.8	21.3309	117	12.839
A0A0B4J1X8	HV343	Immunoglobulin heavy variable 3-43	5.9		118	13.077
A0A0B4J1Y9	HV372	Immunoglobulin heavy variable 3-72	16		119	13.203
A0A0C4DH25	KVD20	Immunoglobulin kappa variable 3D-20	21.6	21.5047	116	12.515
A0A0C4DH31	HV118	Immunoglobulin heavy variable 1-18	12	15.6519	117	12.82
A0A0C4DH36	HV338	Probable non-functional immunoglobulin heavy variable 3-38	6		116	12.758
A0A0C4DH68	KV224	Immunoglobulin kappa variable 2-24	16.7	19.1244	120	13.079
A0A0J9YVY3	HV741	Immunoglobulin heavy variable 7-4-1	9.4		117	12.848
A0A0J9YX35	HV64D	Immunoglobulin heavy variable 3-64D	15.4	13.6349	117	12.822
A0A0J9YXX1	HV5X1	Immunoglobulin heavy variable 5-10-1	10.3	14.8885	117	12.772
A0M8Q6	IGLC7	Immunoglobulin lambda constant 7	36.8		106	11.253
A2NJV5	KV229	Immunoglobulin kappa variable 2-29	10.8	19.9021	120	13.085
O00115	DNS2A	Deoxyribonuclease-2-alpha	3.3	16.3528	360	39.58
O00151	PDLI1	PDZ and LIM domain protein 1	4.9	14.913	329	36.071
O00264	PGRC1	Membrane-associated progesterone receptor component 1	7.2	14.5055	195	21.671
O00299	CLIC1	Chloride intracellular channel protein 1	7.5	16.9549	241	26.922
O00391	QSOX1	Sulfhydryl oxidase 1	7.1	19.0404	747	82.577
O00584	RNT2	Ribonuclease T2	9.4	15.8596	256	29.48
O14745	NHRF1	Na(+)/H(+) exchange regulatory cofactor NHE-RF1	3.4	16.2805	358	38.868
O43490	PROM1	Prominin-1	1.5	14.0706	865	97.201
O43707	ACTN4	Alpha-actinin-4	1.3	14.2809	911	104.85
O75556	SG2A1	Mammaglobin-B	75.8	25.1227	95	10.884
O75594	PGRP1	Peptidoglycan recognition protein 1	8.2	13.967	196	21.731
O75874	IDHC	Isocitrate dehydrogenase [NADP] cytoplasmic	3.1	14.7265	414	46.659
O75888	TNF13	Tumor necrosis factor ligand superfamily member 13	4	17.4353	250	27.433
O95336	6PGL	6-phosphogluconolactonase	6.2	14.219	258	27.547
O95968	SG1D1	Secretoglobin family 1D member 1	46.7	26.8904	90	9.898
P00338	LDHA	L-lactate dehydrogenase A chain	3.6	14.0629	332	36.688
P00352	AL1A1	Aldehyde dehydrogenase 1A1	4.4	18.8688	501	54.861
P00390	GSHR	Glutathione reductase, mitochondrial	2.3	17.7669	522	56.256
P00450	CERU	Ceruloplasmin	7.4	20.2831	1065	122.22
P00558	PGK1	Phosphoglycerate kinase 1	8.2	15.0267	417	44.614
P00734	THRB	Prothrombin	1.4	13.0228	622	70.036
P00736	C1R	Complement C1r subcomponent	2.1	13.6106	705	80.118
P00738	HPT	Haptoglobin	22.4	22.7566	406	45.205
P00751	CFAB	Complement factor B	1.4	20.2084	764	85.532
P01009	A1AT	Alpha-1-antitrypsin	3.3	13.107	418	46.736
P01011	AACT	Alpha-1-antichymotrypsin	12.1	18.0335	423	47.65
P01024	CO3	Complement C3	11.5	22.0569	1663	187.15
P01033	TIMP1	Metalloproteinase inhibitor 1	13.5	18.5179	207	23.171
P01034	CYTC	Cystatin-C	39	20.9069	146	15.799
P01036	CYTS	Cystatin-S	60.3	24.8794	141	16.214
P01037	CYTN	Cystatin-SN	59.6	21.8617	141	16.387
P01133	EGF	Pro-epidermal growth factor	0.9	15.3559	1207	133.99
P01591	IGJ	Immunoglobulin J chain	56.6	25.6961	159	18.098
P01611	KVD12	Immunoglobulin kappa variable 1D-12	13.7		117	12.62
P01614	KVD40	Immunoglobulin kappa variable 2D-40	16.5		121	13.31
P01615	KVD28	Immunoglobulin kappa variable 2D-28	16.7	17.5085	120	12.957
P01619	KV320	Immunoglobulin kappa variable 3-20	13.8	15.8032	116	12.557
P01624	KV315	Immunoglobulin kappa variable 3-15	7.8	23.9647	115	12.496
P01700	LV147	Immunoglobulin lambda variable 1-47	11.1	18.1101	117	12.283
P01704	LV214	Immunoglobulin lambda variable 2-14	13.3	14.9004	120	12.597
P01762	HV311	Immunoglobulin heavy variable 3-11	15.4		117	12.909
P01763	HV348	Immunoglobulin heavy variable 3-48	15.4		117	12.812
P01764	HV323	Immunoglobulin heavy variable 3-23	31.6	13.7196	117	12.582
P01766	HV313	Immunoglobulin heavy variable 3-13	15.5	14.6572	116	12.506
P01767	HV353	Immunoglobulin heavy variable 3-53	25		116	12.769
P01780	HV307	Immunoglobulin heavy variable 3-7	15.4		117	12.943
P01782	HV309	Immunoglobulin heavy variable 3-9	5.9		118	12.945
P01833	PIGR	Polymeric immunoglobulin receptor	50.1	25.6355	764	83.283
P01834	IGKC	Immunoglobulin kappa constant	71	24.482	107	11.765
P01860	IGHG3	Immunoglobulin heavy constant gamma 3	3.1		446	49.092
P01871	IGHM	Immunoglobulin heavy constant mu	17.3	24.4956	474	51.923
P01876	IGHA1	Immunoglobulin heavy constant alpha 1	47.5	28.4176	398	42.848
P01877	IGHA2	Immunoglobulin heavy constant alpha 2	42.7		391	42.333
P02533	K1C14	Keratin, type I cytoskeletal 14	5.3		472	51.561
P02538	K2C6A	Keratin, type II cytoskeletal 6A	13.8	16.6734	564	60.044
P02675	FIBB	Fibrinogen beta chain	2.6	15.0323	491	55.928
P02749	APOH	Beta-2-glycoprotein 1	8.7	17.6804	345	38.298
P02768	ALBU	Albumin	40.2	24.7842	609	69.366
P02787	TRFE	Serotransferrin	9.7	20.371	698	77.049
P02788	TRFL	Lactotransferrin	80.4	29.8364	710	78.181
P02790	HEMO	Hemopexin	4.8	17.5064	462	51.676
P02814	SMR3B	Submaxillary gland androgen-regulated protein 3B	65.8	21.4927	79	8.1875
P03973	SLPI	Antileukoproteinase	47	22.4828	132	14.326
P04075	ALDOA	Fructose-bisphosphate aldolase A	5.5	15.9663	364	39.42
P04083	ANXA1	Annexin A1	4	15.2413	346	38.714
P04211	LV743	Immunoglobulin lambda variable 7-43	7.7	22.5095	117	12.451
P04217	A1BG	Alpha-1B-glycoprotein	5.7	17.2347	495	54.253
P04259	K2C6B	Keratin, type II cytoskeletal 6B	11		564	60.066
P04264	K2C1	Keratin, type II cytoskeletal 1	26.1	23.8397	644	66.038
P04406	G3P	Glyceraldehyde-3-phosphate dehydrogenase	20.6	20.5569	335	36.053
P04432	KVD39	Immunoglobulin kappa variable 1D-39	13.7	15.3378	117	12.737
P04433	KV311	Immunoglobulin kappa variable 3-11	13.9	22.0107	115	12.575
P04792	HSPB1	Heat shock protein beta-1	17.1	21.874	205	22.782
P05090	APOD	Apolipoprotein D	6.9	17.3388	189	21.275
P05109	S10A8	Protein S100-A8	11.8	19.7757	93	10.834
P05164	PERM	Myeloperoxidase	11.9	19.1791	745	83.868
P05787	K2C8	Keratin, type II cytoskeletal 8	1.9		483	53.704
P06310	KV230	Immunoglobulin kappa variable 2-30	10.8		120	13.185
P06312	KV401	Immunoglobulin kappa variable 4-1	14.9	21.3307	121	13.38
P06396	GELS	Gelsolin	1.3	14.1653	782	85.696
P06702	S10A9	Protein S100-A9	13.2	16.7479	114	13.242
P06733	ENOA	Alpha-enolase	13.4	19.4343	434	47.168
P06865	HEXA	Beta-hexosaminidase subunit alpha	2.1	15.9654	529	60.702
P07195	LDHB	L-lactate dehydrogenase B chain	3.6		334	36.638
P07339	CATD	Cathepsin D	9.2	21.7796	412	44.552
P07355	ANXA2	Annexin A2	2.7	17.0335	339	38.604
P07384	CAN1	Calpain-1 catalytic subunit	3.1	16.861	714	81.889
P07437	TBB5	Tubulin beta chain	5.4		444	49.67
P07602	SAP	Prosaposin	4.4	18.8306	524	58.112
P07686	HEXB	Beta-hexosaminidase subunit beta	3.1	14.0346	556	63.137
P07711	CATL1	Procathepsin L	7.8	18.9269	333	37.564
P07737	PROF1	Profilin-1	26.4	16.4448	140	15.054
P07858	CATB	Cathepsin B	20.4	19.9458	339	37.821
P07996	TSP1	Thrombospondin-1	1.2	15.2327	1170	129.38
P08246	ELNE	Neutrophil elastase	3	17.6044	267	28.518
P08311	CATG	Cathepsin G	12.5	20.3723	255	28.837
P08571	CD14	Monocyte differentiation antigen CD14	25.6	19.0542	375	40.076
P08582	TRFM	Melanotransferrin	3.4	17.0012	738	80.214
P08603	CFAH	Complement factor H	1.9	18.0767	1231	139.09
P08670	VIME	Vimentin	3	14.6017	466	53.651
P08727	K1C19	Keratin, type I cytoskeletal 19	6	15.0481	400	44.105
P08729	K2C7	Keratin, type II cytoskeletal 7	1.9		469	51.385
P08779	K1C16	Keratin, type I cytoskeletal 16	5.3		473	51.267
P09211	GSTP1	Glutathione S-transferase P	6.2	20.0029	210	23.356
P09228	CYTT	Cystatin-SA	13.5		141	16.445
P09237	MMP7	Matrilysin	4.9	15.6064	267	29.676
P09668	CATH	Pro-cathepsin H	4.8	15.7171	335	37.393
P0C0L4	CO4A	Complement C4-A	0.9	13.3697	1744	192.78
P0CF74	IGLC6	Immunoglobulin lambda constant 6	50.9		106	11.276
P0DMV8	HS71A	Heat shock 70 kDa protein 1A	1.7	15.9581	641	70.051
P0DOX2	IGA2	Immunoglobulin alpha-2 heavy chain	46.2	23.1014	455	48.934
P0DOX3	IGD	Immunoglobulin delta heavy chain	1.6	14.8712	512	56.224
P0DOX5	IGG1	Immunoglobulin gamma-1 heavy chain	8.5	21.5633	449	49.328
P0DOX6	IGM	Immunoglobulin mu heavy chain	8.9		576	63.485
P0DOX7	IGK	Immunoglobulin kappa light chain	35.5	24.6535	214	23.379
P0DOX8	IGL1	Immunoglobulin lambda-1 light chain	38	23.9046	216	22.83
P0DOY2	IGLC2	Immunoglobulin lambda constant 2	85.8	23.9298	106	11.293
P0DOY3	IGLC3	Immunoglobulin lambda constant 3	85.8		106	11.265
P0DP02	HVC33	Immunoglobulin heavy variable 3-30-3	24.8		117	12.989
P0DP03	HVC05	Immunoglobulin heavy variable 3-30-5	15.4		117	12.947
P0DP04	HV43D	Immunoglobulin heavy variable 3-43D	5.9		118	13.017
P0DTE1	HV383	Probable non-functional immunoglobulin heavy variable 3-38-3	6.1		115	12.671
P10586	PTPRF	Receptor-type tyrosine-protein phosphatase F	0.8	14.5909	1907	212.88
P10599	THIO	Thioredoxin	8.6	17.7365	105	11.737
P10909	CLUS	Clusterin	25.6	22.877	449	52.494
P11021	BIP	Endoplasmic reticulum chaperone BiP	2.1	15.8053	654	72.332
P12273	PIP	Prolactin-inducible protein	60.3	26.2762	146	16.572
P12429	ANXA3	Annexin A3	2.5	17.822	323	36.375
P12814	ACTN1	Alpha-actinin-1	1.3		892	103.06
P13645	K1C10	Keratin, type I cytoskeletal 10	29.1	22.8732	584	58.826
P13647	K2C5	Keratin, type II cytoskeletal 5	15.3	20.9515	590	62.378
P13987	CD59	CD59 glycoprotein	8.6	13.3559	128	14.177
P14138	EDN3	Endothelin-3	6.7	16.4012	238	25.454
P14174	MIF	Macrophage migration inhibitory factor	19.1	20.4151	115	12.476
P14550	AK1A1	Aldo-keto reductase family 1 member A1	12	17.2214	325	36.573
P14555	PA2GA	Phospholipase A2, membrane associated	47.9	21.8568	144	16.083
P14618	KPYM	Pyruvate kinase PKM	11.7	19.5252	531	57.936
P14780	MMP9	Matrix metalloproteinase-9	1.6	17.8476	707	78.457
P14923	PLAK	Junction plakoglobin	3	16.5716	745	81.744
P15291	B4GT1	Beta-1,4-galactosyltransferase 1	3	15.4559	398	43.92
P15311	EZRI	Ezrin	1.5	18.2081	586	69.412
P15924	DESP	Desmoplakin	0.7	15.629	2871	331.77
P16152	CBR1	Carbonyl reductase [NADPH] 1	4.3	14.9792	277	30.375
P17936	IBP3	Insulin-like growth factor-binding protein 3	2.7	15.0433	291	31.674
P18510	IL1RA	Interleukin-1 receptor antagonist protein	6.8	14.5821	177	20.055
P19012	K1C15	Keratin, type I cytoskeletal 15	3.5		456	49.211
P19013	K2C4	Keratin, type II cytoskeletal 4	1.7		520	56.143
P19957	ELAF	Elafin	7.7	16.2086	117	12.269
P19971	TYPH	Thymidine phosphorylase	2.7	15.6564	482	49.955
P20061	TCO1	Transcobalamin-1	8.3	17.1969	433	48.206
P20933	ASPG	N(4)-(beta-N-acetylglucosaminyl)-L-asparaginase	3.5	18.5806	346	37.208
P21980	TGM2	Protein-glutamine gamma-glutamyltransferase 2	1.7	13.7648	687	77.328
P22079	PERL	Lactoperoxidase	15.9	23.2398	712	80.287
P22314	UBA1	Ubiquitin-like modifier-activating enzyme 1	1.4	14.4689	1058	117.85
P22352	GPX3	Glutathione peroxidase 3	16.4	19.0349	226	25.552
P23083	HV102	Immunoglobulin heavy variable 1-2	17.1	16.9052	117	13.085
P23528	COF1	Cofilin-1	19.3	16.0734	166	18.502
P24158	PRTN3	Myeloblastin	8.2	18.091	256	27.807
P25311	ZA2G	Zinc-alpha-2-glycoprotein	60.7	26.1218	298	34.258
P25774	CATS	Cathepsin S	2.4	17.2211	331	37.495
P26038	MOES	Moesin	1.6		577	67.819
P26447	S10A4	Protein S100-A4	25.7	18.0534	101	11.728
P27105	STOM	Stomatin	2.8	15.3076	288	31.73
P27348	1433T	14-3-3 protein theta	3.7	14.2539	245	27.764
P28062	PSB8	Proteasome subunit beta type-8	3.6	14.2419	276	30.354
P28799	GRN	Progranulin	7.3	18.0891	593	63.544
P29401	TKT	Transketolase	1.9	15.5552	623	67.877
P30041	PRDX6	Peroxiredoxin-6	9.4	16.1138	224	25.035
P30044	PRDX5	Peroxiredoxin-5, mitochondrial	15.9	18.5863	214	22.086
P30086	PEBP1	Phosphatidylethanolamine-binding protein 1	4.3	15.8517	187	21.057
P30101	PDIA3	Protein disulfide-isomerase A3	2.4	14.2622	505	56.782
P30740	ILEU	Leukocyte elastase inhibitor	6.6	18.3726	379	42.741
P31025	LCN1	Lipocalin-1	61.9	26.4405	176	19.25
P31146	COR1A	Coronin-1A	1.7	14.0989	461	51.026
P31151	S10A7	Protein S100-A7	10.9	17.201	101	11.471
P31941	ABC3A	DNA dC->dU-editing enzyme APOBEC-3A	4.5	17.7466	199	23.012
P34096	RNAS4	Ribonuclease 4	5.4	15.121	147	16.84
P35527	K1C9	Keratin, type I cytoskeletal 9	18.9	22.3073	623	62.064
P35579	MYH9	Myosin-9	0.7	14.53	1960	226.53
P35908	K22E	Keratin, type II cytoskeletal 2 epidermal	20.3	15.8055	639	65.432
P36955	PEDF	Pigment epithelium-derived factor	3.3	16.8147	418	46.312
P40394	ADH7	All-trans-retinol dehydrogenase [NAD(+)] ADH7	3.4	16.8601	386	41.481
P40925	MDHC	Malate dehydrogenase, cytoplasmic	5.1	14.1888	334	36.426
P43251	BTD	Biotinidase	3.1	17.112	543	61.132
P47755	CAZA2	F-actin-capping protein subunit alpha-2	3.5		286	32.949
P49788	TIG1	Retinoic acid receptor responder protein 1	6.1	21.2451	294	33.285
P49913	CAMP	Cathelicidin antimicrobial peptide	4.7	14.2004	170	19.301
P50395	GDIB	Rab GDP dissociation inhibitor beta	4.3	13.4368	445	50.663
P50897	PPT1	Palmitoyl-protein thioesterase 1	5.9	14.6118	306	34.193
P52895	AK1C2	Aldo-keto reductase family 1 member C2	3.7	12.7577	323	36.735
P52907	CAZA1	F-actin-capping protein subunit alpha-1	8.7	15.6843	286	32.922
P53634	CATC	Dipeptidyl peptidase 1	2.4	15.6419	463	51.853
P55058	PLTP	Phospholipid transfer protein	2.2	17.29	493	54.739
P59666	DEF3	Neutrophil defensin 3	10.6	23.5703	94	10.245
P60174	TPIS	Triosephosphate isomerase	18.5	20.3646	249	26.669
P60660	MYL6	Myosin light polypeptide 6	7.3	13.8541	151	16.93
P60709	ACTB	Actin, cytoplasmic 1	40.3	23.4682	375	41.736
P61626	LYSC	Lysozyme C	87.2	28.7868	148	16.537
P61769	B2MG	Beta-2-microglobulin	19.3	19.186	119	13.714
P62937	PPIA	Peptidyl-prolyl cis-trans isomerase A	8.5	19.7985	165	18.012
P63000	RAC1	Ras-related C3 botulinum toxin substrate 1	7.3	14.9952	192	21.45
P63261	ACTG	Actin, cytoplasmic 2	40.3	15.1531	375	41.792
P68133	ACTS	Actin, alpha skeletal muscle	17.2		377	42.051
P68371	TBB4B	Tubulin beta-4B chain	5.4	19.529	445	49.83
P68871	HBB	Hemoglobin subunit beta	6.8	17.0506	147	15.998
P78371	TCPB	T-complex protein 1 subunit beta	2.2	14.217	535	57.488
P80188	NGAL	Neutrophil gelatinase-associated lipocalin	39.4	21.8462	198	22.588
P80303	NUCB2	Nucleobindin-2	2.1	17.5038	420	50.222
P80748	LV321	Immunoglobulin lambda variable 3-21	13.7	15.3789	117	12.446
P81605	DCD	Dermcidin	10.9	17.2874	110	11.284
P98088	MUC5A	Mucin-5AC	0.8	16.0326	5654	585.56
P98160	PGBM	Basement membrane-specific heparan sulfate proteoglycan core protein	10.8	23.649	4391	468.83
Q01469	FABP5	Fatty acid-binding protein 5	6.7	20.9286	135	15.164
Q02809	PLOD1	Procollagen-lysine,2-oxoglutarate 5-dioxygenase 1	1	14.4262	727	83.549
Q02818	NUCB1	Nucleobindin-1	2.2	14.3944	461	53.879
Q04609	FOLH1	Glutamate carboxypeptidase 2	2	13.7915	750	84.33
Q04695	K1C17	Keratin, type I cytoskeletal 17	3.7		432	48.105
Q06830	PRDX1	Peroxiredoxin-1	6	18.3624	199	22.11
Q08380	LG3BP	Galectin-3-binding protein	12.1	20.5102	585	65.33
Q10588	BST1	ADP-ribosyl cyclase/cyclic ADP-ribose hydrolase 2	2.8	13.9281	318	35.724
Q13045	FLII	Protein flightless-1 homolog	0.9	13.1671	1269	144.75
Q13162	PRDX4	Peroxiredoxin-4	8.5	14.733	271	30.54
Q13421	MSLN	Mesothelin	30.6	25.0931	630	68.985
Q13591	SEM5A	Semaphorin-5A	1.5	23.1551	1074	120.61
Q13867	BLMH	Bleomycin hydrolase	2.4	17.133	455	52.562
Q14118	DAG1	Dystroglycan 1	1.7	17.8951	895	97.44
Q14515	SPRL1	SPARC-like protein 1	6.2	17.2344	664	75.207
Q14525	KT33B	Keratin, type I cuticular Ha3-II	1.7		404	46.213
Q14532	K1H2	Keratin, type I cuticular Ha2	1.6		448	50.343
Q14697	GANAB	Neutral alpha-glucosidase AB	2.6	16.4518	944	106.87
Q15293	RCN1	Reticulocalbin-1	2.4	14.006	331	38.89
Q15782	CH3L2	Chitinase-3-like protein 2	2.8	18.1252	390	43.5
Q15904	VAS1	V-type proton ATPase subunit S1	2.8	14.7466	470	52.025
Q16378	PROL4	Proline-rich protein 4	36.6	26.1625	134	15.097
Q2I0M4	LRC26	Leucine-rich repeat-containing protein 26	8.4	15.9148	334	34.856
Q2M2I5	K1C24	Keratin, type I cytoskeletal 24	1.3		525	55.087
Q3SY84	K2C71	Keratin, type II cytoskeletal 71	1.7		523	57.291
Q562R1	ACTBL	Beta-actin-like protein 2	1.9		376	42.003
Q5SGD2	PPM1L	Protein phosphatase 1L	2.5	17.6847	360	41.053
Q5T750	KPLCE	Protein KPLCE	3.6	18.2192	250	26.238
Q5XKE5	K2C79	Keratin, type II cytoskeletal 79	3.9		535	57.835
Q687X5	STEA4	Metalloreductase STEAP4	3.5	13.7837	459	51.981
Q6FI13	H2A2A	Histone H2A type 2-A	21.5	18.6378	130	14.095
Q6MZM9	PRR27	Proline-rich protein 27	11.4	18.8527	219	22.72
Q6P531	GGT6	Glutathione hydrolase 6	2.2	14.9513	493	50.509
Q6UXY8	TMC5	Transmembrane channel-like protein 5	1.1	13.4218	1006	114.8
Q6XQN6	PNCB	Nicotinate phosphoribosyltransferase	1.7	15.5835	538	57.578
Q7Z3Y8	K1C27	Keratin, type I cytoskeletal 27	3.9		459	49.823
Q7Z3Z0	K1C25	Keratin, type I cytoskeletal 25	4		450	49.317
Q7Z406	MYH14	Myosin-14	0.6	15.823	1995	227.87
Q7Z794	K2C1B	Keratin, type II cytoskeletal 1b	5.7	13.7624	578	61.802
Q7Z7M9	GALT5	Polypeptide N-acetylgalactosaminyltransferase 5	1.3	13.3177	940	106.26
Q86SF2	GALT7	N-acetylgalactosaminyltransferase 7	1.2	15.9565	657	75.388
Q8N474	SFRP1	Secreted frizzled-related protein 1	8.9	17.9203	314	35.385
Q8NBJ4	GOLM1	Golgi membrane protein 1	2.7	14.1315	401	45.333
Q8NBJ7	SUMF2	Inactive C-alpha-formylglycine-generating enzyme 2	3.3	16.7491	301	33.843
Q8NES3	LFNG	Beta-1,3-N-acetylglucosaminyltransferase lunatic fringe	6.9	15.9467	379	41.773
Q8TF30	WHAMM	WASP homolog-associated protein with actin, membranes and microtubules	2.1	19.2591	809	90.923
Q8WXG9	AGRV1	Adhesion G-protein coupled receptor V1	0.1	20.2344	6306	693.06
Q92520	FAM3C	Protein FAM3C	5.3	15.1866	227	24.68
Q92743	HTRA1	Serine protease HTRA1	1.9	14.86	480	51.286
Q93077	H2A1C	Histone H2A type 1-C	21.5		130	14.105
Q96BQ1	FAM3D	Protein FAM3D	11.6	15.9615	224	24.963
Q96DA0	PAUF	Pancreatic adenocarcinoma up-regulated factor	5.2	14.088	172	18.878
Q96DR8	MUCL1	Mucin-like protein 1	13.3	21.0526	90	9.0391
Q96Q89	KI20B	Kinesin-like protein KIF20B	0.5	20.9567	1820	210.63
Q99935	PROL1	Opiorphin prepropeptide	31.9	27.0624	248	27.216
Q9BWS9	CHID1	Chitinase domain-containing protein 1	3.1	17.7285	393	44.94
Q9GZZ8	LACRT	Extracellular glycoprotein lacritin	43.5	28.2887	138	14.246
Q9HC38	GLOD4	Glyoxalase domain-containing protein 4	3.8	15.6076	313	34.793
Q9NP79	VTA1	Vacuolar protein sorting-associated protein VTA1 homolog	4.6	14.6966	307	33.879
Q9NZ08	ERAP1	Endoplasmic reticulum aminopeptidase 1	1.2	16.067	941	107.23
Q9NZP8	C1RL	Complement C1r subcomponent-like protein	3.1	15.1433	487	53.498
Q9UBG3	CRNN	Cornulin	1.4	15.0082	495	53.533
Q9UBR2	CATZ	Cathepsin Z	3.3	14.7328	303	33.868
Q9UBT3	DKK4	Dickkopf-related protein 4	4.5	13.3841	224	24.875
Q9UBX7	KLK11	Kallikrein-11	3.9	14.883	282	31.059
Q9UGM3	DMBT1	Deleted in malignant brain tumors 1 protein	37.2	26.2301	2413	260.73
Q9UHD0	IL19	Interleukin-19	7.3	14.2852	177	20.452
Q9Y4L1	HYOU1	Hypoxia up-regulated protein 1	0.9	16.5176	999	111.33

[truncated: 28 more sheets: 3) (a)3 (244), 4) (a)4 (298), 5) (a)5 (327), 6) (b)1 (350), 7) (b)2 (349), 8) (b)3 (328), 9) (b)4 (395), 10) (b)5 (341), 11) (c)1 (282), 12) (c)2 (491), 13) (c)3 (349), 14) (c)4 (355), 15) (c)5 (350), 16) (d)1 (322), 17) (d)2 (463), 18) (d)3 (341), 19) (d)4 (341), 20) (d)5 (336), 21) (e)1 (356), 22) (e)2 (382) …]
