# Supplementary material for: Precision in Tear Fluid Biomarker Discovery: Quantitative Proteomic Profiling of Small-Volume, Individual Samples Using Capillary Tube Collection
Source: Biomedicines. 2025 Feb 6;13(2):386. doi: 10.3390/biomedicines13020386 (PMC11852441; doi:10.3390/biomedicines13020386)
Supplement: Supplementary file 1 [file biomedicines-13-00386-s001.zip › Supplementary Table S3.xlsx]

## Sheet: Sheet1
Table S3. The Frequency of Detection Across Experimental Groups for 1022 Tear Proteins Identified in This Study
Note: The frequency of detection for 1,022 tear proteins identified in this study across each experimental group .
Accession	Gene Name	Protein Description	All Pooled Runs	Pooled Protocol A	Pooled Protcol B	Pooled Protocol C	Pooled Protocol D	Pooled Protocol E	Pooled Protocol F	Individual Samples
A0A075B6H7	KV37	Probable non-functional immunoglobulin kappa variable 3-7	0.133333	0.2	0	0.2	0.2	0.2	0	0.142857
A0A075B6H9	LV469	Immunoglobulin lambda variable 4-69	0.0666667	0	0.2	0.2	0	0	0	0.714286
A0A075B6I0	LV861	Immunoglobulin lambda variable 8-61	0.766667	0.6	0.8	1	1	0.6	0.6	0.785714
A0A075B6I1	LV460	Immunoglobulin lambda variable 4-60	0	0	0	0	0	0	0	0.0714286
A0A075B6I9	LV746	Immunoglobulin lambda variable 7-46	0.0333333	0	0	0.2	0	0	0	0.5
A0A075B6J9	LV218	Immunoglobulin lambda variable 2-18	0.866667	0.8	0.8	1	1	0.8	0.8	0.785714
A0A075B6K0	LV316	Immunoglobulin lambda variable 3-16	0	0	0	0	0	0	0	0.642857
A0A075B6K4	LV310	Immunoglobulin lambda variable 3-10	0.766667	0.6	1	0.4	1	0.8	0.8	0.928571
A0A075B6K5	LV39	Immunoglobulin lambda variable 3-9	0	0	0	0	0	0	0	0.214286
A0A075B6R2	HV404	Immunoglobulin heavy variable 4-4	0	0	0	0	0	0	0	0.142857
A0A075B6R9	KVD24	Probable non-functional immunoglobulin kappa variable 2D-24	0	0	0	0	0	0	0	0.0714286
A0A075B6S2	KVD29	Immunoglobulin kappa variable 2D-29	0	0	0	0	0	0	0	0.142857
A0A075B6S5	KV127	Immunoglobulin kappa variable 1-27	0	0	0	0	0	0	0	0.642857
A0A075B6S6	KVD30	Immunoglobulin kappa variable 2D-30	0	0	0	0	0	0	0	0.285714
A0A087WSX0	LV545	Immunoglobulin lambda variable 5-45	0.5	0.8	0.6	0.4	0.2	0.4	0.6	0.642857
A0A087WSY6	KVD15	Immunoglobulin kappa variable 3D-15	0.7	0.8	0.4	1	0.8	0.6	0.6	0.5
A0A0A0MS14	HV145	Immunoglobulin heavy variable 1-45	0.266667	0.2	0.8	0.2	0.2	0	0.2	0.571429
A0A0A0MS15	HV349	Immunoglobulin heavy variable 3-49	0.9	0.8	0.8	0.8	1	1	1	1
A0A0A0MT36	KVD21	Immunoglobulin kappa variable 6D-21	0.533333	0	0.8	0.6	0.8	0.4	0.6	0.642857
A0A0B4J1U7	HV601	Immunoglobulin heavy variable 6-1	0.566667	0.4	0.6	0.6	1	0.4	0.4	0.428571
A0A0B4J1V0	HV315	Immunoglobulin heavy variable 3-15	0.933333	1	0.8	1	1	0.8	1	1
A0A0B4J1V1	HV321	Immunoglobulin heavy variable 3-21	0.0666667	0	0.2	0	0	0	0.2	0.285714
A0A0B4J1V2	HV226	Immunoglobulin heavy variable 2-26	0.2	0	0.6	0.4	0	0.2	0	0.214286
A0A0B4J1V6	HV373	Immunoglobulin heavy variable 3-73	0	0	0	0	0	0	0	0.5
A0A0B4J1X5	HV374	Immunoglobulin heavy variable 3-74	1	1	1	1	1	1	1	1
A0A0B4J1X8	HV343	Immunoglobulin heavy variable 3-43	0.166667	0	0	0.2	0.4	0	0.4	0.642857
A0A0B4J1Y8	LV949	Immunoglobulin lambda variable 9-49	0.433333	0.2	0.6	0.8	0.6	0.2	0.2	0.357143
A0A0B4J1Y9	HV372	Immunoglobulin heavy variable 3-72	0.333333	0	0.2	0.2	0.4	0.4	0.8	0.785714
A0A0C4DH25	KVD20	Immunoglobulin kappa variable 3D-20	0.733333	1	0.8	0.4	1	0.4	0.8	0.357143
A0A0C4DH29	HV103	Immunoglobulin heavy variable 1-3	0.1	0	0	0.2	0.2	0	0.2	0.285714
A0A0C4DH31	HV118	Immunoglobulin heavy variable 1-18	0.5	0.6	0.4	0.6	0.6	0.2	0.6	0.785714
A0A0C4DH33	HV124	Immunoglobulin heavy variable 1-24	0	0	0	0	0	0	0	0.357143
A0A0C4DH34	HV428	Immunoglobulin heavy variable 4-28	0.2	0	0.2	0.2	0.2	0.2	0.4	0.714286
A0A0C4DH35	HV335	Probable non-functional immunoglobulin heavy variable 3-35	0.333333	0	0.4	0.2	0.6	0.4	0.4	0.785714
A0A0C4DH36	HV338	Probable non-functional immunoglobulin heavy variable 3-38	0.566667	0.4	0.4	0.6	0.4	0.6	1	0.857143
A0A0C4DH38	HV551	Immunoglobulin heavy variable 5-51	0.833333	0.4	1	1	0.8	1	0.8	0.5
A0A0C4DH39	HV158	Immunoglobulin heavy variable 1-58	0	0	0	0	0	0	0	0.0714286
A0A0C4DH67	KV108	Immunoglobulin kappa variable 1-8	0.333333	0.2	0.2	0.2	0.6	0.2	0.6	0.857143
A0A0C4DH68	KV224	Immunoglobulin kappa variable 2-24	1	1	1	1	1	1	1	0.928571
A0A0J9YVY3	HV741	Immunoglobulin heavy variable 7-4-1	0	0	0	0	0	0	0	0.0714286
A0A0J9YX35	HV64D	Immunoglobulin heavy variable 3-64D	0.4	0.2	0.2	0.4	0.8	0.2	0.6	0.785714
A0A0J9YXX1	HV5X1	Immunoglobulin heavy variable 5-10-1	0.2	0.6	0.2	0.2	0.2	0	0	0.5
A0M8Q6	IGLC7	Immunoglobulin lambda constant 7	0.0666667	0.2	0	0.2	0	0	0	0.785714
A1L0T0	HACL2	2-hydroxyacyl-CoA lyase 2	0.1	0	0	0.2	0	0	0.4	0
A2NJV5	KV229	Immunoglobulin kappa variable 2-29	1	1	1	1	1	1	1	1
A8K2U0	A2ML1	Alpha-2-macroglobulin-like protein 1	0	0	0	0	0	0	0	0.428571
B0FP48	UPK3L	Uroplakin-3b-like protein 1	0.333333	0.2	0.6	0.2	0.2	0.2	0.6	0.642857
O00115	DNS2A	Deoxyribonuclease-2-alpha	0.566667	0.6	0.8	0.8	0.4	0.2	0.6	0.571429
O00151	PDLI1	PDZ and LIM domain protein 1	0.2	0.6	0.2	0.2	0	0	0.2	0.5
O00159	MYO1C	Unconventional myosin-Ic	0.0666667	0	0	0.2	0	0	0.2	0.0714286
O00231	PSD11	26S proteasome non-ATPase regulatory subunit 11	0.0333333	0	0	0	0	0	0.2	0
O00244	ATOX1	Copper transport protein ATOX1	0	0	0	0	0	0	0	0.142857
O00264	PGRC1	Membrane-associated progesterone receptor component 1	0.433333	0.4	0.4	0.6	0.8	0.2	0.2	0.0714286
O00299	CLIC1	Chloride intracellular channel protein 1	0.966667	0.8	1	1	1	1	1	0.857143
O00391	QSOX1	Sulfhydryl oxidase 1	1	1	1	1	1	1	1	1
O00462	MANBA	Beta-mannosidase	0	0	0	0	0	0	0	0.214286
O00468	AGRIN	Agrin	0.2	0	0.2	0.2	0.4	0.4	0	0.142857
O00506	STK25	Serine/threonine-protein kinase 25	0.2	0	0	0	0.2	0.4	0.6	0.0714286
O00560	SDCB1	Syntenin-1	0.766667	0.6	0.8	0.8	0.4	1	1	0.785714
O00584	RNT2	Ribonuclease T2	0.633333	0.4	0.8	0.4	0.4	0.8	1	0.928571
O00592	PODXL	Podocalyxin	0.3	0	0.6	0.4	0.2	0.4	0.2	0.642857
O00754	MA2B1	Lysosomal alpha-mannosidase	0	0	0	0	0	0	0	0.357143
O14513	NCKP5	Nck-associated protein 5	0	0	0	0	0	0	0	0.214286
O14638	ENPP3	Ectonucleotide pyrophosphatase/phosphodiesterase family member 3	0	0	0	0	0	0	0	0.142857
O14745	NHRF1	Na(+)/H(+) exchange regulatory cofactor NHE-RF1	0.4	0.4	0.2	0.4	0.4	0.6	0.4	0.928571
O14773	TPP1	Tripeptidyl-peptidase 1	0.9	0.4	1	1	1	1	1	1
O14818	PSA7	Proteasome subunit alpha type-7	0	0	0	0	0	0	0	0.428571
O15041	SEM3E	Semaphorin-3E	0.0666667	0	0	0	0	0.2	0.2	0.642857
O15143	ARC1B	Actin-related protein 2/3 complex subunit 1B	0	0	0	0	0	0	0	0.285714
O15144	ARPC2	Actin-related protein 2/3 complex subunit 2	0	0	0	0	0	0	0	0.142857
O15145	ARPC3	Actin-related protein 2/3 complex subunit 3	0.6	0.4	0.4	0.6	0.4	1	0.8	0.142857
O15173	PGRC2	Membrane-associated progesterone receptor component 2	0.0666667	0	0	0	0	0	0.4	0
O15231	ZN185	Zinc finger protein 185	0.0333333	0	0	0	0	0	0.2	0.214286
O15511	ARPC5	Actin-related protein 2/3 complex subunit 5	0.0333333	0	0	0	0	0.2	0	0.0714286
O43240	KLK10	Kallikrein-10	0	0	0	0	0	0	0	0.428571
O43278	SPIT1	Kunitz-type protease inhibitor 1	0.466667	0.6	0.6	0.6	0.8	0.2	0	0.285714
O43396	TXNL1	Thioredoxin-like protein 1	0.1	0.2	0.2	0	0.2	0	0	0.0714286
O43405	COCH	Cochlin	0.1	0	0	0	0	0.4	0.2	0.214286
O43488	ARK72	Aflatoxin B1 aldehyde reductase member 2	0.433333	0.2	0.6	0.4	0.4	0.6	0.4	0.0714286
O43490	PROM1	Prominin-1	0.533333	0.4	0.2	0.4	0.6	0.6	1	1
O43505	B4GA1	Beta-1,4-glucuronyltransferase 1	0.0333333	0	0	0.2	0	0	0	0.857143
O43548	TGM5	Protein-glutamine gamma-glutamyltransferase 5	0	0	0	0	0	0	0	0.142857
O43653	PSCA	Prostate stem cell antigen	0.133333	0	0.2	0.2	0.4	0	0	0.571429
O43707	ACTN4	Alpha-actinin-4	0.733333	0.6	0.4	0.6	0.8	1	1	0.785714
O43790	KRT86	Keratin, type II cuticular Hb6	0.0333333	0	0	0.2	0	0	0	0.428571
O43852	CALU	Calumenin	0.166667	0	0	0.2	0.2	0.2	0.4	0.928571
O43866	CD5L	CD5 antigen-like	0	0	0	0	0	0	0	0.0714286
O60437	PEPL	Periplakin	0.2	0.2	0.2	0.2	0	0.2	0.4	0.642857
O60547	GMDS	GDP-mannose 4,6 dehydratase	0	0	0	0	0	0	0	0.0714286
O60603	TLR2	Toll-like receptor 2	0.166667	0	0	0.4	0.2	0.4	0	0.5
O60635	TSN1	Tetraspanin-1	0	0	0	0	0	0	0	0.285714
O60664	PLIN3	Perilipin-3	0.333333	0	0.4	0.4	0.6	0.2	0.4	0.357143
O60716	CTND1	Catenin delta-1	0.0333333	0	0	0	0	0	0.2	0
O60784	TOM1	Target of Myb1 membrane trafficking protein	0.0666667	0	0	0	0	0	0.4	0
O60888	CUTA	Protein CutA	0.833333	0.6	0.8	1	0.8	1	0.8	0.928571
O60911	CATL2	Cathepsin L2	0.133333	0	0	0.2	0	0.2	0.4	0.642857
O75083	WDR1	WD repeat-containing protein 1	0.266667	0	0	0.2	0.4	0.6	0.4	0.5
O75094	SLIT3	Slit homolog 3 protein	0.466667	0.2	0.4	0.8	0.2	0.8	0.4	0.714286
O75131	CPNE3	Copine-3	0	0	0	0	0	0	0	0.214286
O75223	GGCT	Gamma-glutamylcyclotransferase	0	0	0	0	0	0	0	0.642857
O75342	LX12B	Arachidonate 12-lipoxygenase, 12R-type	0	0	0	0	0	0	0	0.214286
O75347	TBCA	Tubulin-specific chaperone A	0	0	0	0	0	0	0	0.142857
O75348	VATG1	V-type proton ATPase subunit G 1	0.0333333	0	0	0	0	0.2	0	0.142857
O75351	VPS4B	Vacuolar protein sorting-associated protein 4B	0.4	0	0.2	0.4	0.6	0.6	0.6	0.214286
O75355	ENTP3	Ectonucleoside triphosphate diphosphohydrolase 3	0	0	0	0	0	0	0	0.0714286
O75367	H2AY	Core histone macro-H2A.1	0.0333333	0	0	0	0	0	0.2	0.285714
O75369	FLNB	Filamin-B	0.3	0.2	0	0.6	0.4	0	0.6	0.0714286
O75503	CLN5	Bis(monoacylglycero)phosphate synthase CLN5	0.233333	0	0.2	0	0.2	0.4	0.6	0.285714
O75556	SG2A1	Mammaglobin-B	1	1	1	1	1	1	1	1
O75594	PGRP1	Peptidoglycan recognition protein 1	0.5	0.6	0.4	1	0.4	0.2	0.4	0.214286
O75608	LYPA1	Acyl-protein thioesterase 1	0.0666667	0	0.2	0	0	0	0.2	0
O75629	CREG1	Protein CREG1	0.333333	0.6	0.6	0.4	0.4	0	0	0.571429
O75787	RENR	Renin receptor	0.1	0	0	0.2	0	0.2	0.2	0.785714
O75841	UPK1B	Uroplakin-1b	0	0	0	0	0	0	0	0.428571
O75874	IDHC	Isocitrate dehydrogenase [NADP] cytoplasmic	0.633333	0.4	0.6	0.8	0.8	0.8	0.4	0.642857
O75882	ATRN	Attractin	0.733333	0.6	0.6	0.8	0.6	1	0.8	0.642857
O75888	TNF13	Tumor necrosis factor ligand superfamily member 13	0.866667	0.6	1	0.8	0.8	1	1	1
O75947	ATP5H	ATP synthase subunit d, mitochondrial	0.0666667	0	0	0	0	0	0.4	0
O75976	CBPD	Carboxypeptidase D	0.1	0	0	0.2	0.2	0.2	0	0.285714
O76011	KRT34	Keratin, type I cuticular Ha4	0.0333333	0	0	0.2	0	0	0	0.142857
O95084	PRS23	Serine protease 23	0	0	0	0	0	0	0	0.285714
O95147	DUS14	Dual specificity protein phosphatase 14	0	0	0	0	0	0	0	0.0714286
O95171	SCEL	Sciellin	0.133333	0	0.2	0.2	0	0	0.4	0.5
O95274	LYPD3	Ly6/PLAUR domain-containing protein 3	0	0	0	0	0	0	0	0.428571
O95336	6PGL	6-phosphogluconolactonase	0.7	0.8	0.6	0.8	0.8	0.6	0.6	0.0714286
O95395	GCNT3	Beta-1,3-galactosyl-O-glycosyl-glycoprotein beta-1,6-N-acetylglucosaminyltransferase 3	0.366667	0.2	0.4	0.6	0.4	0.4	0.2	0.714286
O95436	NPT2B	Sodium-dependent phosphate transport protein 2B	0.433333	0	0.4	0.6	0.2	0.8	0.6	0.857143
O95479	G6PE	GDH/6PGL endoplasmic bifunctional protein	0.0666667	0	0	0	0	0.4	0	0.0714286
O95672	ECEL1	Endothelin-converting enzyme-like 1	0	0	0	0	0	0	0	0.0714286
O95793	STAU1	Double-stranded RNA-binding protein Staufen homolog 1	0	0	0	0	0	0	0	0.214286
O95841	ANGL1	Angiopoietin-related protein 1	0.433333	0.2	0.6	0.4	0.4	0.6	0.4	0.857143
O95865	DDAH2	Putative hydrolase DDAH2	0	0	0	0	0	0	0	0.0714286
O95967	FBLN4	EGF-containing fibulin-like extracellular matrix protein 2	0	0	0	0	0	0	0	0.214286
O95968	SG1D1	Secretoglobin family 1D member 1	1	1	1	1	1	1	1	1
O95994	AGR2	Anterior gradient protein 2 homolog	0.6	0.6	1	0.4	0.4	0.6	0.6	0.642857
P00338	LDHA	L-lactate dehydrogenase A chain	0.7	0.4	0.6	0.6	0.6	1	1	0.571429
P00352	AL1A1	Aldehyde dehydrogenase 1A1	1	1	1	1	1	1	1	0.857143
P00387	NB5R3	NADH-cytochrome b5 reductase 3	0.0333333	0	0	0	0	0	0.2	0.0714286
P00390	GSHR	Glutathione reductase, mitochondrial	0.766667	0.8	0.8	0.8	0.6	0.8	0.8	0.5
P00403	COX2	Cytochrome c oxidase subunit 2	0.0333333	0	0	0	0	0	0.2	0
P00441	SODC	Superoxide dismutase [Cu-Zn]	0	0	0	0	0	0	0	0.357143
P00450	CERU	Ceruloplasmin	1	1	1	1	1	1	1	1
P00491	PNPH	Purine nucleoside phosphorylase	0.166667	0	0.2	0.2	0	0.2	0.4	0.428571
P00558	PGK1	Phosphoglycerate kinase 1	0.933333	0.8	1	1	1	1	0.8	0.928571
P00734	THRB	Prothrombin	0.266667	0.6	0.4	0.2	0.2	0	0.2	0.142857
P00736	C1R	Complement C1r subcomponent	0.4	0.8	0.4	0.2	0.6	0.2	0.2	0.571429
P00738	HPT	Haptoglobin	1	1	1	1	1	1	1	0.857143
P00746	CFAD	Complement factor D	0.1	0	0	0.2	0	0	0.4	0.214286
P00747	PLMN	Plasminogen	0.0333333	0	0	0	0	0	0.2	0.214286
P00748	FA12	Coagulation factor XII	0	0	0	0	0	0	0	0.0714286
P00751	CFAB	Complement factor B	1	1	1	1	1	1	1	1
P00966	ASSY	Argininosuccinate synthase	0.1	0	0	0	0	0.2	0.4	0.285714
P01008	ANT3	Antithrombin-III	0.766667	0.6	1	0.6	0.6	1	0.8	0.5
P01009	A1AT	Alpha-1-antitrypsin	0.966667	0.8	1	1	1	1	1	1
P01011	AACT	Alpha-1-antichymotrypsin	0.866667	0.4	1	0.8	1	1	1	1
P01019	ANGT	Angiotensinogen	0.133333	0	0	0	0	0.2	0.6	0.214286
P01023	A2MG	Alpha-2-macroglobulin	0.666667	0.6	0.4	0.8	0.8	1	0.4	0.214286
P01024	CO3	Complement C3	1	1	1	1	1	1	1	1
P01033	TIMP1	Metalloproteinase inhibitor 1	0.966667	0.8	1	1	1	1	1	1
P01034	CYTC	Cystatin-C	1	1	1	1	1	1	1	1
P01036	CYTS	Cystatin-S	1	1	1	1	1	1	1	1
P01037	CYTN	Cystatin-SN	0.966667	0.8	1	1	1	1	1	1
P01040	CYTA	Cystatin-A	0	0	0	0	0	0	0	0.285714
P01042	KNG1	Kininogen-1	0.533333	0.6	0.6	0.8	0.4	0.6	0.2	0.428571
P01133	EGF	Pro-epidermal growth factor	0.3	0.2	0.6	0.2	0.2	0.2	0.4	0.0714286
P01591	IGJ	Immunoglobulin J chain	1	1	1	1	1	1	1	1
P01594	KV133	Immunoglobulin kappa variable 1-33	0.866667	0.8	1	1	0.8	0.8	0.8	0.857143
P01599	KV117	Immunoglobulin kappa variable 1-17	0.1	0	0.2	0.2	0	0	0.2	0.857143
P01601	KVD16	Immunoglobulin kappa variable 1D-16	0.4	0.4	0.4	0.6	0.2	0.2	0.6	0.857143
P01602	KV105	Immunoglobulin kappa variable 1-5	0.0666667	0	0	0.2	0	0	0.2	0.857143
P01611	KVD12	Immunoglobulin kappa variable 1D-12	0	0	0	0	0	0	0	0.928571
P01614	KVD40	Immunoglobulin kappa variable 2D-40	0.0666667	0	0.2	0.2	0	0	0	0.428571
P01615	KVD28	Immunoglobulin kappa variable 2D-28	0.6	0.6	0.6	0.4	0.8	0.2	1	0.928571
P01619	KV320	Immunoglobulin kappa variable 3-20	0.966667	1	1	0.8	1	1	1	1
P01624	KV315	Immunoglobulin kappa variable 3-15	0.966667	1	1	0.8	1	1	1	1
P01700	LV147	Immunoglobulin lambda variable 1-47	0.866667	0.8	0.8	0.8	1	0.8	1	1
P01701	LV151	Immunoglobulin lambda variable 1-51	0.166667	0	0.2	0	0.4	0	0.4	0.857143
P01703	LV140	Immunoglobulin lambda variable 1-40	0.1	0	0.2	0.2	0	0	0.2	0.928571
P01704	LV214	Immunoglobulin lambda variable 2-14	0.266667	0.2	0.4	0.2	0.4	0	0.4	0.642857
P01705	LV223	Immunoglobulin lambda variable 2-23	0	0	0	0	0	0	0	0.571429
P01706	LV211	Immunoglobulin lambda variable 2-11	0.166667	0	0.2	0.2	0.2	0	0.4	0.642857
P01709	LV208	Immunoglobulin lambda variable 2-8	0	0	0	0	0	0	0	0.5
P01714	LV319	Immunoglobulin lambda variable 3-19	0.7	0.2	0.8	1	0.8	0.6	0.8	0.785714
P01717	LV325	Immunoglobulin lambda variable 3-25	0	0	0	0	0	0	0	0.214286
P01718	LV327	Immunoglobulin lambda variable 3-27	0.1	0	0.2	0	0.4	0	0	0.0714286
P01742	HV169	Immunoglobulin heavy variable 1-69	0.0333333	0	0.2	0	0	0	0	0.142857
P01743	HV146	Immunoglobulin heavy variable 1-46	0.333333	0	0.2	0.2	0.2	0.6	0.8	0.785714
P01762	HV311	Immunoglobulin heavy variable 3-11	0	0	0	0	0	0	0	0.357143
P01763	HV348	Immunoglobulin heavy variable 3-48	0	0	0	0	0	0	0	0.285714
P01764	HV323	Immunoglobulin heavy variable 3-23	0.166667	0.2	0.2	0.2	0	0	0.4	0.642857
P01766	HV313	Immunoglobulin heavy variable 3-13	0.566667	0.6	0.8	0.2	0.8	0.4	0.6	0.857143
P01767	HV353	Immunoglobulin heavy variable 3-53	0.0333333	0	0.2	0	0	0	0	0.285714
P01780	HV307	Immunoglobulin heavy variable 3-7	0.9	0.4	1	1	1	1	1	1
P01782	HV309	Immunoglobulin heavy variable 3-9	0.666667	0.4	0.8	0.6	0.8	0.6	0.8	1
P01817	HV205	Immunoglobulin heavy variable 2-5	0	0	0	0	0	0	0	0.285714
P01824	HV439	Immunoglobulin heavy variable 4-39	0.6	0.4	0.2	0.6	0.8	0.8	0.8	1
P01833	PIGR	Polymeric immunoglobulin receptor	1	1	1	1	1	1	1	1
P01834	IGKC	Immunoglobulin kappa constant	1	1	1	1	1	1	1	1
P01859	IGHG2	Immunoglobulin heavy constant gamma 2	0.5	0	0.4	0.8	0.2	1	0.6	0.714286
P01860	IGHG3	Immunoglobulin heavy constant gamma 3	0.8	0.4	1	0.8	0.6	1	1	0.785714
P01861	IGHG4	Immunoglobulin heavy constant gamma 4	0.0666667	0	0	0.2	0	0	0.2	0.214286
P01871	IGHM	Immunoglobulin heavy constant mu	1	1	1	1	1	1	1	1
P01876	IGHA1	Immunoglobulin heavy constant alpha 1	1	1	1	1	1	1	1	1
P01877	IGHA2	Immunoglobulin heavy constant alpha 2	0	0	0	0	0	0	0	0.142857
P01889	HLAB	HLA class I histocompatibility antigen, B alpha chain	0	0	0	0	0	0	0	0.285714
P01893	HLAH	Putative HLA class I histocompatibility antigen, alpha chain H	0	0	0	0	0	0	0	0.0714286
P02511	CRYAB	Alpha-crystallin B chain	0.533333	0.2	0.6	0.6	0.4	0.6	0.8	0.5
P02533	K1C14	Keratin, type I cytoskeletal 14	0.866667	0.4	1	1	0.8	1	1	1
P02538	K2C6A	Keratin, type II cytoskeletal 6A	0.966667	1	1	0.8	1	1	1	1
P02545	LMNA	Prelamin-A/C	0	0	0	0	0	0	0	0.5
P02647	APOA1	Apolipoprotein A-I	0.866667	0.8	1	0.6	1	1	0.8	0.714286
P02649	APOE	Apolipoprotein E	0.0333333	0	0	0	0.2	0	0	0.357143
P02652	APOA2	Apolipoprotein A-II	0	0	0	0	0	0	0	0.214286
P02656	APOC3	Apolipoprotein C-III	0	0	0	0	0	0	0	0.0714286
P02671	FIBA	Fibrinogen alpha chain	0.633333	0.2	0.6	1	1	0.4	0.6	0.285714
P02675	FIBB	Fibrinogen beta chain	0.633333	0.6	0.6	0.6	0.8	0.6	0.6	0.5
P02679	FIBG	Fibrinogen gamma chain	0.1	0	0	0.2	0.2	0.2	0	0.428571
P02746	C1QB	Complement C1q subcomponent subunit B	0	0	0	0	0	0	0	0.0714286
P02747	C1QC	Complement C1q subcomponent subunit C	0	0	0	0	0	0	0	0.0714286
P02749	APOH	Beta-2-glycoprotein 1	0.966667	1	1	1	0.8	1	1	0.857143
P02750	A2GL	Leucine-rich alpha-2-glycoprotein	0.666667	0.8	0.6	0.8	0.8	0.6	0.4	1
P02751	FINC	Fibronectin	0	0	0	0	0	0	0	0.0714286
P02753	RET4	Retinol-binding protein 4	0.433333	0.2	0.2	0.6	0.6	0.8	0.2	0.5
P02760	AMBP	Protein AMBP	0.233333	0	0	0.2	0	0.8	0.4	0.0714286
P02763	A1AG1	Alpha-1-acid glycoprotein 1	0.2	0	0.2	0.2	0.2	0	0.6	0.857143
P02765	FETUA	Alpha-2-HS-glycoprotein	0.266667	0	0.6	0.2	0.4	0.2	0.2	0.928571
P02766	TTHY	Transthyretin	0	0	0	0	0	0	0	0.428571
P02768	ALBU	Albumin	1	1	1	1	1	1	1	1
P02774	VTDB	Vitamin D-binding protein	0.633333	0.4	0.8	0.6	0.4	0.8	0.8	0.928571
P02778	CXL10	C-X-C motif chemokine 10	0	0	0	0	0	0	0	0.214286
P02787	TRFE	Serotransferrin	1	1	1	1	1	1	1	1
P02788	TRFL	Lactotransferrin	1	1	1	1	1	1	1	1
P02790	HEMO	Hemopexin	1	1	1	1	1	1	1	0.785714
P02795	MT2	Metallothionein-2	0	0	0	0	0	0	0	0.142857
P02808	STAT	Statherin	0.0666667	0	0	0.2	0	0	0.2	0.142857
P02814	SMR3B	Submaxillary gland androgen-regulated protein 3B	1	1	1	1	1	1	1	1
P03950	ANGI	Angiogenin	0.466667	0.2	0.4	0.8	0.6	0.2	0.6	1
P03973	SLPI	Antileukoproteinase	1	1	1	1	1	1	1	1
P04003	C4BPA	C4b-binding protein alpha chain	0	0	0	0	0	0	0	0.0714286
P04004	VTNC	Vitronectin	0.933333	0.6	1	1	1	1	1	0.714286
P04040	CATA	Catalase	0.3	0.2	0.4	0.2	0.4	0.2	0.4	0.857143
P04062	GBA1	Lysosomal acid glucosylceramidase	0.0333333	0	0	0	0	0	0.2	0.142857
P04066	FUCO	Tissue alpha-L-fucosidase	0.133333	0	0	0	0	0.2	0.6	0.857143
P04075	ALDOA	Fructose-bisphosphate aldolase A	0.966667	0.8	1	1	1	1	1	0.928571
P04080	CYTB	Cystatin-B	0	0	0	0	0	0	0	0.5
P04083	ANXA1	Annexin A1	0.966667	0.8	1	1	1	1	1	1
P04114	APOB	Apolipoprotein B-100	0	0	0	0	0	0	0	0.0714286
P04155	TFF1	Trefoil factor 1	0.0666667	0	0	0.2	0.2	0	0	0.428571
P04156	PRIO	Major prion protein	0.0333333	0	0.2	0	0	0	0	0.5
P04196	HRG	Histidine-rich glycoprotein	0.333333	0.4	0.4	0.6	0.4	0	0.2	0.0714286
P04211	LV743	Immunoglobulin lambda variable 7-43	0.733333	0.8	1	0.6	0.6	0.6	0.8	0.571429
P04217	A1BG	Alpha-1B-glycoprotein	0.666667	0.6	0.6	0.8	0.6	0.8	0.6	0.142857
P04233	HG2A	HLA class II histocompatibility antigen gamma chain	0	0	0	0	0	0	0	0.285714
P04259	K2C6B	Keratin, type II cytoskeletal 6B	0	0	0	0	0	0	0	0.142857
P04264	K2C1	Keratin, type II cytoskeletal 1	1	1	1	1	1	1	1	1
P04406	G3P	Glyceraldehyde-3-phosphate dehydrogenase	1	1	1	1	1	1	1	1
P04430	KV116	Immunoglobulin kappa variable 1-16	0.2	0	0.2	0.2	0.2	0.2	0.4	0.857143
P04432	KVD39	Immunoglobulin kappa variable 1D-39	0.966667	1	1	0.8	1	1	1	1
P04433	KV311	Immunoglobulin kappa variable 3-11	0.933333	1	1	0.8	1	1	0.8	1
P04439	HLAA	HLA class I histocompatibility antigen, A alpha chain	0	0	0	0	0	0	0	0.357143
P04632	CPNS1	Calpain small subunit 1	0.0333333	0	0	0	0	0	0.2	0.428571
P04792	HSPB1	Heat shock protein beta-1	1	1	1	1	1	1	1	1
P04899	GNAI2	Guanine nucleotide-binding protein G(i) subunit alpha-2	0	0	0	0	0	0	0	0.142857
P05089	ARGI1	Arginase-1	0.5	0.2	0.6	0.4	0.6	0.8	0.4	0.857143
P05090	APOD	Apolipoprotein D	1	1	1	1	1	1	1	1
P05107	ITB2	Integrin beta-2	0	0	0	0	0	0	0	0.142857
P05109	S10A8	Protein S100-A8	0.966667	1	1	0.8	1	1	1	1
P05120	PAI2	Plasminogen activator inhibitor 2	0.233333	0.2	0.4	0	0.2	0.4	0.2	0.214286
P05141	ADT2	ADP/ATP translocase 2	0	0	0	0	0	0	0	0.142857
P05155	IC1	Plasma protease C1 inhibitor	0.4	0.2	0.2	0.4	0.2	0.8	0.6	0.714286
P05156	CFAI	Complement factor I	0.166667	0.2	0.2	0.2	0.4	0	0	0.785714
P05164	PERM	Myeloperoxidase	1	1	1	1	1	1	1	0.714286
P05186	PPBT	Alkaline phosphatase, tissue-nonspecific isozyme	0.3	0	0.2	0.4	0.4	0.4	0.4	0.785714
P05362	ICAM1	Intercellular adhesion molecule 1	0.166667	0	0	0	0.2	0.2	0.6	0.142857
P05386	RLA1	Large ribosomal subunit protein P1	0.6	0.2	0.8	0.4	0.8	0.8	0.6	0.5
P05387	RLA2	Large ribosomal subunit protein P2	0	0	0	0	0	0	0	0.5
P05546	HEP2	Heparin cofactor 2	0	0	0	0	0	0	0	0.0714286
P05787	K2C8	Keratin, type II cytoskeletal 8	0.1	0	0	0	0	0.2	0.4	0.571429
P06280	AGAL	Alpha-galactosidase A	0.0666667	0	0	0.2	0	0	0.2	0.142857
P06310	KV230	Immunoglobulin kappa variable 2-30	0.333333	0.2	0.4	0.2	0.4	0	0.8	0.857143
P06312	KV401	Immunoglobulin kappa variable 4-1	1	1	1	1	1	1	1	1
P06396	GELS	Gelsolin	1	1	1	1	1	1	1	1
P06454	PTMA	Prothymosin alpha	0	0	0	0	0	0	0	0.285714
P06493	CDK1	Cyclin-dependent kinase 1	0.1	0.2	0	0	0	0.4	0	0.214286
P06576	ATPB	ATP synthase subunit beta, mitochondrial	0.2	0	0.4	0.2	0	0.2	0.4	0.285714
P06702	S10A9	Protein S100-A9	0.933333	0.6	1	1	1	1	1	1
P06703	S10A6	Protein S100-A6	0.533333	0	0.2	0.6	0.8	0.8	0.8	0.857143
P06727	APOA4	Apolipoprotein A-IV	0.133333	0.2	0	0.4	0.2	0	0	0.285714
P06731	CEAM5	Carcinoembryonic antigen-related cell adhesion molecule 5	0	0	0	0	0	0	0	0.571429
P06733	ENOA	Alpha-enolase	1	1	1	1	1	1	1	1
P06737	PYGL	Glycogen phosphorylase, liver form	0.166667	0	0	0	0.4	0.2	0.4	0.357143
P06744	G6PI	Glucose-6-phosphate isomerase	0.6	0.2	0.8	0.6	1	0.6	0.4	0.571429
P06748	NPM	Nucleophosmin	0	0	0	0	0	0	0	0.357143
P06753	TPM3	Tropomyosin alpha-3 chain	0	0	0	0	0	0	0	0.357143
P06865	HEXA	Beta-hexosaminidase subunit alpha	0.566667	0.6	0.4	0.4	0.4	0.8	0.8	0.142857
P07108	ACBP	Acyl-CoA-binding protein	0	0	0	0	0	0	0	0.142857
P07195	LDHB	L-lactate dehydrogenase B chain	0	0	0	0	0	0	0	0.0714286
P07203	GPX1	Glutathione peroxidase 1	0.3	0	0.4	0.4	0.2	0.4	0.4	0.428571
P07237	PDIA1	Protein disulfide-isomerase	0.5	0	0.8	0.4	0	0.8	1	1
P07305	H10	Histone H1.0	0.0333333	0	0	0	0	0	0.2	0.0714286
P07339	CATD	Cathepsin D	1	1	1	1	1	1	1	1
P07355	ANXA2	Annexin A2	0.833333	0.8	1	1	0.6	0.6	1	1
P07384	CAN1	Calpain-1 catalytic subunit	0.8	0.6	1	0.4	1	1	0.8	0.5
P07437	TBB5	Tubulin beta chain	0.2	0	0.2	0.2	0.2	0.2	0.4	0.214286
P07476	INVO	Involucrin	0.1	0	0	0.2	0	0.2	0.2	0.5
P07602	SAP	Prosaposin	0.966667	0.8	1	1	1	1	1	1
P07686	HEXB	Beta-hexosaminidase subunit beta	0.733333	0.2	0.8	0.8	0.6	1	1	0.857143
P07711	CATL1	Procathepsin L	1	1	1	1	1	1	1	1
P07737	PROF1	Profilin-1	1	1	1	1	1	1	1	0.857143
P07741	APT	Adenine phosphoribosyltransferase	0.166667	0	0	0	0	0.6	0.4	0.142857
P07858	CATB	Cathepsin B	0.966667	1	1	1	1	1	0.8	1
P07900	HS90A	Heat shock protein HSP 90-alpha	0.333333	0.2	0.2	0.2	0.2	0.6	0.6	0.571429
P07910	HNRPC	Heterogeneous nuclear ribonucleoproteins C1/C2	0.0333333	0.2	0	0	0	0	0	0.0714286
P07948	LYN	Tyrosine-protein kinase Lyn	0.1	0	0	0	0	0.2	0.4	0.0714286
P07951	TPM2	Tropomyosin beta chain	0	0	0	0	0	0	0	0.142857
P07996	TSP1	Thrombospondin-1	0.733333	0.6	0.8	0.8	1	0.4	0.8	0.857143
P07998	RNAS1	Ribonuclease pancreatic	0	0	0	0	0	0	0	0.0714286
P08118	MSMB	Beta-microseminoprotein	0.0666667	0	0	0	0.2	0	0.2	0.214286
P08133	ANXA6	Annexin A6	0	0	0	0	0	0	0	0.214286
P08174	DAF	Complement decay-accelerating factor	0.666667	0.4	1	0.8	0.8	0.4	0.6	0.928571
P08238	HS90B	Heat shock protein HSP 90-beta	0.0333333	0	0	0	0	0	0.2	0.428571
P08246	ELNE	Neutrophil elastase	0.866667	0.8	1	1	1	0.6	0.8	0.714286
P08294	SODE	Extracellular superoxide dismutase [Cu-Zn]	0.3	0.2	0.4	0.4	0.2	0.2	0.4	0.285714
P08311	CATG	Cathepsin G	0.966667	0.8	1	1	1	1	1	0.857143
P08493	MGP	Matrix Gla protein	0.0333333	0	0	0	0.2	0	0	0.642857
P08571	CD14	Monocyte differentiation antigen CD14	1	1	1	1	1	1	1	1
P08582	TRFM	Melanotransferrin	0.766667	0.4	1	1	0.8	0.8	0.6	0.714286
P08603	CFAH	Complement factor H	1	1	1	1	1	1	1	1
P08670	VIME	Vimentin	0.2	0.6	0.2	0.2	0	0.2	0	0.428571
P08697	A2AP	Alpha-2-antiplasmin	0	0	0	0	0	0	0	0.0714286
P08727	K1C19	Keratin, type I cytoskeletal 19	0.7	0.8	0.4	0.6	0.4	1	1	0.928571
P08729	K2C7	Keratin, type II cytoskeletal 7	0.3	0.4	0.2	0.4	0	0.4	0.4	0.714286
P08758	ANXA5	Annexin A5	0.3	0	0.2	0.2	0.2	0.4	0.8	0.857143
P08779	K1C16	Keratin, type I cytoskeletal 16	0.366667	0.2	0.6	0.4	0	0.4	0.6	1
P08865	RSSA	Small ribosomal subunit protein uS2	0.4	0.4	0.6	0.4	0.4	0	0.6	0.357143
P08949	NMB	Neuromedin-B	0	0	0	0	0	0	0	0.214286
P09211	GSTP1	Glutathione S-transferase P	1	1	1	1	1	1	1	1
P09228	CYTT	Cystatin-SA	0.0666667	0	0.2	0	0	0.2	0	0.428571
P09237	MMP7	Matrilysin	0.833333	0.8	1	0.6	0.6	1	1	0.785714
P09238	MMP10	Stromelysin-2	0.0333333	0	0	0	0	0	0.2	0.142857
P09341	GROA	Growth-regulated alpha protein	0	0	0	0	0	0	0	0.142857
P09417	DHPR	Dihydropteridine reductase	0.133333	0	0	0.4	0.2	0	0.2	0
P09467	F16P1	Fructose-1,6-bisphosphatase 1	0.533333	0	0.4	0.4	0.8	0.8	0.8	0.357143
P09525	ANXA4	Annexin A4	0.0333333	0	0	0	0	0	0.2	0.357143
P09651	ROA1	Heterogeneous nuclear ribonucleoprotein A1	0	0	0	0	0	0	0	0.142857
P09668	CATH	Pro-cathepsin H	0.866667	0.8	1	0.8	1	0.6	1	0.571429
P09669	COX6C	Cytochrome c oxidase subunit 6C	0	0	0	0	0	0	0	0.142857
P09758	TACD2	Tumor-associated calcium signal transducer 2	0.0333333	0	0	0	0	0	0.2	0.5
P09958	FURIN	Furin	0.233333	0	0	0.2	0.2	0.6	0.4	0.928571
P09960	LKHA4	Leukotriene A-4 hydrolase	0.166667	0	0	0	0	0.6	0.4	0.142857
P09972	ALDOC	Fructose-bisphosphate aldolase C	0	0	0	0	0	0	0	0.0714286
P0C0L4	CO4A	Complement C4-A	0.733333	0.6	0.6	0.8	0.8	1	0.6	0.642857
P0CF74	IGLC6	Immunoglobulin lambda constant 6	0.0666667	0	0.2	0	0.2	0	0	0.142857
P0CG48	UBC	Polyubiquitin-C	0	0	0	0	0	0	0	0.642857
P0DJI8	SAA1	Serum amyloid A-1 protein	0.166667	0	0.2	0.4	0	0.2	0.2	0.642857
P0DJI9	SAA2	Serum amyloid A-2 protein	0.0666667	0	0.2	0.2	0	0	0	0.714286
P0DMV8	HS71A	Heat shock 70 kDa protein 1A	1	1	1	1	1	1	1	0.857143
P0DOX2	IGA2	Immunoglobulin alpha-2 heavy chain	1	1	1	1	1	1	1	1
P0DOX3	IGD	Immunoglobulin delta heavy chain	0.366667	0.2	0.4	0.6	0.4	0.4	0.2	0.428571
P0DOX5	IGG1	Immunoglobulin gamma-1 heavy chain	1	1	1	1	1	1	1	1
P0DOX6	IGM	Immunoglobulin mu heavy chain	0.433333	0	0.6	0.6	0.6	0	0.8	0.642857
P0DOX7	IGK	Immunoglobulin kappa light chain	1	1	1	1	1	1	1	1
P0DOX8	IGL1	Immunoglobulin lambda-1 light chain	0.966667	0.8	1	1	1	1	1	1
P0DOY2	IGLC2	Immunoglobulin lambda constant 2	1	1	1	1	1	1	1	1
P0DOY3	IGLC3	Immunoglobulin lambda constant 3	0.166667	0.4	0.2	0.2	0.2	0	0	0.428571
P0DP01	HV108	Immunoglobulin heavy variable 1-8	0.0666667	0	0.2	0	0.2	0	0	0.428571
P0DP02	HVC33	Immunoglobulin heavy variable 3-30-3	0.433333	0.2	0.6	0.6	0.6	0.4	0.2	0.857143
P0DP03	HVC05	Immunoglobulin heavy variable 3-30-5	0.533333	0.2	0.4	0.4	0.6	0.8	0.8	0.928571
P0DP04	HV43D	Immunoglobulin heavy variable 3-43D	0.0333333	0	0	0.2	0	0	0	0.357143
P0DP09	KV113	Immunoglobulin kappa variable 1-13	0.1	0	0	0	0.2	0	0.4	0.357143
P0DP25	CALM3	Calmodulin-3	0.133333	0	0	0	0.2	0	0.6	0.857143
P0DTE1	HV383	Probable non-functional immunoglobulin heavy variable 3-38-3	0.1	0	0	0	0.2	0.2	0.2	0.5
P0DUB6	AMY1A	Alpha-amylase 1A	0.833333	0	1	1	1	1	1	1
P10253	LYAG	Lysosomal alpha-glucosidase	0.333333	0	0.4	0.2	0.2	0.8	0.4	0.428571
P10321	HLAC	HLA class I histocompatibility antigen, C alpha chain	0	0	0	0	0	0	0	0.357143
P10412	H14	Histone H1.4	0.233333	0.2	0.6	0.4	0	0.2	0	0.785714
P10586	PTPRF	Receptor-type tyrosine-protein phosphatase F	0.566667	0.2	0.6	0.4	0.6	0.6	1	0.0714286
P10599	THIO	Thioredoxin	0.833333	0.6	0.8	0.8	0.8	1	1	0.928571
P10619	PPGB	Lysosomal protective protein	0	0	0	0	0	0	0	0.142857
P10643	CO7	Complement component C7	0	0	0	0	0	0	0	0.0714286
P10768	ESTD	S-formylglutathione hydrolase	0.566667	0.4	0.2	0.8	0.8	0.6	0.6	0.0714286
P10809	CH60	60 kDa heat shock protein, mitochondrial	0	0	0	0	0	0	0	0.142857
P10909	CLUS	Clusterin	1	1	1	1	1	1	1	1
P11021	BIP	Endoplasmic reticulum chaperone BiP	0.833333	0.8	0.8	0.8	0.6	1	1	0.928571
P11142	HSP7C	Heat shock cognate 71 kDa protein	0.566667	0.4	0.6	0.6	0.6	0.6	0.6	0.857143
P11177	ODPB	Pyruvate dehydrogenase E1 component subunit beta, mitochondrial	0.1	0	0	0	0	0.2	0.4	0
P11217	PYGM	Glycogen phosphorylase, muscle form	0	0	0	0	0	0	0	0.0714286
P11766	ADHX	Alcohol dehydrogenase class-3	0	0	0	0	0	0	0	0.0714286
P12109	CO6A1	Collagen alpha-1(VI) chain	0.133333	0	0	0.2	0	0.4	0.2	0.714286
P12259	FA5	Coagulation factor V	0.666667	0.4	0.2	0.8	0.8	0.8	1	0.928571
P12273	PIP	Prolactin-inducible protein	1	1	1	1	1	1	1	1
P12429	ANXA3	Annexin A3	0.833333	0.8	1	0.8	0.8	0.8	0.8	0.5
P12532	KCRU	Creatine kinase U-type, mitochondrial	0.1	0	0	0	0	0	0.6	0.0714286
P12645	BMP3	Bone morphogenetic protein 3	0	0	0	0	0	0	0	0.214286
P12724	ECP	Eosinophil cationic protein	0.333333	0.2	0.2	0	0.4	0.6	0.6	0.285714
P12814	ACTN1	Alpha-actinin-1	0	0	0	0	0	0	0	0.142857
P12830	CADH1	Cadherin-1	0.3	0	0.4	0.2	0.6	0.2	0.4	0.928571
P12955	PEPD	Xaa-Pro dipeptidase	0.0666667	0	0	0	0	0	0.4	0.142857
P13284	GILT	Gamma-interferon-inducible lysosomal thiol reductase	0	0	0	0	0	0	0	0.785714
P13489	RINI	Ribonuclease inhibitor	0.366667	0.2	0.2	0.4	0.4	0.4	0.6	0.357143
P13639	EF2	Elongation factor 2	0.466667	0	0.4	0.4	0.8	0.6	0.6	0.571429
P13645	K1C10	Keratin, type I cytoskeletal 10	1	1	1	1	1	1	1	1
P13647	K2C5	Keratin, type II cytoskeletal 5	1	1	1	1	1	1	1	1
P13686	PPA5	Tartrate-resistant acid phosphatase type 5	0	0	0	0	0	0	0	0.0714286
P13688	CEAM1	Carcinoembryonic antigen-related cell adhesion molecule 1	0	0	0	0	0	0	0	0.142857
P13693	TCTP	Translationally-controlled tumor protein	0.0333333	0	0	0	0	0	0.2	0.357143
P13716	HEM2	Delta-aminolevulinic acid dehydratase	0.366667	0.4	0.2	0.2	0.2	0.6	0.6	0.285714
P13726	TF	Tissue factor	0	0	0	0	0	0	0	0.357143
P13747	HLAE	HLA class I histocompatibility antigen, alpha chain E	0	0	0	0	0	0	0	0.0714286
P13796	PLSL	Plastin-2	0.6	0.4	0.4	0.4	0.6	1	0.8	0.214286
P13797	PLST	Plastin-3	0.0666667	0	0	0	0.2	0.2	0	0.5
P13798	ACPH	Acylamino-acid-releasing enzyme	0	0	0	0	0	0	0	0.0714286
P13929	ENOB	Beta-enolase	0	0	0	0	0	0	0	0.142857
P13987	CD59	CD59 glycoprotein	0.866667	1	1	0.8	0.6	0.8	1	1
P14138	EDN3	Endothelin-3	0.566667	0.8	0.4	0.8	0.4	0.6	0.4	0.357143
P14174	MIF	Macrophage migration inhibitory factor	1	1	1	1	1	1	1	0.428571
P14314	GLU2B	Glucosidase 2 subunit beta	0.733333	0.2	1	0.8	1	0.6	0.8	1
P14324	FPPS	Farnesyl pyrophosphate synthase	0	0	0	0	0	0	0	0.0714286
P14550	AK1A1	Aldo-keto reductase family 1 member A1	1	1	1	1	1	1	1	0.642857
P14555	PA2GA	Phospholipase A2, membrane associated	1	1	1	1	1	1	1	1
P14618	KPYM	Pyruvate kinase PKM	0.933333	0.8	1	1	0.8	1	1	0.928571
P14625	ENPL	Endoplasmin	0.1	0	0.2	0.2	0	0	0.2	0.857143
P14780	MMP9	Matrix metalloproteinase-9	0.966667	1	1	1	1	0.8	1	0.214286
P14923	PLAK	Junction plakoglobin	0.733333	1	1	0.6	0.2	0.8	0.8	1
P15104	GLNA	Glutamine synthetase	0.1	0	0.2	0	0	0	0.4	0.571429
P15144	AMPN	Aminopeptidase N	0.5	0	0.2	0.6	0.6	1	0.6	0.857143
P15153	RAC2	Ras-related C3 botulinum toxin substrate 2	0.733333	0.2	0.6	0.6	1	1	1	0.571429
P15291	B4GT1	Beta-1,4-galactosyltransferase 1	0.933333	0.6	1	1	1	1	1	0.857143
P15309	PPAP	Prostatic acid phosphatase	0.533333	0	0.2	0.6	0.6	0.8	1	0.928571
P15311	EZRI	Ezrin	1	1	1	1	1	1	1	0.928571
P15328	FOLR1	Folate receptor alpha	0.433333	0.4	0.6	0.8	0.4	0.2	0.2	0.857143
P15502	ELN	Elastin	0	0	0	0	0	0	0	0.142857
P15515	HIS1	Histatin-1	0	0	0	0	0	0	0	0.357143
P15814	IGLL1	Immunoglobulin lambda-like polypeptide 1	0.8	0.4	0.8	0.8	1	1	0.8	0.714286
P15907	SIAT1	Beta-galactoside alpha-2,6-sialyltransferase 1	0.133333	0	0	0.2	0	0	0.6	0.785714
P15924	DESP	Desmoplakin	0.7	1	0.8	0.6	0.6	0.8	0.4	1
P15941	MUC1	Mucin-1	0.133333	0	0.2	0	0.2	0	0.4	0.714286
P16035	TIMP2	Metalloproteinase inhibitor 2	0.0333333	0	0	0.2	0	0	0	0.714286
P16070	CD44	CD44 antigen	0.2	0	0.4	0.4	0.4	0	0	0.714286
P16152	CBR1	Carbonyl reductase [NADPH] 1	0.5	0.6	0.4	0.6	0.6	0.4	0.4	0.5
P16401	H15	Histone H1.5	0.0333333	0	0	0	0	0	0.2	0.571429
P16403	H12	Histone H1.2	0	0	0	0	0	0	0	0.428571
P16989	YBOX3	Y-box-binding protein 3	0	0	0	0	0	0	0	0.0714286
P17050	NAGAB	Alpha-N-acetylgalactosaminidase	0.4	0	0.2	0.2	0.4	0.8	0.8	0.214286
P17066	HSP76	Heat shock 70 kDa protein 6	0.0666667	0	0	0.2	0	0	0.2	0.571429
P17174	AATC	Aspartate aminotransferase, cytoplasmic	0	0	0	0	0	0	0	0.214286
P17655	CAN2	Calpain-2 catalytic subunit	0.1	0	0	0.2	0	0.2	0.2	0.357143
P17858	PFKAL	ATP-dependent 6-phosphofructokinase, liver type	0.166667	0.2	0.2	0.2	0	0.2	0.2	0.357143
P17900	SAP3	Ganglioside GM2 activator	0	0	0	0	0	0	0	0.5
P17931	LEG3	Galectin-3	0.1	0	0	0	0	0.2	0.4	0.785714
P17936	IBP3	Insulin-like growth factor-binding protein 3	0.166667	0.2	0	0	0.4	0	0.4	0.142857
P17980	PRS6A	26S proteasome regulatory subunit 6A	0	0	0	0	0	0	0	0.0714286
P17987	TCPA	T-complex protein 1 subunit alpha	0.133333	0	0.2	0.2	0	0.2	0.2	0.214286
P18124	RL7	Large ribosomal subunit protein uL30	0.1	0	0	0	0	0.2	0.4	0.285714
P18206	VINC	Vinculin	0.2	0	0	0.2	0.2	0	0.8	0.357143
P18510	IL1RA	Interleukin-1 receptor antagonist protein	0.3	0.6	0.6	0.2	0.4	0	0	0.0714286
P18669	PGAM1	Phosphoglycerate mutase 1	0.8	0.8	0.8	0.8	0.6	0.8	1	0.571429
P19012	K1C15	Keratin, type I cytoskeletal 15	0.0333333	0	0	0	0	0	0.2	0.357143
P19013	K2C4	Keratin, type II cytoskeletal 4	0.433333	0.2	0.4	0.6	0.4	0.6	0.4	1
P19021	AMD	Peptidyl-glycine alpha-amidating monooxygenase	0.166667	0	0.2	0.2	0.2	0.4	0	1
P19113	DCHS	Histidine decarboxylase	0	0	0	0	0	0	0	0.5
P19652	A1AG2	Alpha-1-acid glycoprotein 2	0.1	0	0	0	0	0.4	0.2	0.642857
P19823	ITIH2	Inter-alpha-trypsin inhibitor heavy chain H2	0.266667	0	0.2	0.6	0.2	0.2	0.4	0.0714286
P19827	ITIH1	Inter-alpha-trypsin inhibitor heavy chain H1	0	0	0	0	0	0	0	0.0714286
P19957	ELAF	Elafin	0.566667	0.6	0.4	0.6	0.8	0.4	0.6	1
P19971	TYPH	Thymidine phosphorylase	0.5	0.6	0.4	0.4	0.8	0.8	0	0.357143
P20061	TCO1	Transcobalamin-1	1	1	1	1	1	1	1	1
P20062	TCO2	Transcobalamin-2	0	0	0	0	0	0	0	0.214286
P20073	ANXA7	Annexin A7	0	0	0	0	0	0	0	0.357143
P20160	CAP7	Azurocidin	0.733333	0.6	0.6	0.8	0.8	1	0.6	0.714286
P20340	RAB6A	Ras-related protein Rab-6A	0	0	0	0	0	0	0	0.285714
P20591	MX1	Interferon-induced GTP-binding protein Mx1	0.0333333	0	0	0	0	0	0.2	0.142857
P20618	PSB1	Proteasome subunit beta type-1	0	0	0	0	0	0	0	0.428571
P20674	COX5A	Cytochrome c oxidase subunit 5A, mitochondrial	0	0	0	0	0	0	0	0.285714
P20810	ICAL	Calpastatin	0	0	0	0	0	0	0	0.285714
P20827	EFNA1	Ephrin-A1	0.0666667	0	0	0	0	0.2	0.2	0.214286
P20930	FILA	Filaggrin	0.0333333	0	0.2	0	0	0	0	0.785714
P20933	ASPG	N(4)-(beta-N-acetylglucosaminyl)-L-asparaginase	0.9	1	1	0.8	0.8	1	0.8	0.214286
P21246	PTN	Pleiotrophin	0	0	0	0	0	0	0	0.142857
P21281	VATB2	V-type proton ATPase subunit B, brain isoform	0	0	0	0	0	0	0	0.0714286
P21291	CSRP1	Cysteine and glycine-rich protein 1	0	0	0	0	0	0	0	0.0714286
P21333	FLNA	Filamin-A	0.0666667	0	0	0	0	0.2	0.2	0.142857
P21741	MK	Midkine	0	0	0	0	0	0	0	0.785714
P21796	VDAC1	Non-selective voltage-gated ion channel VDAC1	0.0333333	0	0	0	0	0	0.2	0.0714286
P21926	CD9	CD9 antigen	0.166667	0	0	0.2	0.2	0.2	0.4	0.928571
P21964	COMT	Catechol O-methyltransferase	0	0	0	0	0	0	0	0.285714
P21980	TGM2	Protein-glutamine gamma-glutamyltransferase 2	0.6	0.6	0.8	0.8	0.4	0.2	0.8	0.714286
P22061	PIMT	Protein-L-isoaspartate(D-aspartate) O-methyltransferase	0.0333333	0	0	0	0.2	0	0	0.0714286
P22079	PERL	Lactoperoxidase	1	1	1	1	1	1	1	1
P22307	SCP2	Sterol carrier protein 2	0.1	0	0	0	0	0.2	0.4	0.214286
P22314	UBA1	Ubiquitin-like modifier-activating enzyme 1	0.566667	0.2	0.6	0.8	0.4	0.6	0.8	0.5
P22352	GPX3	Glutathione peroxidase 3	0.966667	0.8	1	1	1	1	1	1
P22392	NDKB	Nucleoside diphosphate kinase B	0.0333333	0	0	0.2	0	0	0	0.357143
P22528	SPR1B	Cornifin-B	0	0	0	0	0	0	0	0.785714
P22531	SPR2E	Small proline-rich protein 2E	0	0	0	0	0	0	0	0.5
P22626	ROA2	Heterogeneous nuclear ribonucleoproteins A2/B1	0.0333333	0	0	0	0.2	0	0	0.214286
P22692	IBP4	Insulin-like growth factor-binding protein 4	0	0	0	0	0	0	0	0.142857
P22695	QCR2	Cytochrome b-c1 complex subunit 2, mitochondrial	0.0333333	0	0	0	0	0	0.2	0
P22735	TGM1	Protein-glutamine gamma-glutamyltransferase K	0	0	0	0	0	0	0	0.571429
P23083	HV102	Immunoglobulin heavy variable 1-2	0.766667	1	0.6	0.8	0.6	0.8	0.8	0.714286
P23284	PPIB	Peptidyl-prolyl cis-trans isomerase B	0.533333	0.4	0.6	0.4	0.4	0.8	0.6	0.928571
P23381	SYWC	Tryptophan--tRNA ligase, cytoplasmic	0	0	0	0	0	0	0	0.0714286
P23396	RS3	Small ribosomal subunit protein uS3	0	0	0	0	0	0	0	0.142857
P23490	LORI	Loricrin	0	0	0	0	0	0	0	0.428571
P23526	SAHH	Adenosylhomocysteinase	0.1	0	0	0	0	0.4	0.2	0.428571
P23528	COF1	Cofilin-1	0.966667	1	1	1	1	0.8	1	0.785714
P24158	PRTN3	Myeloblastin	0.9	0.8	1	0.8	1	1	0.8	0.714286
P24592	IBP6	Insulin-like growth factor-binding protein 6	0	0	0	0	0	0	0	0.142857
P24593	IBP5	Insulin-like growth factor-binding protein 5	0	0	0	0	0	0	0	0.0714286
P25311	ZA2G	Zinc-alpha-2-glycoprotein	1	1	1	1	1	1	1	1
P25705	ATPA	ATP synthase subunit alpha, mitochondrial	0.0666667	0	0	0	0	0	0.4	0.285714
P25774	CATS	Cathepsin S	0.6	0.4	0.6	0.6	0.8	0.8	0.4	0.857143
P25786	PSA1	Proteasome subunit alpha type-1	0.1	0	0.2	0	0.2	0.2	0	0.5
P25787	PSA2	Proteasome subunit alpha type-2	0	0	0	0	0	0	0	0.285714
P25788	PSA3	Proteasome subunit alpha type-3	0	0	0	0	0	0	0	0.285714
P25789	PSA4	Proteasome subunit alpha type-4	0	0	0	0	0	0	0	0.142857
P25815	S100P	Protein S100-P	0.0666667	0	0	0	0	0	0.4	0.785714
P26038	MOES	Moesin	0	0	0	0	0	0	0	0.357143
P26447	S10A4	Protein S100-A4	0.766667	1	0.8	0.8	0.8	0.2	1	0.928571
P26572	MGAT1	Alpha-1,3-mannosyl-glycoprotein 2-beta-N-acetylglucosaminyltransferase	0.1	0	0	0	0.2	0.2	0.2	0.714286
P26583	HMGB2	High mobility group protein B2	0	0	0	0	0	0	0	0.285714
P26641	EF1G	Elongation factor 1-gamma	0.333333	0	0.4	0.4	0.6	0	0.6	0.428571
P27105	STOM	Stomatin	0.3	0.2	0	0.2	0.2	0.6	0.6	0.357143
P27169	PON1	Serum paraoxonase/arylesterase 1	0	0	0	0	0	0	0	0.0714286
P27348	1433T	14-3-3 protein theta	0.433333	0.8	0.8	0.6	0.4	0	0	0.428571
P27482	CALL3	Calmodulin-like protein 3	0	0	0	0	0	0	0	0.285714
P27797	CALR	Calreticulin	0.0333333	0	0	0	0	0.2	0	0.714286
P27824	CALX	Calnexin	0	0	0	0	0	0	0	0.285714
P28062	PSB8	Proteasome subunit beta type-8	0.166667	0.2	0	0.2	0.4	0	0.2	0.142857
P28066	PSA5	Proteasome subunit alpha type-5	0	0	0	0	0	0	0	0.571429
P28074	PSB5	Proteasome subunit beta type-5	0	0	0	0	0	0	0	0.142857
P28325	CYTD	Cystatin-D	0	0	0	0	0	0	0	0.5
P28482	MK01	Mitogen-activated protein kinase 1	0.266667	0	0.2	0.2	0.2	0.6	0.4	0.0714286
P28799	GRN	Progranulin	0.933333	0.8	1	1	0.8	1	1	1
P28838	AMPL	Cytosol aminopeptidase	0	0	0	0	0	0	0	0.428571
P29034	S10A2	Protein S100-A2	0	0	0	0	0	0	0	0.357143
P29218	IMPA1	Inositol monophosphatase 1	0.0333333	0	0	0	0.2	0	0	0.0714286
P29401	TKT	Transketolase	0.833333	0.8	1	1	0.8	0.6	0.8	0.571429
P29508	SPB3	Serpin B3	0.533333	0.2	0.4	0.6	0.6	0.8	0.6	0.785714
P29692	EF1D	Elongation factor 1-delta	0	0	0	0	0	0	0	0.142857
P29992	GNA11	Guanine nucleotide-binding protein subunit alpha-11	0.0333333	0	0	0	0	0	0.2	0.0714286
P30041	PRDX6	Peroxiredoxin-6	0.833333	0.6	0.6	1	0.8	1	1	0.714286
P30044	PRDX5	Peroxiredoxin-5, mitochondrial	1	1	1	1	1	1	1	0.857143
P30046	DOPD	D-dopachrome decarboxylase	0.133333	0	0	0.2	0	0.2	0.4	0
P30085	KCY	UMP-CMP kinase	0.2	0.2	0.2	0.2	0.4	0.2	0	0.5
P30086	PEBP1	Phosphatidylethanolamine-binding protein 1	0.366667	0.4	0.4	0.2	0.2	0.6	0.4	0.642857
P30101	PDIA3	Protein disulfide-isomerase A3	0.8	1	0.8	0.6	1	0.6	0.8	0.928571
P30153	2AAA	Serine/threonine-protein phosphatase 2A 65 kDa regulatory subunit A alpha isoform	0.1	0	0	0	0	0.2	0.4	0.357143
P30740	ILEU	Leukocyte elastase inhibitor	0.933333	0.8	1	0.8	1	1	1	0.928571
P30838	AL3A1	Aldehyde dehydrogenase, dimeric NADP-preferring	0.8	0.6	0.6	1	0.8	0.8	1	0.642857
P31025	LCN1	Lipocalin-1	1	1	1	1	1	1	1	1
P31146	COR1A	Coronin-1A	0.3	0.4	0.2	0.2	0.6	0.4	0	0.285714
P31151	S10A7	Protein S100-A7	0.933333	1	0.8	1	1	0.8	1	0.928571
P31939	PUR9	Bifunctional purine biosynthesis protein ATIC	0.0333333	0	0	0	0	0	0.2	0.214286
P31941	ABC3A	DNA dC->dU-editing enzyme APOBEC-3A	0.533333	0.4	0.8	1	0.2	0.4	0.4	0.142857
P31944	CASPE	Caspase-14	0.0333333	0	0.2	0	0	0	0	0.928571
P31946	1433B	14-3-3 protein beta/alpha	0.1	0	0.4	0	0	0.2	0	0.5
P31947	1433S	14-3-3 protein sigma	0.3	0.2	0.2	0.2	0.2	0.2	0.8	0.642857
P31949	S10AB	Protein S100-A11	0.333333	0	0.2	0.2	0.2	0.4	1	0.857143
P32119	PRDX2	Peroxiredoxin-2	0.433333	0.6	0.8	1	0.2	0	0	0.785714
P32320	CDD	Cytidine deaminase	0.0333333	0	0.2	0	0	0	0	0.5
P32926	DSG3	Desmoglein-3	0.0666667	0	0	0	0	0.2	0.2	0
P33778	H2B1B	Histone H2B type 1-B	0	0	0	0	0	0	0	0.0714286
P33908	MA1A1	Mannosyl-oligosaccharide 1,2-alpha-mannosidase IA	0	0	0	0	0	0	0	0.0714286
P34096	RNAS4	Ribonuclease 4	0.933333	1	1	1	0.6	1	1	1
P34896	GLYC	Serine hydroxymethyltransferase, cytosolic	0	0	0	0	0	0	0	0.0714286
P34932	HSP74	Heat shock 70 kDa protein 4	0.166667	0	0.2	0	0.2	0.4	0.2	0
P35030	TRY3	Trypsin-3	0.1	0	0.2	0.2	0	0	0.2	0
P35221	CTNA1	Catenin alpha-1	0.0666667	0	0	0	0	0	0.4	0
P35232	PHB1	Prohibitin 1	0.0333333	0	0	0	0	0	0.2	0
P35321	SPR1A	Cornifin-A	0	0	0	0	0	0	0	0.428571
P35527	K1C9	Keratin, type I cytoskeletal 9	1	1	1	1	1	1	1	1
P35542	SAA4	Serum amyloid A-4 protein	0	0	0	0	0	0	0	0.0714286
P35579	MYH9	Myosin-9	0.3	0.4	0.2	0.4	0	0	0.8	0.785714
P35908	K22E	Keratin, type II cytoskeletal 2 epidermal	0.366667	0.4	0.4	0.4	0.4	0.2	0.4	0.785714
P36222	CH3L1	Chitinase-3-like protein 1	0.2	0	0	0.2	0.2	0.2	0.6	0.0714286
P36578	RL4	Large ribosomal subunit protein uL4	0.0333333	0	0	0	0	0	0.2	0.142857
P36952	SPB5	Serpin B5	0.6	0	0.4	0.6	0.6	1	1	0.571429
P36955	PEDF	Pigment epithelium-derived factor	0.933333	1	1	1	0.8	0.8	1	0.571429
P37802	TAGL2	Transgelin-2	0.833333	0.6	1	1	0.6	1	0.8	0.571429
P37837	TALDO	Transaldolase	0.533333	0.4	1	0.4	0.4	0.4	0.6	0.5
P38606	VATA	V-type proton ATPase catalytic subunit A	0.2	0.4	0	0.4	0.2	0	0.2	0.357143
P39019	RS19	Small ribosomal subunit protein eS19	0	0	0	0	0	0	0	0.0714286
P40121	CAPG	Macrophage-capping protein	0.233333	0	0.2	0.2	0.2	0.2	0.6	0.428571
P40189	IL6RB	Interleukin-6 receptor subunit beta	0	0	0	0	0	0	0	0.285714
P40199	CEAM6	Carcinoembryonic antigen-related cell adhesion molecule 6	0	0	0	0	0	0	0	0.0714286
P40394	ADH7	All-trans-retinol dehydrogenase [NAD(+)] ADH7	0.633333	0.6	0.6	0.4	0.6	1	0.6	0.5
P40925	MDHC	Malate dehydrogenase, cytoplasmic	0.733333	0.8	0.4	0.8	1	0.6	0.8	0.714286
P40926	MDHM	Malate dehydrogenase, mitochondrial	0.0333333	0	0	0	0	0	0.2	0.5
P40939	ECHA	Trifunctional enzyme subunit alpha, mitochondrial	0.0333333	0	0	0	0	0	0.2	0
P41218	MNDA	Myeloid cell nuclear differentiation antigen	0.4	0.2	0.4	0.4	0.6	0.8	0	0.285714
P41222	PTGDS	Prostaglandin-H2 D-isomerase	0.1	0	0	0.2	0.2	0.2	0	0
P42224	STAT1	Signal transducer and activator of transcription 1-alpha/beta	0.1	0	0	0	0	0.2	0.4	0
P42357	HUTH	Histidine ammonia-lyase	0	0	0	0	0	0	0	0.5
P42694	HELZ	Probable helicase with zinc finger domain	0.0333333	0	0	0	0	0	0.2	0.142857
P43251	BTD	Biotinidase	1	1	1	1	1	1	1	0.928571
P43490	NAMPT	Nicotinamide phosphoribosyltransferase	0.0666667	0	0	0	0.2	0	0.2	0.357143
P43652	AFAM	Afamin	0	0	0	0	0	0	0	0.0714286
P45880	VDAC2	Voltage-dependent anion-selective channel protein 2	0.0666667	0	0	0	0	0	0.4	0.214286
P45974	UBP5	Ubiquitin carboxyl-terminal hydrolase 5	0	0	0	0	0	0	0	0.142857
P46778	RL21	Large ribosomal subunit protein eL21	0.0666667	0	0	0	0	0	0.4	0
P46782	RS5	Small ribosomal subunit protein uS7	0	0	0	0	0	0	0	0.0714286
P46940	IQGA1	Ras GTPase-activating-like protein IQGAP1	0.1	0	0	0	0	0.4	0.2	0.5
P47755	CAZA2	F-actin-capping protein subunit alpha-2	0.0333333	0	0	0	0	0	0.2	0
P47756	CAPZB	F-actin-capping protein subunit beta	0.3	0	0.4	0.4	0.2	0.4	0.4	0.357143
P47895	AL1A3	Retinaldehyde dehydrogenase 3	0.0333333	0	0	0	0	0.2	0	0.357143
P47929	LEG7	Galectin-7	0.0333333	0	0	0	0	0	0.2	0.714286
P48163	MAOX	NADP-dependent malic enzyme	0	0	0	0	0	0	0	0.0714286
P48594	SPB4	Serpin B4	0	0	0	0	0	0	0	0.0714286
P48643	TCPE	T-complex protein 1 subunit epsilon	0	0	0	0	0	0	0	0.0714286
P48723	HSP13	Heat shock 70 kDa protein 13	0.533333	0	0.6	0.4	0.4	0.8	1	0.857143
P49189	AL9A1	4-trimethylaminobutyraldehyde dehydrogenase	0.4	0.2	0.6	0.6	0.2	0.4	0.4	0
P49257	LMAN1	Protein ERGIC-53	0.0333333	0	0	0.2	0	0	0	0.428571
P49368	TCPG	T-complex protein 1 subunit gamma	0.0666667	0	0	0.2	0.2	0	0	0.285714
P49720	PSB3	Proteasome subunit beta type-3	0.233333	0	0	0.2	0.2	0.4	0.6	0.142857
P49748	ACADV	Very long-chain specific acyl-CoA dehydrogenase, mitochondrial	0	0	0	0	0	0	0	0.0714286
P49750	YLPM1	YLP motif-containing protein 1	0.0333333	0	0	0.2	0	0	0	0.142857
P49773	HINT1	Adenosine 5-monophosphoramidase HINT1	0.0333333	0	0.2	0	0	0	0	0.357143
P49788	TIG1	Retinoic acid receptor responder protein 1	1	1	1	1	1	1	1	1
P49862	KLK7	Kallikrein-7	0	0	0	0	0	0	0	0.642857
P49913	CAMP	Cathelicidin antimicrobial peptide	0.533333	0.6	0.6	0.6	0.8	0	0.6	0.142857
P50238	CRIP1	Cysteine-rich protein 1	0	0	0	0	0	0	0	0.714286
P50395	GDIB	Rab GDP dissociation inhibitor beta	0.5	0.2	0.4	0.6	0.4	0.4	1	0.642857
P50502	F10A1	Hsc70-interacting protein	0	0	0	0	0	0	0	0.142857
P50591	TNF10	Tumor necrosis factor ligand superfamily member 10	0.166667	0	0	0	0	0.6	0.4	1
P50897	PPT1	Palmitoyl-protein thioesterase 1	0.566667	0.4	0.4	0.4	0.8	0.8	0.6	0.642857
P50990	TCPQ	T-complex protein 1 subunit theta	0.133333	0	0.2	0	0	0.2	0.4	0.142857
P50995	ANX11	Annexin A11	0.0333333	0	0	0	0	0	0.2	0.642857
P51571	SSRD	Translocon-associated protein subunit delta	0.0333333	0	0	0	0	0	0.2	0.142857
P51572	BAP31	B-cell receptor-associated protein 31	0	0	0	0	0	0	0	0.0714286
P51648	AL3A2	Aldehyde dehydrogenase family 3 member A2	0.0333333	0	0	0	0	0	0.2	0
P51993	FUT6	4-galactosyl-N-acetylglucosaminide 3-alpha-L-fucosyltransferase FUT6	0.266667	0	0	0.4	0.2	0.6	0.4	0.214286
P52209	6PGD	6-phosphogluconate dehydrogenase, decarboxylating	0.266667	0	0.2	0.4	0.4	0	0.6	0.5
P52272	HNRPM	Heterogeneous nuclear ribonucleoprotein M	0.233333	0.2	0	0.4	0.4	0.2	0.2	0.0714286
P52565	GDIR1	Rho GDP-dissociation inhibitor 1	0	0	0	0	0	0	0	0.571429
P52566	GDIR2	Rho GDP-dissociation inhibitor 2	0.166667	0	0.4	0	0.2	0.4	0	0.285714
P52895	AK1C2	Aldo-keto reductase family 1 member C2	0.3	0.2	0.2	0.6	0.2	0.2	0.4	0.285714
P52907	CAZA1	F-actin-capping protein subunit alpha-1	0.766667	0.8	0.8	0.4	0.8	1	0.8	0.5
P52943	CRIP2	Cysteine-rich protein 2	0	0	0	0	0	0	0	0.214286
P53634	CATC	Dipeptidyl peptidase 1	0.8	0.2	1	0.8	0.8	1	1	0.928571
P54108	CRIS3	Cysteine-rich secretory protein 3	0.4	0	0.6	0.4	0.4	0.6	0.4	0.5
P54802	ANAG	Alpha-N-acetylglucosaminidase	0.266667	0	0	0.2	0.2	0.6	0.6	0.214286
P55000	SLUR1	Secreted Ly-6/uPAR-related protein 1	0	0	0	0	0	0	0	0.428571
P55058	PLTP	Phospholipid transfer protein	0.933333	0.6	1	1	1	1	1	1
P55064	AQP5	Aquaporin-5	0.166667	0	0.2	0.2	0	0.4	0.2	0.928571
P55072	TERA	Transitional endoplasmic reticulum ATPase	0.3	0	0	0.2	0.2	0.6	0.8	0.357143
P55259	GP2	Pancreatic secretory granule membrane major glycoprotein GP2	0	0	0	0	0	0	0	0.142857
P55263	ADK	Adenosine kinase	0	0	0	0	0	0	0	0.142857
P55786	PSA	Puromycin-sensitive aminopeptidase	0.3	0	0	0.2	0.2	0.8	0.6	0.285714
P55795	HNRH2	Heterogeneous nuclear ribonucleoprotein H2	0.0333333	0	0	0	0	0	0.2	0.142857
P56134	ATPK	ATP synthase subunit f, mitochondrial	0.0666667	0	0	0	0	0	0.4	0
P56537	IF6	Eukaryotic translation initiation factor 6	0	0	0	0	0	0	0	0.214286
P58107	EPIPL	Epiplakin	0.2	0.2	0	0.2	0.2	0.2	0.4	0.357143
P58499	FAM3B	Protein FAM3B	0.3	0.4	0.4	0.4	0.2	0.2	0.2	0.285714
P58546	MTPN	Myotrophin	0.0666667	0	0	0	0.2	0.2	0	0.428571
P59666	DEF3	Neutrophil defensin 3	0.966667	1	1	1	1	1	0.8	0.857143
P59998	ARPC4	Actin-related protein 2/3 complex subunit 4	0.2	0	0.2	0.2	0.2	0.6	0	0.357143
P60174	TPIS	Triosephosphate isomerase	1	1	1	1	1	1	1	0.928571
P60660	MYL6	Myosin light polypeptide 6	0.733333	0.6	0.8	0.8	0.6	1	0.6	0.857143
P60709	ACTB	Actin, cytoplasmic 1	1	1	1	1	1	1	1	1
P60842	IF4A1	Eukaryotic initiation factor 4A-I	0.0666667	0.2	0	0.2	0	0	0	0.357143
P60866	RS20	Small ribosomal subunit protein uS10	0	0	0	0	0	0	0	0.142857
P60900	PSA6	Proteasome subunit alpha type-6	0.0666667	0	0.2	0	0.2	0	0	0.142857
P60903	S10AA	Protein S100-A10	0.0333333	0	0	0	0	0	0.2	0.714286
P60953	CDC42	Cell division control protein 42 homolog	0.166667	0	0.2	0.2	0.2	0.2	0.2	0.642857
P60981	DEST	Destrin	0.133333	0	0	0.2	0	0	0.6	0.0714286
P61019	RAB2A	Ras-related protein Rab-2A	0	0	0	0	0	0	0	0.142857
P61088	UBE2N	Ubiquitin-conjugating enzyme E2 N	0	0	0	0	0	0	0	0.142857
P61158	ARP3	Actin-related protein 3	0.4	0	0.4	0.2	0.6	0.4	0.8	0.5
P61160	ARP2	Actin-related protein 2	0.333333	0	0.2	0.4	0	0.8	0.6	0.357143
P61163	ACTZ	Alpha-centractin	0	0	0	0	0	0	0	0.428571
P61204	ARF3	ADP-ribosylation factor 3	0	0	0	0	0	0	0	0.428571
P61586	RHOA	Transforming protein RhoA	0.2	0	0	0	0.4	0.4	0.4	0.571429
P61626	LYSC	Lysozyme C	1	1	1	1	1	1	1	1
P61769	B2MG	Beta-2-microglobulin	0.966667	0.8	1	1	1	1	1	0.928571
P61916	NPC2	NPC intracellular cholesterol transporter 2	0.233333	0	0	0.2	0.2	0.6	0.4	1
P61970	NTF2	Nuclear transport factor 2	0.133333	0	0	0.4	0.2	0	0.2	0.285714
P61978	HNRPK	Heterogeneous nuclear ribonucleoprotein K	0	0	0	0	0	0	0	0.5
P61981	1433G	14-3-3 protein gamma	0.0333333	0	0.2	0	0	0	0	0.142857
P62081	RS7	Small ribosomal subunit protein eS7	0	0	0	0	0	0	0	0.0714286
P62140	PP1B	Serine/threonine-protein phosphatase PP1-beta catalytic subunit	0	0	0	0	0	0	0	0.214286
P62241	RS8	Small ribosomal subunit protein eS8	0	0	0	0	0	0	0	0.142857
P62249	RS16	Small ribosomal subunit protein uS9	0.0666667	0	0	0	0	0.2	0.2	0
P62258	1433E	14-3-3 protein epsilon	0.0666667	0	0	0.2	0	0	0.2	0.571429
P62273	RS29	Small ribosomal subunit protein uS14	0	0	0	0	0	0	0	0.214286
P62304	RUXE	Small nuclear ribonucleoprotein E	0.0666667	0	0	0	0	0	0.4	0
P62328	TYB4	Thymosin beta-4	0.2	0	0.4	0.2	0.2	0	0.4	0.785714
P62333	PRS10	26S proteasome regulatory subunit 10B	0	0	0	0	0	0	0	0.0714286
P62424	RL7A	Large ribosomal subunit protein eL8	0.0333333	0	0	0	0	0	0.2	0.285714
P62805	H4	Histone H4	0.6	0.4	0.6	0.4	0.4	1	0.8	1
P62826	RAN	GTP-binding nuclear protein Ran	0.3	0	0.4	0.4	0.4	0.2	0.4	0.214286
P62829	RL23	Large ribosomal subunit protein uL14	0.0333333	0	0	0	0	0	0.2	0.0714286
P62873	GBB1	Guanine nucleotide-binding protein G(I)/G(S)/G(T) subunit beta-1	0.0333333	0	0	0	0.2	0	0	0.5
P62888	RL30	Large ribosomal subunit protein eL30	0.1	0	0	0	0	0.2	0.4	0.285714
P62913	RL11	Large ribosomal subunit protein uL5	0.133333	0	0	0.4	0	0	0.4	0
P62937	PPIA	Peptidyl-prolyl cis-trans isomerase A	0.966667	1	0.8	1	1	1	1	1
P63000	RAC1	Ras-related C3 botulinum toxin substrate 1	0.2	0.2	0.2	0.2	0	0.4	0.2	0.142857
P63104	1433Z	14-3-3 protein zeta/delta	0.766667	0.4	0.8	1	1	0.6	0.8	1
P63167	DYL1	Dynein light chain 1, cytoplasmic	0.133333	0	0	0.2	0.2	0.2	0.2	0.214286
P63241	IF5A1	Eukaryotic translation initiation factor 5A-1	0	0	0	0	0	0	0	0.428571
P63261	ACTG	Actin, cytoplasmic 2	0.366667	0.4	0.2	0.4	0.4	0.2	0.6	0.714286
P63313	TYB10	Thymosin beta-10	0.0666667	0	0	0.2	0.2	0	0	0.714286
P67936	TPM4	Tropomyosin alpha-4 chain	0.133333	0	0.4	0	0	0.4	0	0.785714
P68104	EF1A1	Elongation factor 1-alpha 1	0.733333	0.2	1	0.6	1	1	0.6	0.785714
P68133	ACTS	Actin, alpha skeletal muscle	0.1	0.2	0	0.2	0	0.2	0	0.857143
P68363	TBA1B	Tubulin alpha-1B chain	0.7	0.4	0.6	0.8	0.6	1	0.8	0.714286
P68366	TBA4A	Tubulin alpha-4A chain	0	0	0	0	0	0	0	0.142857
P68371	TBB4B	Tubulin beta-4B chain	1	1	1	1	1	1	1	0.785714
P68402	PA1B2	Platelet-activating factor acetylhydrolase IB subunit alpha2	0.0666667	0	0	0	0	0.4	0	0.214286
P68871	HBB	Hemoglobin subunit beta	0.566667	0.2	0.6	0.6	1	0.6	0.4	0.214286
P69905	HBA	Hemoglobin subunit alpha	0.433333	0.2	0	0.8	0.6	0.8	0.2	0.285714
P78371	TCPB	T-complex protein 1 subunit beta	0.4	0.4	0.2	0.2	0.4	0.6	0.6	0.357143
P78386	KRT85	Keratin, type II cuticular Hb5	0	0	0	0	0	0	0	0.142857
P78417	GSTO1	Glutathione S-transferase omega-1	0.0666667	0	0	0	0	0.4	0	0.0714286
P80188	NGAL	Neutrophil gelatinase-associated lipocalin	1	1	1	1	1	1	1	1
P80303	NUCB2	Nucleobindin-2	0.833333	0.6	0.6	0.8	1	1	1	1
P80511	S10AC	Protein S100-A12	0.0666667	0	0.4	0	0	0	0	0.714286
P80748	LV321	Immunoglobulin lambda variable 3-21	0.766667	0.8	0.6	0.6	0.8	0.8	1	0.928571
P81605	DCD	Dermcidin	0.833333	1	0.8	1	0.6	1	0.6	1
P98088	MUC5A	Mucin-5AC	0.366667	0.4	0.6	0.2	0.2	0.2	0.6	0.928571
P98095	FBLN2	Fibulin-2	0	0	0	0	0	0	0	0.285714
P98160	PGBM	Basement membrane-specific heparan sulfate proteoglycan core protein	1	1	1	1	1	1	1	1
Q00610	CLH1	Clathrin heavy chain 1	0.633333	0.4	0.6	0.6	0.8	0.8	0.6	0.428571
Q00796	DHSO	Sorbitol dehydrogenase	0	0	0	0	0	0	0	0.0714286
Q01459	DIAC	Di-N-acetylchitobiase	0.133333	0	0	0.4	0.4	0	0	0.928571
Q01469	FABP5	Fatty acid-binding protein 5	1	1	1	1	1	1	1	0.928571
Q01518	CAP1	Adenylyl cyclase-associated protein 1	0.266667	0	0	0.2	0.6	0.2	0.6	0.642857
Q02383	SEMG2	Semenogelin-2	0	0	0	0	0	0	0	0.142857
Q02413	DSG1	Desmoglein-1	0.466667	0.8	0.8	0.2	0.8	0.2	0	1
Q02487	DSC2	Desmocollin-2	0.1	0	0	0.2	0	0	0.4	0.785714
Q02790	FKBP4	Peptidyl-prolyl cis-trans isomerase FKBP4	0	0	0	0	0	0	0	0.0714286
Q02809	PLOD1	Procollagen-lysine,2-oxoglutarate 5-dioxygenase 1	0.966667	0.8	1	1	1	1	1	1
Q02818	NUCB1	Nucleobindin-1	0.7	0.8	0.8	0.8	0.6	0.4	0.8	1
Q03591	FHR1	Complement factor H-related protein 1	0	0	0	0	0	0	0	0.214286
Q04609	FOLH1	Glutamate carboxypeptidase 2	0.966667	0.8	1	1	1	1	1	0.642857
Q04695	K1C17	Keratin, type I cytoskeletal 17	0.166667	0.4	0.4	0	0	0	0.2	0.928571
Q06323	PSME1	Proteasome activator complex subunit 1	0.1	0	0	0	0	0.2	0.4	0.142857
Q06828	FMOD	Fibromodulin	0.766667	0.8	0.6	0.8	0.8	0.8	0.8	0.785714
Q06830	PRDX1	Peroxiredoxin-1	1	1	1	1	1	1	1	1
Q07325	CXCL9	C-X-C motif chemokine 9	0	0	0	0	0	0	0	0.0714286
Q07654	TFF3	Trefoil factor 3	0.1	0	0.2	0	0	0.2	0.2	0.428571
Q07960	RHG01	Rho GTPase-activating protein 1	0.1	0	0.2	0	0	0	0.4	0.0714286
Q08188	TGM3	Protein-glutamine gamma-glutamyltransferase E	0.0333333	0	0	0	0	0	0.2	0.857143
Q08257	QOR	Quinone oxidoreductase	0.266667	0	0.2	0	0.6	0.6	0.2	0
Q08380	LG3BP	Galectin-3-binding protein	1	1	1	1	1	1	1	1
Q08431	MFGM	Lactadherin	0.866667	0.8	1	0.6	1	1	0.8	0.714286
Q08554	DSC1	Desmocollin-1	0	0	0	0	0	0	0	1
Q09666	AHNK	Neuroblast differentiation-associated protein AHNAK	0.0333333	0	0	0	0	0	0.2	0.285714
Q10471	GALT2	Polypeptide N-acetylgalactosaminyltransferase 2	0	0	0	0	0	0	0	0.0714286
Q10472	GALT1	Polypeptide N-acetylgalactosaminyltransferase 1	0.0333333	0	0	0.2	0	0	0	0.357143
Q10588	BST1	ADP-ribosyl cyclase/cyclic ADP-ribose hydrolase 2	0.5	0.6	0.2	0.8	0.6	0.6	0.2	0
Q11201	SIA4A	CMP-N-acetylneuraminate-beta-galactosamide-alpha-2,3-sialyltransferase 1	0.1	0	0.2	0.2	0.2	0	0	0.928571
Q12765	SCRN1	Secernin-1	0	0	0	0	0	0	0	0.0714286
Q12805	FBLN3	EGF-containing fibulin-like extracellular matrix protein 1	0.4	0.2	0.4	0.2	0.4	0.4	0.8	0.642857
Q12841	FSTL1	Follistatin-related protein 1	0.233333	0	0	0.2	0.2	0.6	0.4	0.642857
Q12926	ELAV2	ELAV-like protein 2	0.1	0.2	0.2	0	0.2	0	0	0.642857
Q13045	FLII	Protein flightless-1 homolog	0.166667	0.6	0	0.2	0	0.2	0	0
Q13126	MTAP	S-methyl-5-thioadenosine phosphorylase	0	0	0	0	0	0	0	0.357143
Q13162	PRDX4	Peroxiredoxin-4	0.4	0.2	0.6	0.4	0.8	0.2	0.2	1
Q13217	DNJC3	DnaJ homolog subfamily C member 3	0.2	0.2	0.2	0.2	0.4	0	0.2	1
Q13228	SBP1	Methanethiol oxidase	0.466667	0.2	0.4	0.4	0.6	1	0.2	0.357143
Q13232	NDK3	Nucleoside diphosphate kinase 3	0.0666667	0	0	0.2	0	0.2	0	0.214286
Q13296	SG2A2	Mammaglobin-A	0.366667	0.2	0.2	0.4	0.4	0.6	0.4	0.285714
Q13404	UB2V1	Ubiquitin-conjugating enzyme E2 variant 1	0.366667	0.4	0.8	0.4	0.4	0.2	0	0.142857
Q13421	MSLN	Mesothelin	1	1	1	1	1	1	1	1
Q13438	OS9	Protein OS-9	0.2	0	0.2	0.4	0	0.6	0	0.785714
Q13444	ADA15	Disintegrin and metalloproteinase domain-containing protein 15	0.2	0	0.2	0	0.4	0.4	0.2	0.214286
Q13449	LSAMP	Limbic system-associated membrane protein	0.1	0	0.2	0.2	0	0.2	0	0.142857
Q13510	ASAH1	Acid ceramidase	0.166667	0	0	0.2	0	0.2	0.6	0.785714
Q13586	STIM1	Stromal interaction molecule 1	0.0333333	0	0	0	0	0	0.2	0
Q13591	SEM5A	Semaphorin-5A	0.733333	0.6	0.8	0.8	1	0.4	0.8	0.714286
Q13835	PKP1	Plakophilin-1	0.2	0	0.4	0.2	0	0.2	0.4	0.857143
Q13867	BLMH	Bleomycin hydrolase	0.6	1	0.4	0.4	0.2	1	0.6	0.928571
Q14002	CEAM7	Carcinoembryonic antigen-related cell adhesion molecule 7	0.0333333	0	0	0	0	0.2	0	0.214286
Q14050	CO9A3	Collagen alpha-3(IX) chain	0	0	0	0	0	0	0	0.714286
Q14118	DAG1	Dystroglycan 1	0.966667	1	1	1	0.8	1	1	1
Q14204	DYHC1	Cytoplasmic dynein 1 heavy chain 1	0.0666667	0	0	0	0	0	0.4	0.214286
Q14393	GAS6	Growth arrest-specific protein 6	0.1	0	0	0.2	0.2	0.2	0	0.428571
Q14508	WFDC2	WAP four-disulfide core domain protein 2	0.333333	0.4	0.2	0.6	0.2	0.2	0.4	1
Q14515	SPRL1	SPARC-like protein 1	1	1	1	1	1	1	1	1
Q14525	KT33B	Keratin, type I cuticular Ha3-II	0.0333333	0	0	0	0	0	0.2	0.642857
Q14532	K1H2	Keratin, type I cuticular Ha2	0	0	0	0	0	0	0	0.0714286
Q14574	DSC3	Desmocollin-3	0	0	0	0	0	0	0	0.5
Q14624	ITIH4	Inter-alpha-trypsin inhibitor heavy chain H4	0.0666667	0	0	0	0	0.4	0	0.142857
Q14643	ITPR1	Inositol 1,4,5-trisphosphate-gated calcium channel ITPR1	0	0	0	0	0	0	0	0.214286
Q14697	GANAB	Neutral alpha-glucosidase AB	0.966667	1	1	1	0.8	1	1	1
Q14764	MVP	Major vault protein	0.0333333	0	0	0	0	0	0.2	0.214286
Q14847	LASP1	LIM and SH3 domain protein 1	0.1	0	0	0.2	0.2	0.2	0	0
Q14894	CRYM	Ketimine reductase mu-crystallin	0	0	0	0	0	0	0	0.0714286
Q14914	PTGR1	Prostaglandin reductase 1	0	0	0	0	0	0	0	0.142857
Q15046	SYK	Lysine--tRNA ligase	0	0	0	0	0	0	0	0.0714286
Q15084	PDIA6	Protein disulfide-isomerase A6	0.1	0	0	0	0.2	0.2	0.2	0.428571
Q15125	EBP	3-beta-hydroxysteroid-Delta(8),Delta(7)-isomerase	0.0333333	0	0	0	0	0	0.2	0.0714286
Q15149	PLEC	Plectin	0.0666667	0	0	0	0	0	0.4	0.214286
Q15257	PTPA	Serine/threonine-protein phosphatase 2A activator	0.233333	0	0	0.4	0.2	0.6	0.2	0
Q15293	RCN1	Reticulocalbin-1	0.133333	0.2	0	0	0.4	0	0.2	0.857143
Q15365	PCBP1	Poly(rC)-binding protein 1	0.6	0.4	0.4	0.6	0.8	0.6	0.8	0.5
Q15517	CDSN	Corneodesmosin	0.233333	0	0	0.2	0.2	0.6	0.4	0.714286
Q15782	CH3L2	Chitinase-3-like protein 2	0.9	0.8	1	0.8	0.8	1	1	1
Q15819	UB2V2	Ubiquitin-conjugating enzyme E2 variant 2	0.0666667	0.2	0	0.2	0	0	0	0
Q15828	CYTM	Cystatin-M	0.0333333	0	0	0	0	0.2	0	0.571429
Q15843	NEDD8	NEDD8	0	0	0	0	0	0	0	0.142857
Q15847	ADIRF	Adipogenesis regulatory factor	0	0	0	0	0	0	0	0.357143
Q15904	VAS1	V-type proton ATPase subunit S1	0.7	1	0.6	0.4	0.6	0.8	0.8	0.714286
Q16270	IBP7	Insulin-like growth factor-binding protein 7	0	0	0	0	0	0	0	0.642857
Q16378	PROL4	Proline-rich protein 4	1	1	1	1	1	1	1	1
Q16537	2A5E	Serine/threonine-protein phosphatase 2A 56 kDa regulatory subunit epsilon isoform	0	0	0	0	0	0	0	0.0714286
Q16563	SYPL1	Synaptophysin-like protein 1	0.0333333	0	0	0	0	0	0.2	0.214286
Q16610	ECM1	Extracellular matrix protein 1	0	0	0	0	0	0	0	0.571429
Q16651	PRSS8	Prostasin	0.266667	0	0.2	0.4	0.2	0.2	0.6	1
Q16706	MA2A1	Alpha-mannosidase 2	0.0666667	0	0	0.2	0	0.2	0	0.285714
Q16769	QPCT	Glutaminyl-peptide cyclotransferase	0.2	0	0	0.2	0.2	0.4	0.4	0.785714
Q16881	TRXR1	Thioredoxin reductase 1, cytoplasmic	0.0333333	0	0	0	0.2	0	0	0
Q24JP5	T132A	Transmembrane protein 132A	0.0333333	0	0	0	0	0.2	0	0.214286
Q2I0M4	LRC26	Leucine-rich repeat-containing protein 26	0.8	1	0.8	0.6	0.8	0.6	1	0.5
Q2M2I5	K1C24	Keratin, type I cytoskeletal 24	0.0666667	0	0	0	0	0	0.4	0.142857
Q3LXA3	TKFC	Triokinase/FMN cyclase	0	0	0	0	0	0	0	0.0714286
Q3SY84	K2C71	Keratin, type II cytoskeletal 71	0.0666667	0	0.2	0.2	0	0	0	1
Q53GQ0	DHB12	Very-long-chain 3-oxoacyl-CoA reductase	0.0666667	0	0	0	0	0	0.4	0
Q562R1	ACTBL	Beta-actin-like protein 2	0.0666667	0	0.2	0	0	0	0.2	0.142857
Q5C9Z4	NOM1	Nucleolar MIF4G domain-containing protein 1	0	0	0	0	0	0	0	0.142857
Q5D862	FILA2	Filaggrin-2	0.0333333	0	0.2	0	0	0	0	0.857143
Q5SGD2	PPM1L	Protein phosphatase 1L	0.533333	1	1	0.4	0.6	0	0.2	0.142857
Q5T749	KPRP	Keratinocyte proline-rich protein	0.166667	0.2	0.2	0	0.2	0.4	0	1
Q5T750	KPLCE	Protein KPLCE	0.766667	1	0.8	0.8	0.8	1	0.2	0.785714
Q5TEC6	H37	Histone H3-7	0	0	0	0	0	0	0	0.357143
Q5TZA2	CROCC	Rootletin	0.0333333	0	0	0	0.2	0	0	0.142857
Q5VT79	AXA81	Annexin A8-like protein 1	0	0	0	0	0	0	0	0.142857
Q5XKE5	K2C79	Keratin, type II cytoskeletal 79	0	0	0	0	0	0	0	0.0714286
Q687X5	STEA4	Metalloreductase STEAP4	0.633333	0.4	0.2	1	0.4	0.8	1	0.357143
Q6E0U4	DMKN	Dermokine	0	0	0	0	0	0	0	0.357143
Q6FI13	H2A2A	Histone H2A type 2-A	0.833333	0.6	0.8	1	1	1	0.6	1
Q6KB66	K2C80	Keratin, type II cytoskeletal 80	0.0666667	0	0	0	0	0	0.4	0.642857
Q6MZM9	PRR27	Proline-rich protein 27	1	1	1	1	1	1	1	1
Q6NUJ1	SAPL1	Proactivator polypeptide-like 1	0.366667	0	0.4	0.2	0.4	0.6	0.6	0.714286
Q6P531	GGT6	Glutathione hydrolase 6	0.466667	0.6	0.6	0.6	0.6	0.4	0	0.714286
Q6PCB0	VWA1	von Willebrand factor A domain-containing protein 1	0.2	0	0.2	0.2	0.2	0.4	0.2	0.714286
Q6UWP8	SBSN	Suprabasin	0	0	0	0	0	0	0	0.5
Q6UXB2	CXL17	C-X-C motif chemokine 17	0.5	0.4	0.4	0.4	0.6	0.6	0.6	1
Q6UXB3	LYPD2	Ly6/PLAUR domain-containing protein 2	0.466667	0.4	0.4	0.6	0.2	0.4	0.8	0.857143
Q6UXI9	NPNT	Nephronectin	0	0	0	0	0	0	0	0.428571
Q6UXY8	TMC5	Transmembrane channel-like protein 5	0.333333	0.2	0.2	0.4	0.4	0.4	0.4	0
Q6XQN6	PNCB	Nicotinate phosphoribosyltransferase	0.133333	0.2	0.4	0	0	0	0.2	0.142857
Q6ZVX7	FBX50	F-box only protein 50	0.0666667	0	0	0	0.2	0	0.2	0.571429
Q71DI3	H32	Histone H3.2	0.233333	0	0.4	0.2	0	0.2	0.6	0.714286
Q7L5L3	GDPD3	Lysophospholipase D GDPD3	0	0	0	0	0	0	0	0.142857
Q7Z3Y8	K1C27	Keratin, type I cytoskeletal 27	0	0	0	0	0	0	0	0.857143
Q7Z3Z0	K1C25	Keratin, type I cytoskeletal 25	0	0	0	0	0	0	0	0.285714
Q7Z406	MYH14	Myosin-14	0.9	0.8	1	0.8	1	0.8	1	0.714286
Q7Z794	K2C1B	Keratin, type II cytoskeletal 1b	0.133333	0.6	0	0	0	0	0.2	0.714286
Q7Z7A1	CNTRL	Centriolin	0	0	0	0	0	0	0	0.714286
Q7Z7D3	VTCN1	V-set domain-containing T-cell activation inhibitor 1	0	0	0	0	0	0	0	0.571429
Q7Z7M9	GALT5	Polypeptide N-acetylgalactosaminyltransferase 5	0.266667	0.6	0	0.2	0	0.4	0.4	0.5
Q86SF2	GALT7	N-acetylgalactosaminyltransferase 7	0.633333	0.4	0.6	0.8	0.8	0.8	0.4	0.714286
Q86SQ4	AGRG6	Adhesion G-protein coupled receptor G6	0.0666667	0	0	0	0.2	0	0.2	0.714286
Q86T26	TM11B	Transmembrane protease serine 11B	0.133333	0	0	0.2	0	0.2	0.4	0.214286
Q86UD1	OAF	Out at first protein homolog	0.466667	0.6	0.6	0.6	0.6	0.2	0.2	0.857143
Q86VP6	CAND1	Cullin-associated NEDD8-dissociated protein 1	0	0	0	0	0	0	0	0.0714286
Q86VR7	VS10L	V-set and immunoglobulin domain-containing protein 10-like	0	0	0	0	0	0	0	0.142857
Q86X29	LSR	Lipolysis-stimulated lipoprotein receptor	0.333333	0	0.4	0.2	0	0.8	0.6	1
Q86Y38	XYLT1	Xylosyltransferase 1	0.166667	0	0	0	0	0.4	0.6	0.142857
Q86YZ3	HORN	Hornerin	0	0	0	0	0	0	0	1
Q8IWU5	SULF2	Extracellular sulfatase Sulf-2	0	0	0	0	0	0	0	0.428571
Q8IZA0	K319L	Dyslexia-associated protein KIAA0319-like protein	0	0	0	0	0	0	0	0.214286
Q8N1N4	K2C78	Keratin, type II cytoskeletal 78	0.133333	0.2	0	0.2	0	0	0.4	1
Q8N474	SFRP1	Secreted frizzled-related protein 1	0.966667	0.8	1	1	1	1	1	1
Q8N4A0	GALT4	Polypeptide N-acetylgalactosaminyltransferase 4	0	0	0	0	0	0	0	0.428571
Q8N6Q3	CD177	CD177 antigen	0	0	0	0	0	0	0	0.285714
Q8NBJ4	GOLM1	Golgi membrane protein 1	0.433333	0.6	0	0.4	0.2	0.8	0.6	0.857143
Q8NBJ7	SUMF2	Inactive C-alpha-formylglycine-generating enzyme 2	0.5	0.6	0.6	0.6	0.4	0.4	0.4	0.642857
Q8NBS9	TXND5	Thioredoxin domain-containing protein 5	0.5	0.4	0.4	0.8	0.4	0.4	0.6	0.0714286
Q8NC51	SERB1	SERPINE1 mRNA-binding protein 1	0	0	0	0	0	0	0	0.0714286
Q8NCL4	GALT6	Polypeptide N-acetylgalactosaminyltransferase 6	0.266667	0	0.2	0.2	0.6	0.6	0	1
Q8NES3	LFNG	Beta-1,3-N-acetylglucosaminyltransferase lunatic fringe	0.933333	0.8	1	0.8	1	1	1	0.857143
Q8NEX9	DR9C7	Short-chain dehydrogenase/reductase family 9C member 7	0	0	0	0	0	0	0	0.214286
Q8NFT8	DNER	Delta and Notch-like epidermal growth factor-related receptor	0.0333333	0	0.2	0	0	0	0	0.357143
Q8NFU3	TSTD1	Thiosulfate:glutathione sulfurtransferase	0.3	0	0	0.6	0.6	0.2	0.4	0.285714
Q8NI22	MCFD2	Multiple coagulation factor deficiency protein 2	0	0	0	0	0	0	0	0.0714286
Q8TAX7	MUC7	Mucin-7	0	0	0	0	0	0	0	0.785714
Q8TBA6	GOGA5	Golgin subfamily A member 5	0	0	0	0	0	0	0	0.285714
Q8TE68	ES8L1	Epidermal growth factor receptor kinase substrate 8-like protein 1	0.0666667	0	0	0.2	0	0	0.2	0.428571
Q8TER0	SNED1	Sushi, nidogen and EGF-like domain-containing protein 1	0.0333333	0	0.2	0	0	0	0	0.785714
Q8TF30	WHAMM	WASP homolog-associated protein with actin, membranes and microtubules	0.966667	1	1	0.8	1	1	1	1
Q8WUM4	PDC6I	Programmed cell death 6-interacting protein	0.3	0	0.2	0.6	0.4	0.4	0.2	0.714286
Q8WVM8	SCFD1	Sec1 family domain-containing protein 1	0.0333333	0	0	0	0	0	0.2	0
Q8WVQ1	CANT1	Soluble calcium-activated nucleotidase 1	0.266667	0.2	0.4	0.2	0.6	0.2	0	0.785714
Q8WVV4	POF1B	Protein POF1B	0.0666667	0	0	0	0	0	0.4	0.785714
Q8WWI1	LMO7	LIM domain only protein 7	0	0	0	0	0	0	0	0.142857
Q8WWY7	WFD12	WAP four-disulfide core domain protein 12	0	0	0	0	0	0	0	0.285714
Q8WXG9	AGRV1	Adhesion G-protein coupled receptor V1	0.666667	0.8	0.6	0.6	0.6	0.8	0.6	0.714286
Q8WXI7	MUC16	Mucin-16	0.7	0.4	0.8	0.6	0.8	0.8	0.8	0.785714
Q92485	ASM3B	Acid sphingomyelinase-like phosphodiesterase 3b	0.0333333	0	0	0.2	0	0	0	0
Q92520	FAM3C	Protein FAM3C	0.466667	0.6	0.4	0.4	0.2	0.8	0.4	0.285714
Q92597	NDRG1	Protein NDRG1	0.0333333	0	0	0	0	0	0.2	0.0714286
Q92743	HTRA1	Serine protease HTRA1	0.566667	0.6	0.6	0.4	0.2	0.6	1	1
Q92747	ARC1A	Actin-related protein 2/3 complex subunit 1A	0.0333333	0	0	0	0	0	0.2	0.285714
Q92817	EVPL	Envoplakin	0.133333	0	0.2	0.2	0	0	0.4	0.5
Q92820	GGH	Gamma-glutamyl hydrolase	0	0	0	0	0	0	0	0.5
Q92882	OSTF1	Osteoclast-stimulating factor 1	0.1	0	0	0.4	0	0.2	0	0
Q92896	GSLG1	Golgi apparatus protein 1	0.0666667	0	0.2	0.2	0	0	0	0.857143
Q92956	TNR14	Tumor necrosis factor receptor superfamily member 14	0	0	0	0	0	0	0	0.0714286
Q93077	H2A1C	Histone H2A type 1-C	0	0	0	0	0	0	0	0.214286
Q969H8	MYDGF	Myeloid-derived growth factor	0.166667	0	0.2	0.2	0.2	0.2	0.2	0.5
Q969R5	LMBL2	Lethal(3)malignant brain tumor-like protein 2	0	0	0	0	0	0	0	0.0714286
Q969X2	SIA7F	Alpha-N-acetylgalactosaminide alpha-2,6-sialyltransferase 6	0.433333	0.4	0.6	0.4	0.6	0.4	0.2	0.428571
Q96BQ1	FAM3D	Protein FAM3D	0.9	1	1	0.8	1	0.8	0.8	1
Q96DA0	PAUF	Pancreatic adenocarcinoma up-regulated factor	0.5	0.4	0.4	0.4	0.4	0.6	0.8	1
Q96DR8	MUCL1	Mucin-like protein 1	0.933333	1	0.8	1	1	0.8	1	0.928571
Q96EU7	C1GLC	C1GALT1-specific chaperone 1	0	0	0	0	0	0	0	0.714286
Q96FQ6	S10AG	Protein S100-A16	0	0	0	0	0	0	0	0.357143
Q96FW1	OTUB1	Ubiquitin thioesterase OTUB1	0	0	0	0	0	0	0	0.285714
Q96HC4	PDLI5	PDZ and LIM domain protein 5	0.0666667	0	0	0	0	0.2	0.2	0.0714286
Q96IU4	ABHEB	Putative protein-lysine deacylase ABHD14B	0	0	0	0	0	0	0	0.214286
Q96KP4	CNDP2	Cytosolic non-specific dipeptidase	0.0666667	0	0	0	0	0.2	0.2	0.285714
Q96L93	KI16B	Kinesin-like protein KIF16B	0.633333	0.4	0.2	0.8	0.6	1	0.8	0.0714286
Q96P63	SPB12	Serpin B12	0.2	0	0.2	0	0	0.6	0.4	0.857143
Q96PD5	PGRP2	N-acetylmuramoyl-L-alanine amidase	0	0	0	0	0	0	0	0.0714286
Q96Q89	KI20B	Kinesin-like protein KIF20B	0.9	0.8	1	0.8	1	0.8	1	1
Q96QA5	GSDMA	Gasdermin-A	0	0	0	0	0	0	0	0.0714286
Q96QR1	SG3A1	Secretoglobin family 3A member 1	0	0	0	0	0	0	0	0.428571
Q96S96	PEBP4	Phosphatidylethanolamine-binding protein 4	0.866667	0.6	1	0.8	0.8	1	1	1
Q96TA1	NIBA2	Protein Niban 2	0.1	0	0	0	0.2	0.2	0.2	0.214286
Q99102	MUC4	Mucin-4	0.266667	0.4	0.4	0.4	0	0.2	0.2	0.142857
Q99436	PSB7	Proteasome subunit beta type-7	0	0	0	0	0	0	0	0.0714286
Q99497	PARK7	Parkinson disease protein 7	0.166667	0.2	0.2	0.2	0.2	0	0.2	0.571429
Q99519	NEUR1	Sialidase-1	0.2	0.2	0.4	0.2	0.4	0	0	0.714286
Q99538	LGMN	Legumain	0.0666667	0	0.2	0	0	0.2	0	0.785714
Q99574	NEUS	Neuroserpin	0.533333	0	1	0.6	0.6	0.6	0.4	1
Q99685	MGLL	Monoglyceride lipase	0	0	0	0	0	0	0	0.357143
Q99816	TS101	Tumor susceptibility gene 101 protein	0.1	0	0	0	0	0.2	0.4	0
Q99828	CIB1	Calcium and integrin-binding protein 1	0	0	0	0	0	0	0	0.142857
Q99829	CPNE1	Copine-1	0.0666667	0	0	0	0	0	0.4	0.0714286
Q99880	H2B1L	Histone H2B type 1-L	0.733333	0.2	0.6	1	0.8	0.8	1	1
Q99935	PROL1	Opiorphin prepropeptide	1	1	1	1	1	1	1	1
Q99954	SMR3A	Submaxillary gland androgen-regulated protein 3A	0.566667	0.2	0.2	0.6	0.4	1	1	0.357143
Q99969	RARR2	Retinoic acid receptor responder protein 2	0	0	0	0	0	0	0	0.0714286
Q9BR76	COR1B	Coronin-1B	0	0	0	0	0	0	0	0.0714286
Q9BRA2	TXD17	Thioredoxin domain-containing protein 17	0.0333333	0	0	0.2	0	0	0	0.214286
Q9BRF8	CPPED	Serine/threonine-protein phosphatase CPPED1	0.0333333	0	0.2	0	0	0	0	0
Q9BRK5	CAB45	45 kDa calcium-binding protein	0.233333	0	0.2	0.2	0.2	0.4	0.4	0.928571
Q9BS26	ERP44	Endoplasmic reticulum resident protein 44	0	0	0	0	0	0	0	0.428571
Q9BTY2	FUCO2	Plasma alpha-L-fucosidase	0	0	0	0	0	0	0	0.142857
Q9BW04	SARG	Specifically androgen-regulated gene protein	0	0	0	0	0	0	0	0.285714
Q9BW30	TPPP3	Tubulin polymerization-promoting protein family member 3	0	0	0	0	0	0	0	0.357143
Q9BWS9	CHID1	Chitinase domain-containing protein 1	0.933333	0.8	1	1	1	1	0.8	1
Q9BXJ1	C1QT1	Complement C1q tumor necrosis factor-related protein 1	0	0	0	0	0	0	0	0.214286
Q9BXS4	TMM59	Transmembrane protein 59	0	0	0	0	0	0	0	0.142857
Q9BXU0	TEX12	Testis-expressed protein 12	0.0666667	0	0.2	0	0.2	0	0	0.0714286
Q9BYD5	CNFN	Cornifelin	0.0333333	0	0.2	0	0	0	0	0.571429
Q9BYE3	LCE3D	Late cornified envelope protein 3D	0	0	0	0	0	0	0	0.142857
Q9BZQ8	NIBA1	Protein Niban 1	0	0	0	0	0	0	0	0.0714286
Q9C075	K1C23	Keratin, type I cytoskeletal 23	0.0333333	0	0	0	0	0	0.2	0.714286
Q9GZM7	TINAL	Tubulointerstitial nephritis antigen-like	0.366667	0	0.8	0.8	0.2	0.4	0	0.571429
Q9GZN4	BSSP4	Brain-specific serine protease 4	0.2	0	0	0	0	0.6	0.6	0.571429
Q9GZP8	IMUP	Immortalization up-regulated protein	0	0	0	0	0	0	0	0.142857
Q9GZZ8	LACRT	Extracellular glycoprotein lacritin	1	1	1	1	1	1	1	1
Q9H0E2	TOLIP	Toll-interacting protein	0.3	0	0	0.6	0.4	0.4	0.4	0.142857
Q9H0U4	RAB1B	Ras-related protein Rab-1B	0.1	0	0	0.2	0	0.2	0.2	0.142857
Q9H0W9	CK054	Ester hydrolase C11orf54	0.166667	0	0	0.2	0	0.4	0.4	0.142857
Q9H173	SIL1	Nucleotide exchange factor SIL1	0.0333333	0	0	0	0	0.2	0	0.428571
Q9H190	SDCB2	Syntenin-2	0	0	0	0	0	0	0	0.142857
Q9H1E1	RNAS7	Ribonuclease 7	0	0	0	0	0	0	0	0.357143
Q9H299	SH3L3	SH3 domain-binding glutamic acid-rich-like protein 3	0.433333	0.2	0.4	0.4	0.8	0.6	0.2	0.285714
Q9H2G2	SLK	STE20-like serine/threonine-protein kinase	0.0666667	0	0	0	0.2	0	0.2	0.428571
Q9H3R0	KDM4C	Lysine-specific demethylase 4C	0	0	0	0	0	0	0	0.5
Q9H4M9	EHD1	EH domain-containing protein 1	0.133333	0.2	0.2	0.2	0.2	0	0	0
Q9H8H3	TMT1A	Thiol S-methyltransferase TMT1A	0.0333333	0	0	0	0	0	0.2	0
Q9HAT2	SIAE	Sialate O-acetylesterase	0.133333	0	0	0.2	0.2	0	0.4	0.428571
Q9HBR0	S38AA	Solute carrier family 38 member 10	0	0	0	0	0	0	0	0.5
Q9HC38	GLOD4	Glyoxalase domain-containing protein 4	0.766667	0.6	0.8	1	0.6	1	0.6	0.0714286
Q9HC84	MUC5B	Mucin-5B	0	0	0	0	0	0	0	0.214286
Q9HCY8	S10AE	Protein S100-A14	0.0666667	0	0	0	0	0.2	0.2	0.642857
Q9HD89	RETN	Resistin	0.0333333	0	0	0	0.2	0	0	0.0714286
Q9NP79	VTA1	Vacuolar protein sorting-associated protein VTA1 homolog	0.533333	0.6	0.8	0.2	0.6	0.2	0.8	0.142857
Q9NQX5	NPDC1	Neural proliferation differentiation and control protein 1	0	0	0	0	0	0	0	0.214286
Q9NR45	SIAS	Sialic acid synthase	0	0	0	0	0	0	0	0.0714286
Q9NRA1	PDGFC	Platelet-derived growth factor C	0.366667	0	0.4	0.4	0.4	0.6	0.4	0.714286
Q9NRJ3	CCL28	C-C motif chemokine 28	0	0	0	0	0	0	0	0.857143
Q9NWF9	RN216	E3 ubiquitin-protein ligase RNF216	0.0333333	0	0	0	0.2	0	0	0.428571
Q9NYL9	TMOD3	Tropomodulin-3	0.0666667	0	0	0	0	0.2	0.2	0.0714286
Q9NZ08	ERAP1	Endoplasmic reticulum aminopeptidase 1	0.633333	0.4	0.4	0.6	0.8	0.8	0.8	0.357143
Q9NZD2	GLTP	Glycolipid transfer protein	0.0333333	0	0	0	0	0.2	0	0.142857
Q9NZP8	C1RL	Complement C1r subcomponent-like protein	0.7	0.4	0.6	0.8	0.8	0.8	0.8	0.928571
Q9NZT1	CALL5	Calmodulin-like protein 5	0.5	0.2	0.6	0.2	0.6	0.6	0.8	1
Q9P0G3	KLK14	Kallikrein-14	0.166667	0	0.4	0.2	0.4	0	0	0.0714286
Q9P2D7	DYH1	Dynein axonemal heavy chain 1	0.133333	0.4	0.2	0.2	0	0	0	0.0714286
Q9UBC9	SPRR3	Small proline-rich protein 3	0.133333	0	0	0.2	0.2	0.2	0.2	0.5
Q9UBG3	CRNN	Cornulin	0.3	0.6	0.4	0.2	0	0.2	0.4	0.857143
Q9UBQ7	GRHPR	Glyoxylate reductase/hydroxypyruvate reductase	0	0	0	0	0	0	0	0.214286
Q9UBR2	CATZ	Cathepsin Z	0.5	0.8	0.2	0.8	0.6	0.4	0.2	1
Q9UBT3	DKK4	Dickkopf-related protein 4	0.533333	0.2	0.8	0.6	0.6	0.4	0.6	0.785714
Q9UBX1	CATF	Cathepsin F	0.7	0.8	0.8	0.6	0.8	0.4	0.8	0.428571
Q9UBX7	KLK11	Kallikrein-11	0.5	0.8	0.4	0.6	0.4	0	0.8	0.357143
Q9UGL9	CRCT1	Cysteine-rich C-terminal protein 1	0	0	0	0	0	0	0	0.214286
Q9UGM3	DMBT1	Deleted in malignant brain tumors 1 protein	1	1	1	1	1	1	1	1
Q9UHD0	IL19	Interleukin-19	0.266667	0.4	0.4	0.4	0.2	0	0.2	0.5
Q9UHL4	DPP2	Dipeptidyl peptidase 2	0	0	0	0	0	0	0	0.0714286
Q9UI42	CBPA4	Carboxypeptidase A4	0	0	0	0	0	0	0	0.285714
Q9UIV8	SPB13	Serpin B13	0	0	0	0	0	0	0	0.0714286
Q9UJJ9	GNPTG	N-acetylglucosamine-1-phosphotransferase subunit gamma	0.233333	0.2	0.2	0.2	0.4	0	0.4	0.857143
Q9UJU6	DBNL	Drebrin-like protein	0.0333333	0	0.2	0	0	0	0	0.357143
Q9UKK3	PARP4	Protein mono-ADP-ribosyltransferase PARP4	0.0333333	0	0	0	0	0	0.2	0
Q9UKR3	KLK13	Kallikrein-13	0.0333333	0	0	0	0	0	0.2	0.214286
Q9UL25	RAB21	Ras-related protein Rab-21	0	0	0	0	0	0	0	0.714286
Q9UL46	PSME2	Proteasome activator complex subunit 2	0	0	0	0	0	0	0	0.214286
Q9UL52	TM11E	Transmembrane protease serine 11E	0	0	0	0	0	0	0	0.142857
Q9ULV0	MYO5B	Unconventional myosin-Vb	0.0333333	0	0	0	0	0	0.2	0.357143
Q9ULZ3	ASC	Apoptosis-associated speck-like protein containing a CARD	0	0	0	0	0	0	0	0.285714
Q9UM00	TMCO1	Calcium load-activated calcium channel	0.0333333	0	0	0	0	0	0.2	0
Q9UN36	NDRG2	Protein NDRG2	0	0	0	0	0	0	0	0.214286
Q9UN76	S6A14	Sodium- and chloride-dependent neutral and basic amino acid transporter B(0+)	0.166667	0.2	0.4	0.2	0.2	0	0	0.0714286
Q9UNW1	MINP1	Multiple inositol polyphosphate phosphatase 1	0.7	0.4	0.6	1	0.4	0.8	1	0.785714
Q9UQ80	PA2G4	Proliferation-associated protein 2G4	0	0	0	0	0	0	0	0.0714286
Q9UQB8	BAIP2	BAR/IMD domain-containing adapter protein 2	0.0333333	0	0	0	0	0	0.2	0
Q9Y223	GLCNE	Bifunctional UDP-N-acetylglucosamine 2-epimerase/N-acetylmannosamine kinase	0.0333333	0	0	0	0	0	0.2	0
Q9Y2A9	B3GN3	N-acetyllactosaminide beta-1,3-N-acetylglucosaminyltransferase 3	0.0666667	0	0	0	0	0.2	0.2	0.142857
Q9Y2Q3	GSTK1	Glutathione S-transferase kappa 1	0	0	0	0	0	0	0	0.285714
Q9Y337	KLK5	Kallikrein-5	0.0333333	0	0.2	0	0	0	0	0.285714
Q9Y446	PKP3	Plakophilin-3	0.0333333	0	0	0	0	0	0.2	0
Q9Y4L1	HYOU1	Hypoxia up-regulated protein 1	0.566667	0.4	0.6	0.8	0.8	0.2	0.6	0.928571
Q9Y5Z4	HEBP2	Heme-binding protein 2	0	0	0	0	0	0	0	0.0714286
Q9Y6M9	NDUB9	NADH dehydrogenase [ubiquinone] 1 beta subcomplex subunit 9	0.0333333	0	0	0	0	0	0.2	0
