# Supplementary material for: Precision in Tear Fluid Biomarker Discovery: Quantitative Proteomic Profiling of Small-Volume, Individual Samples Using Capillary Tube Collection
Source: Biomedicines. 2025 Feb 6;13(2):386. doi: 10.3390/biomedicines13020386 (PMC11852441; doi:10.3390/biomedicines13020386)
Supplement: Supplementary file 1 [file biomedicines-13-00386-s001.zip › Supplementary Table S4.xlsx]

## Sheet: Protein CV pooled runs
Table S4. Intra-protocol CV of proteins identified across all pooled sample runs
Protein Acession	Protein Description	Gene Symbol	CV%
			(a)	(b)	(c)	(d)	€	(f)
P02788	Lactotransferrin	TRFL	1.09362	1.83392	1.95681	1.68284	1.04344	1.66613
P61626	Lysozyme C	LYSC	2.08148	1.91342	2.55158	2.79184	1.94933	2.28772
P01876	Immunoglobulin heavy constant alpha 1	IGHA1	1.45892	1.89107	2.54036	2.22662	2.26059	1.80641
P01833	Polymeric immunoglobulin receptor	PIGR	2.7846	2.90889	4.12355	3.14589	1.11649	1.73291
P31025	Lipocalin-1	LCN1	1.58391	4.32411	1.10134	3.16874	2.15188	2.10894
P98160	Basement membrane-specific heparan sulfate proteoglycan core protein	PGBM	2.05481	1.3471	3.55747	2.30325	1.45185	2.2462
P12273	Prolactin-inducible protein	PIP	0.793599	1.37652	1.97171	0.658137	1.17828	1.60352
P02768	Albumin	ALBU	1.8433	2.06066	3.2517	2.27943	1.43749	2.46674
O75556	Mammaglobin-B	SG2A1	2.51288	6.04358	5.44057	7.53168	3.68172	3.21719
Q99935	Opiorphin prepropeptide	PROL1	4.78137	0.63278	3.49404	1.85486	2.50658	1.8003
Q9GZZ8	Extracellular glycoprotein lacritin	LACRT	2.18552	1.22171	1.14327	2.1143	2.38416	2.97063
P04264	Keratin, type II cytoskeletal 1	K2C1	3.50956	5.31515	4.68724	5.06614	3.21874	4.44575
P25311	Zinc-alpha-2-glycoprotein	ZA2G	2.50956	3.60288	3.50119	3.97524	3.35812	2.26021
Q9UGM3	Deleted in malignant brain tumors 1 protein	DMBT1	1.15076	1.68242	3.81858	1.96783	2.42594	1.0858
P01036	Cystatin-S	CYTS	4.36999	5.36155	6.37177	3.61385	3.64322	4.90604
P0DOX7	Immunoglobulin kappa light chain	IGK	2.41527	3.98733	4.34493	3.0392	1.86529	1.34118
P0DOY2	Immunoglobulin lambda constant 2	IGLC2	1.87752	4.1205	4.07046	2.8044	1.68491	1.6282
Q99954	Submaxillary gland androgen-regulated protein 3A	SMR3A	15.9643	4.61495	5.37039	4.72572	1.90145	1.55311
P35527	Keratin, type I cytoskeletal 9	K1C9	3.43649	5.80375	6.46362	8.34378	1.56697	3.81886
P13645	Keratin, type I cytoskeletal 10	K1C10	3.61604	5.65462	4.27425	3.20301	1.51603	4.69136
Q16378	Proline-rich protein 4	PROL4	3.25264	4.54536	4.30821	5.81461	1.38852	2.69977
P0DOX2	Immunoglobulin alpha-2 heavy chain	IGA2	3.25436	6.21735	5.20188	7.55049	2.77887	3.85089
P01834	Immunoglobulin kappa constant	IGKC	9.07331	3.63001	4.58332	3.37966	3.21097	1.56206
Q13421	Mesothelin	MSLN	1.89645	1.08126	2.31912	2.29061	1.65602	2.05529
P00450	Ceruloplasmin	CERU	2.18663	3.81971	5.03359	3.65395	1.04271	2.78192
P22079	Lactoperoxidase	PERL	7.94295	1.4247	2.69781	1.73679	1.17483	1.13246
P10909	Clusterin	CLUS	3.82791	3.98406	5.47507	2.87838	3.2647	4.3099
P01591	Immunoglobulin J chain	IGJ	2.52124	2.16669	3.42327	2.76947	0.663558	1.37353
P01871	Immunoglobulin heavy constant mu	IGHM	1.92068	1.29198	4.68044	1.74367	1.92244	1.40359
O95968	Secretoglobin family 1D member 1	SG1D1	2.00666	1.1777	4.22093	1.30355	1.71449	5.06499
P60709	Actin, cytoplasmic 1	ACTB	2.20222	0.961821	3.27336	2.95634	1.32476	3.54091
P02787	Serotransferrin	TRFE	3.47635	1.27549	6.55669	4.01832	6.69075	4.87968
Q08380	Galectin-3-binding protein	LG3BP	7.85547	8.05031	7.55277	6.41925	5.93756	3.07356
P06396	Gelsolin	GELS	9.84477	11.0373	7.48845	5.72219	4.42613	1.55831
P14555	Phospholipase A2, membrane associated	PA2GA	3.85841	8.67429	7.32329	8.56419	6.09	7.61811
Q6MZM9	Proline-rich protein 27	PRR27	4.67661	5.91993	7.72813	7.81192	1.48224	8.62019
P13647	Keratin, type II cytoskeletal 5	K2C5	5.86428	6.94952	11.8742	8.58375	10.7545	16.2524
P80188	Neutrophil gelatinase-associated lipocalin	NGAL	6.19025	6.40765	5.0238	7.70746	1.63262	2.06828
P00738	Haptoglobin	HPT	1.03862	3.77752	3.06719	2.17682	2.61508	1.28056
P03973	Antileukoproteinase	SLPI	5.60344	4.67491	7.02577	4.97868	4.44044	3.54241
Q14515	SPARC-like protein 1	SPRL1	4.58471	8.12276	13.6687	5.8121	4.18204	4.00585
P20061	Transcobalamin-1	TCO1	10.5551	2.52909	10.9158	9.64553	5.23773	4.07839
P06733	Alpha-enolase	ENOA	9.54304	6.52682	8.43799	4.20787	1.37975	2.70186
P04406	Glyceraldehyde-3-phosphate dehydrogenase	G3P	3.55938	3.74503	4.43582	2.76267	1.66529	2.57225
O00391	Sulfhydryl oxidase 1	QSOX1	7.40523	3.27331	8.25003	1.89281	4.56817	4.51886
P08603	Complement factor H	CFAH	7.59197	2.03828	10.0032	8.77545	11.0387	9.84209
P05164	Myeloperoxidase	PERM	2.5642	2.3665	2.76046	5.35184	3.46282	4.87427
P01034	Cystatin-C	CYTC	5.07538	5.29492	8.14824	5.04199	7.96058	6.03861
P0DOX5	Immunoglobulin gamma-1 heavy chain	IGG1	5.40701	1.68999	5.1263	4.3347	5.19511	1.73739
P08571	Monocyte differentiation antigen CD14	CD14	5.53379	3.46718	4.77762	4.32827	6.08405	7.04965
P00751	Complement factor B	CFAB	2.79879	4.55739	3.22391	2.84684	4.71666	4.22364
P04792	Heat shock protein beta-1	HSPB1	9.66365	0.815693	10.1148	3.19523	1.31226	12.4466
P00352	Aldehyde dehydrogenase 1A1	AL1A1	5.6424	3.58784	3.65926	2.27873	1.58056	2.97142
P49788	Retinoic acid receptor responder protein 1	TIG1	1.15049	1.26493	2.75579	2.85027	14.4693	4.73482
P09211	Glutathione S-transferase P	GSTP1	2.84842	4.37633	4.41799	4.15926	9.38115	2.10865
P60174	Triosephosphate isomerase	TPIS	4.26556	3.45005	3.3655	2.43714	9.53813	4.52695
P68371	Tubulin beta-4B chain	TBB4B	15.0624	2.80415	5.47837	3.22621	2.9563	14.3694
P0DMV8	Heat shock 70 kDa protein 1A	HS71A	6.33881	7.18235	5.73305	4.46247	4.5807	3.55363
P15311	Ezrin	EZRI	1.01459	15.3767	7.53793	3.80164	4.59571	5.12736
Q06830	Peroxiredoxin-1	PRDX1	4.82653	2.79743	4.40952	5.46099	4.79987	6.55672
P06312	Immunoglobulin kappa variable 4-1	KV401	15.2221	2.16388	4.7252	4.95258	14.7229	6.0127
P02790	Hemopexin	HEMO	6.78045	2.76187	6.76943	3.80233	3.40127	6.73345
Q01469	Fatty acid-binding protein 5	FABP5	1.03109	2.61896	2.21516	1.25653	13.0183	1.75465
P05090	Apolipoprotein D	APOD	1.38305	10.2595	8.32878	7.5202	4.3157	11.2112
P30044	Peroxiredoxin-5, mitochondrial	PRDX5	3.32239	3.48214	4.76617	8.09937	8.03982	9.90353
P07737	Profilin-1	PROF1	2.28632	7.10305	10.7182	5.49899	3.92718	6.13712
P14550	Aldo-keto reductase family 1 member A1	AK1A1	6.98368	7.04306	2.54986	6.33349	4.96466	10.4981
P07711	Procathepsin L	CATL1	4.69914	3.33845	3.53657	3.18754	3.12063	12.0075
A0A0B4J1X5	Immunoglobulin heavy variable 3-74	HV374	5.92782	3.83864	5.71363	2.35245	2.33418	2.39468
A0A0C4DH68	Immunoglobulin kappa variable 2-24	KV224	4.07325	5.29516	6.42224	6.68812	3.44911	7.91847
P43251	Biotinidase	BTD	5.58248	6.41019	8.56708	3.21596	5.89025	4.08234
A2NJV5	Immunoglobulin kappa variable 2-29	KV229	15.0714	1.61432	4.32075	3.91382	2.31441	2.31327
P14174	Macrophage migration inhibitory factor	MIF	3.67826	5.80118	4.76144	4.59867	3.68772	2.42319

## Sheet: Protein CV(f) & individual
S4. T2. The intra-protocol CV for protocol (F) and the CV for individual samples calculated for proteins identified in every pooled sample run within protocol (f) and in all individual sample runs.
Protein Acession	Protein Description	Gene Symbol	CV%
			Indvidual Samples	(f)
Q9UGM3	Deleted in malignant brain tumors 1 protein	DMBT1	2.01534	1.0858
P20061	Transcobalamin-1	TCN1	4.23964	4.07839
A0A0A0MS15	Immunoglobulin heavy variable 3-49	IGHV3-49	9.79156	7.7574
A0A0B4J1V0	Immunoglobulin heavy variable 3-15	IGHV3-15	8.36755	6.87397
A0A0B4J1X5	Immunoglobulin heavy variable 3-74	IGHV3-74	17.4875	2.39468
P22079	Lactoperoxidase	LPO	3.29596	1.13246
P22352	Glutathione peroxidase 3	GPX3	9.66052	2.68297
P25311	Zinc-alpha-2-glycoprotein	AZGP1	2.69369	2.26021
A2NJV5	Immunoglobulin kappa variable 2-29	IGKV2-29	7.76514	2.31327
P02533	Keratin, type I cytoskeletal 14	KRT14	5.85998	19.4345
P02538	Keratin, type II cytoskeletal 6A	KRT6A	6.02654	24.5418
P02768	Albumin	ALB	5.00752	2.46674
P28799	Progranulin	GRN	3.69109	9.85058
P13645	Keratin, type I cytoskeletal 10	KRT10	4.46556	4.69136
P13647	Keratin, type II cytoskeletal 5	KRT5	5.85815	16.2524
P31025	Lipocalin-1	LCN1	4.1388	2.10894
P34096	Ribonuclease 4	RNASE4	3.18717	5.55861
P35527	Keratin, type I cytoskeletal 9	KRT9	4.26256	3.81886
O00391	Sulfhydryl oxidase 1	QSOX1	7.23956	4.51886
O14773	Tripeptidyl-peptidase 1	TPP1	5.15879	7.00856
O43490	Prominin-1	PROM1	7.10398	7.73391
P49788	Retinoic acid receptor responder protein 1	RARRES1	6.40274	4.73482
O75556	Mammaglobin-B	SCGB2A1	4.36326	3.21719
O75888	Tumor necrosis factor ligand superfamily member 13	TNFSF13	8.11627	9.54069
P55058	Phospholipid transfer protein	PLTP	4.88356	4.5863
Q99880	Histone H2B type 1-L	H2BC13	9.76077	11.7512
O95968	Secretoglobin family 1D member 1	SCGB1D1	13.6141	5.06499
P60709	Actin, cytoplasmic 1	ACTB	7.15376	3.54091
P00450	Ceruloplasmin	CP	2.1829	2.78192
P61626	Lysozyme C	LYZ	2.53959	2.28772
P00751	Complement factor B	CFB	9.03939	4.22364
P01009	Alpha-1-antitrypsin	SERPINA1	8.92896	7.1273
P01011	Alpha-1-antichymotrypsin	SERPINA3	6.0141	5.41975
P01024	Complement C3	C3	5.35499	2.57351
P01033	Metalloproteinase inhibitor 1	TIMP1	3.49161	1.79598
P01034	Cystatin-C	CST3	4.08914	6.03861
P01036	Cystatin-S	CST4	3.81292	4.90604
P01037	Cystatin-SN	CST1	3.58605	9.20688
P01591	Immunoglobulin J chain	JCHAIN	1.30623	1.37353
P04432	Immunoglobulin kappa variable 1D-39	IGKV1D-39	7.37962	7.8805
P62937	Peptidyl-prolyl cis-trans isomerase A	PPIA	13.3032	3.38676
P01619	Immunoglobulin kappa variable 3-20	IGKV3-20	9.76386	13.0293
P01624	Immunoglobulin kappa variable 3-15	IGKV3-15	6.35923	1.29669
P01700	Immunoglobulin lambda variable 1-47	IGLV1-47	7.00577	1.44476
P80188	Neutrophil gelatinase-associated lipocalin	LCN2	7.04203	2.06828
P01780	Immunoglobulin heavy variable 3-7	IGHV3-7	5.25657	5.51686
P80303	Nucleobindin-2	NUCB2	6.1086	7.42423
P01833	Polymeric immunoglobulin receptor	PIGR	2.55973	1.73291
P01834	Immunoglobulin kappa constant	IGKC	2.84954	1.56206
P98160	Basement membrane-specific heparan sulfate proteoglycan core protein	HSPG2	2.64993	2.2462
P01871	Immunoglobulin heavy constant mu	IGHM	6.30729	1.40359
P01876	Immunoglobulin heavy constant alpha 1	IGHA1	2.23919	1.80641
Q02809	Procollagen-lysine,2-oxoglutarate 5-dioxygenase 1	PLOD1	4.37959	7.21451
Q06830	Peroxiredoxin-1	PRDX1	12.3493	6.55672
Q08380	Galectin-3-binding protein	LGALS3BP	4.25029	3.07356
P02787	Serotransferrin	TF	11.3198	4.87968
P02788	Lactotransferrin	LTF	1.66372	1.66613
P02814	Submaxillary gland androgen-regulated protein 3B	SMR3B	14.662	1.55311
P03973	Antileukoproteinase	SLPI	3.47382	3.54241
Q13421	Mesothelin	MSLN	4.58192	2.05529
P04083	Annexin A1	ANXA1	14.0716	13.3552
Q14118	Dystroglycan 1	DAG1	4.93482	9.41285
P04264	Keratin, type II cytoskeletal 1	KRT1	3.48903	4.44575
P04406	Glyceraldehyde-3-phosphate dehydrogenase	GAPDH	8.10731	2.57225
Q14515	SPARC-like protein 1	SPARCL1	7.15439	4.00585
P04792	Heat shock protein beta-1	HSPB1	9.16274	12.4466
Q14697	Neutral alpha-glucosidase AB	GANAB	4.31491	4.44014
P05090	Apolipoprotein D	APOD	9.41713	11.2112
P05109	Protein S100-A8	S100A8	9.85599	2.61615
Q15782	Chitinase-3-like protein 2	CHI3L2	6.5326	8.88864
P06312	Immunoglobulin kappa variable 4-1	IGKV4-1	5.97307	6.0127
P06396	Gelsolin	GSN	3.23379	1.55831
Q16378	Proline-rich protein 4	PRR4	4.57557	2.69977
P06702	Protein S100-A9	S100A9	7.97051	3.28138
P06733	Alpha-enolase	ENO1	10.7736	2.70186
P07237	Protein disulfide-isomerase	P4HB	6.88719	4.89527
P07355	Annexin A2	ANXA2	9.03778	15.5825
Q6MZM9	Proline-rich protein 27	PRR27	4.69122	8.62019
P07602	Prosaposin	PSAP	2.21789	5.53325
P07711	Procathepsin L	CTSL	6.85921	12.0075
P08571	Monocyte differentiation antigen CD14	CD14	7.06845	7.04965
P08603	Complement factor H	CFH	7.98727	9.84209
Q8N474	Secreted frizzled-related protein 1	SFRP1	3.78656	7.34105
P09211	Glutathione S-transferase P	GSTP1	9.34992	2.10865
Q8TF30	WASP homolog-associated protein with actin, membranes and microtubules	WHAMM	5.68186	3.85108
P0DOX2	Immunoglobulin alpha-2 heavy chain		3.12709	3.85089
P0DOX5	Immunoglobulin gamma-1 heavy chain	IGHG1	8.87306	1.73739
P0DOX7	Immunoglobulin kappa light chain		2.67101	1.34118
P0DOX8	Immunoglobulin lambda-1 light chain	IGLL5	4.23131	8.29114
P0DOY2	Immunoglobulin lambda constant 2	IGLC2	2.22124	1.6282
Q92743	Serine protease HTRA1	HTRA1	5.70954	6.53705
P0DUB6	Alpha-amylase 1A	AMY1A	8.20615	6.33201
P10909	Clusterin	CLU	6.40953	4.3099
Q96Q89	Kinesin-like protein KIF20B	KIF20B	8.45782	7.05538
Q96S96	Phosphatidylethanolamine-binding protein 4	PEBP4	5.1143	5.1793
P12273	Prolactin-inducible protein	PIP	2.80818	1.60352
Q99935	Opiorphin prepropeptide	OPRPN	0.958049	1.8003
P13987	CD59 glycoprotein	CD59	9.34178	19.2067
P14555	Phospholipase A2, membrane associated	PLA2G2A	8.46812	7.61811
Q9GZZ8	Extracellular glycoprotein lacritin	LACRT	3.17807	2.97063
