# Supplementary material for: Precision in Tear Fluid Biomarker Discovery: Quantitative Proteomic Profiling of Small-Volume, Individual Samples Using Capillary Tube Collection
Source: Biomedicines. 2025 Feb 6;13(2):386. doi: 10.3390/biomedicines13020386 (PMC11852441; doi:10.3390/biomedicines13020386)
Supplement: Supplementary file 1 [file biomedicines-13-00386-s001.zip › Supplementary Table S5.xlsx]

## Sheet: Table S5 Description
Table S5. Tear Proteins Identified Individual Samples Processed using Protcol F
A total of 32 tabs are included in this file:
Tab 1	Table S5 Description
Tab 2	All Proteins Identified (971)
Tab 3	S127 (520): The 520 proteins identified in individual sample S127 using Protocol F
Tab 4	S172 (380): The 380 proteins identified in individual sample S172 using Protocol F
Tab 5	S176 (412): The 412 proteins identified in individual sample S176 using Protocol F
Tab 6	S10 (373): The 373 proteins identified in individual sample S10 using Protocol F
Tab 7	S11 (668): The 668 proteins identified in individual sample S11 using Protocol F
Tab 8	S12 (687): The 687 proteins identified in individual sample S12 using Protocol F
Tab 9	S2 (489): The 489 proteins identified in individual sample S2 using Protocol F
Tab 10	S3 (404): The 404 proteins identified in individual sample S3 using Protocol F
Tab 11	S4 (647): The 647 proteins identified in individual sample S4 using Protocol F
Tab 12	S5 (439): The 439 proteins identified in individual sample S5 using Protocol F
Tab 13	S6 (485): The 485 proteins identified in individual sample S6using Protocol F
Tab 14	S7 (487): The 487 proteins identified in individual sample S7 using Protocol F
Tab 15	S8 (667): The 667 proteins identified in individual sample S8 using Protocol F
Tab 16	S9 (703): The 703 proteins identified in individual sample S9 using Protocol F

## Sheet: All Proteins Identified (971)
All Proteins Identified (971)
Accession	Gene Name	Protein Description	Spectral Count	Intensity	Sequence Coverage	Peptides
Q9Y5Z4	HEBP2	Heme-binding protein 2	2	74589	12.2	2
Q9Y4L1	HYOU1	Hypoxia up-regulated protein 1	77	4000200	22.4	16
Q9Y337	KLK5	Kallikrein-5	13	455990	24.9	4
Q9Y2Q3	GSTK1	Glutathione S-transferase kappa 1	4	143590	6.2	1
Q9Y2A9	B3GN3	N-acetyllactosaminide beta-1,3-N-acetylglucosaminyltransferase 3	5	91173	7.8	2
Q9UQ80	PA2G4	Proliferation-associated protein 2G4	1	14278	4.6	1
Q9UNW1	MINP1	Multiple inositol polyphosphate phosphatase 1	53	4012500	9.7	4
Q9UN76	S6A14	Sodium- and chloride-dependent neutral and basic amino acid transporter B(0+)	7	197360	6.9	3
Q9UN36	NDRG2	Protein NDRG2	3	238320	4	1
Q9ULZ3	ASC	Apoptosis-associated speck-like protein containing a CARD	4	97613	8.7	1
Q9ULV0	MYO5B	Unconventional myosin-Vb	8	2821300	2.3	3
Q9UL52	TM11E	Transmembrane protease serine 11E	2	36556	5	1
Q9UL46	PSME2	Proteasome activator complex subunit 2	7	317090	22.6	4
Q9UL25	RAB21	Ras-related protein Rab-21	25	8743300	9.3	1
Q9UKR3	KLK13	Kallikrein-13	4	161720	13.4	3
Q9UJU6	DBNL	Drebrin-like protein	9	300850	11.9	3
Q9UJJ9	GNPTG	N-acetylglucosamine-1-phosphotransferase subunit gamma	30	1926700	30.2	4
Q9UIV8	SPB13	Serpin B13	1	14736	4.6	1
Q9UI42	CBPA4	Carboxypeptidase A4	7	390900	17.3	5
Q9UHL4	DPP2	Dipeptidyl peptidase 2	1	22193	3.7	1
Q9UHD0	IL19	Interleukin-19	21	795130	39	5
Q9UGM3	DMBT1	Deleted in malignant brain tumors 1 protein	2167	4277500000	48.2	51
Q9UGL9	CRCT1	Cysteine-rich C-terminal protein 1	3	220990	50.5	2
Q9UBX7	KLK11	Kallikrein-11	20	1414900	17.7	3
Q9UBX1	CATF	Cathepsin F	47	1779300	12.2	5
Q9UBT3	DKK4	Dickkopf-related protein 4	38	2365400	29	6
Q9UBR2	CATZ	Cathepsin Z	58	3845100	32.3	8
Q9UBQ7	GRHPR	Glyoxylate reductase/hydroxypyruvate reductase	4	69957	19.8	3
Q9UBG3	CRNN	Cornulin	109	14801000	65.7	21
Q9UBC9	SPRR3	Small proline-rich protein 3	25	9043600	74.6	7
Q9P2D7	DYH1	Dynein axonemal heavy chain 1	14	26520000	0.5	1
Q9P0G3	KLK14	Kallikrein-14	6	145590	16.1	2
Q9NZT1	CALL5	Calmodulin-like protein 5	69	8018100	63.7	7
Q9NZP8	C1RL	Complement C1r subcomponent-like protein	41	2377200	8.2	4
Q9NZD2	GLTP	Glycolipid transfer protein	3	49540	7.2	1
Q9NZ08	ERAP1	Endoplasmic reticulum aminopeptidase 1	48	2045000	13.6	10
Q9NYL9	TMOD3	Tropomodulin-3	3	527860	8.8	2
Q9NWF9	RN216	E3 ubiquitin-protein ligase RNF216	10	1100200	2.3	1
Q9NRJ3	CCL28	C-C motif chemokine 28	29	1299000	26.8	5
Q9NRA1	PDGFC	Platelet-derived growth factor C	44	1722500	26.1	8
Q9NR45	SIAS	Sialic acid synthase	1	20054	5	1
Q9NQX5	NPDC1	Neural proliferation differentiation and control protein 1	4	211500	8.6	2
Q9NP79	VTA1	Vacuolar protein sorting-associated protein VTA1 homolog	20	456910	11.1	2
Q9HD89	RETN	Resistin	2	76971	31.5	2
Q9HCY8	S10AE	Protein S100-A14	29	2107500	77.9	5
Q9HC84	MUC5B	Mucin-5B	3	138710	2	5
Q9HC38	GLOD4	Glyoxalase domain-containing protein 4	37	1488600	8	2
Q9HBR0	S38AA	Solute carrier family 38 member 10	11	428880	11.1	6
Q9HAT2	SIAE	Sialate O-acetylesterase	11	292320	17	6
Q9H3R0	KDM4C	Lysine-specific demethylase 4C	7	463130	2	1
Q9H2G2	SLK	STE20-like serine/threonine-protein kinase	11	17635000	3.2	3
Q9H299	SH3L3	SH3 domain-binding glutamic acid-rich-like protein 3	21	1210700	35.5	3
Q9H1E1	RNAS7	Ribonuclease 7	21	1036500	49.4	9
Q9H190	SDCB2	Syntenin-2	2	95471	3.8	1
Q9H173	SIL1	Nucleotide exchange factor SIL1	14	541760	11.1	5
Q9H0W9	CK054	Ester hydrolase C11orf54	9	284420	12.7	3
Q9H0U4	RAB1B	Ras-related protein Rab-1B	9	437710	30.8	5
Q9H0E2	TOLIP	Toll-interacting protein	11	227030	9.9	2
Q9GZZ8	LACRT	Extracellular glycoprotein lacritin	2617	11538000000	47.1	19
Q9GZP8	IMUP	Immortalization up-regulated protein	2	87683	25.5	1
Q9GZN4	BSSP4	Brain-specific serine protease 4	16	668200	14.8	3
Q9GZM7	TINAL	Tubulointerstitial nephritis antigen-like	32	1112900	22.3	8
Q9C075	K1C23	Keratin, type I cytoskeletal 23	25	1568100	28.4	9
Q9BZQ8	NIBA1	Protein Niban 1	6	226120	8.6	5
Q9BYE3	LCE3D	Late cornified envelope protein 3D	4	209800	20.7	2
Q9BYD5	CNFN	Cornifelin	18	1791600	43.8	2
Q9BXU0	TEX12	Testis-expressed protein 12	3	3527000	13	1
Q9BXS4	TMM59	Transmembrane protein 59	3	54800	6.8	1
Q9BXJ1	C1QT1	Complement C1q tumor necrosis factor-related protein 1	3	196510	4.6	1
Q9BWS9	CHID1	Chitinase domain-containing protein 1	91	9097700	27.5	10
Q9BW30	TPPP3	Tubulin polymerization-promoting protein family member 3	5	205470	8.5	1
Q9BW04	SARG	Specifically androgen-regulated gene protein	6	159550	14.6	5
Q9BTY2	FUCO2	Plasma alpha-L-fucosidase	3	119330	6	2
Q9BS26	ERP44	Endoplasmic reticulum resident protein 44	10	198740	20.7	5
Q9BRK5	CAB45	45 kDa calcium-binding protein	142	17695000	56.1	17
Q9BRA2	TXD17	Thioredoxin domain-containing protein 17	4	279270	19.5	2
Q9BR76	COR1B	Coronin-1B	2	40687	10.8	2
Q99969	RARR2	Retinoic acid receptor responder protein 2	1	18065	11	1
Q99954	SMR3A	Submaxillary gland androgen-regulated protein 3A	119	75643000	9.7	1
Q99935	PROL1	Opiorphin prepropeptide	2663	5973800000	37.1	13
Q99880	H2B1L	Histone H2B type 1-L	103	26400000	53.2	7
Q99829	CPNE1	Copine-1	3	104760	3	1
Q99828	CIB1	Calcium and integrin-binding protein 1	2	17327	16.8	2
Q99685	MGLL	Monoglyceride lipase	6	333970	13.2	2
Q99574	NEUS	Neuroserpin	73	7671500	27.3	10
Q99538	LGMN	Legumain	26	1031200	23.3	7
Q99519	NEUR1	Sialidase-1	27	1106800	13.5	5
Q99497	PARK7	Parkinson disease protein 7	20	880160	42.3	5
Q99436	PSB7	Proteasome subunit beta type-7	1	25803	5.1	1
Q99102	MUC4	Mucin-4	16	628040	1.8	6
Q96TA1	NIBA2	Protein Niban 2	9	219530	15	8
Q96S96	PEBP4	Phosphatidylethanolamine-binding protein 4	190	43383000	53.3	11
Q96QR1	SG3A1	Secretoglobin family 3A member 1	7	160170	18.3	1
Q96QA5	GSDMA	Gasdermin-A	5	145300	11.7	4
Q96Q89	KI20B	Kinesin-like protein KIF20B	104	114810000	0.5	1
Q96PD5	PGRP2	N-acetylmuramoyl-L-alanine amidase	2	294110	6.9	2
Q96P63	SPB12	Serpin B12	54	3944200	41.5	14
Q96L93	KI16B	Kinesin-like protein KIF16B	25	4712900	1.1	2
Q96KP4	CNDP2	Cytosolic non-specific dipeptidase	25	1028800	38.1	13
Q96IU4	ABHEB	Putative protein-lysine deacylase ABHD14B	4	89556	22.9	2
Q96HC4	PDLI5	PDZ and LIM domain protein 5	4	170420	6.4	3
Q96FW1	OTUB1	Ubiquitin thioesterase OTUB1	4	200730	7	1
Q96FQ6	S10AG	Protein S100-A16	8	410650	33	4
Q96EU7	C1GLC	C1GALT1-specific chaperone 1	13	1771900	13.8	3
Q96DR8	MUCL1	Mucin-like protein 1	69	89651000	13.3	2
Q96DA0	PAUF	Pancreatic adenocarcinoma up-regulated factor	175	84284000	71.5	14
Q96BQ1	FAM3D	Protein FAM3D	132	11610000	37.9	7
Q969X2	SIA7F	Alpha-N-acetylgalactosaminide alpha-2,6-sialyltransferase 6	19	902010	17.4	3
Q969R5	LMBL2	Lethal(3)malignant brain tumor-like protein 2	1	9888900	2.7	1
Q969H8	MYDGF	Myeloid-derived growth factor	13	707410	16.8	3
Q93077	H2A1C	Histone H2A type 1-C	7	127040	35.4	5
Q92956	TNR14	Tumor necrosis factor receptor superfamily member 14	1	17332	4.9	1
Q92896	GSLG1	Golgi apparatus protein 1	76	3580800	17.3	15
Q92820	GGH	Gamma-glutamyl hydrolase	8	452350	12.9	3
Q92817	EVPL	Envoplakin	95	7051600	27.9	43
Q92747	ARC1A	Actin-related protein 2/3 complex subunit 1A	6	94388	5.1	2
Q92743	HTRA1	Serine protease HTRA1	127	14419000	29	16
Q92597	NDRG1	Protein NDRG1	4	256090	14	3
Q92520	FAM3C	Protein FAM3C	21	1055200	29.5	4
Q8WXI7	MUC16	Mucin-16	74	4543200	2.7	19
Q8WXG9	AGRV1	Adhesion G-protein coupled receptor V1	37	23898000	0.3	3
Q8WWY7	WFD12	WAP four-disulfide core domain protein 12	12	1416300	35.1	7
Q8WWI1	LMO7	LIM domain only protein 7	2	50696	1.1	1
Q8WVV4	POF1B	Protein POF1B	41	2901400	34.1	15
Q8WVQ1	CANT1	Soluble calcium-activated nucleotidase 1	50	2076500	43.9	14
Q8WUM4	PDC6I	Programmed cell death 6-interacting protein	47	1754400	24.8	14
Q8TF30	WHAMM	WASP homolog-associated protein with actin, membranes and microtubules	140	143620000	2.1	1
Q8TER0	SNED1	Sushi, nidogen and EGF-like domain-containing protein 1	27	6565700	2.1	1
Q8TE68	ES8L1	Epidermal growth factor receptor kinase substrate 8-like protein 1	9	234040	5.8	3
Q8TBA6	GOGA5	Golgin subfamily A member 5	4	462690	4.1	1
Q8TAX7	MUC7	Mucin-7	28	1654700	8.2	3
Q8NI22	MCFD2	Multiple coagulation factor deficiency protein 2	1	27903	11.6	1
Q8NFU3	TSTD1	Thiosulfate:glutathione sulfurtransferase	15	977600	31.3	3
Q8NFT8	DNER	Delta and Notch-like epidermal growth factor-related receptor	6	344160	2	1
Q8NEX9	DR9C7	Short-chain dehydrogenase/reductase family 9C member 7	3	136760	8.6	2
Q8NES3	LFNG	Beta-1,3-N-acetylglucosaminyltransferase lunatic fringe	93	6426100	36.9	9
Q8NCL4	GALT6	Polypeptide N-acetylgalactosaminyltransferase 6	76	7028700	31.2	12
Q8NC51	SERB1	SERPINE1 mRNA-binding protein 1	1	11194	3.9	1
Q8NBS9	TXND5	Thioredoxin domain-containing protein 5	20	874500	4.2	2
Q8NBJ7	SUMF2	Inactive C-alpha-formylglycine-generating enzyme 2	29	2486700	22.3	5
Q8NBJ4	GOLM1	Golgi membrane protein 1	89	7846100	47.6	22
Q8N6Q3	CD177	CD177 antigen	6	178870	8.7	2
Q8N4A0	GALT4	Polypeptide N-acetylgalactosaminyltransferase 4	10	387720	8	3
Q8N474	SFRP1	Secreted frizzled-related protein 1	444	163060000	50.3	20
Q8N1N4	K2C78	Keratin, type II cytoskeletal 78	106	12968000	47.9	27
Q8IZA0	K319L	Dyslexia-associated protein KIAA0319-like protein	4	164610	1.2	1
Q8IWU5	SULF2	Extracellular sulfatase Sulf-2	8	235860	4.4	3
Q86YZ3	HORN	Hornerin	107	7682300	18.5	21
Q86Y38	XYLT1	Xylosyltransferase 1	9	289830	2.9	2
Q86X29	LSR	Lipolysis-stimulated lipoprotein receptor	91	9637000	25.4	15
Q86VR7	VS10L	V-set and immunoglobulin domain-containing protein 10-like	5	235530	5.5	3
Q86VP6	CAND1	Cullin-associated NEDD8-dissociated protein 1	3	63540	2.3	2
Q86UD1	OAF	Out at first protein homolog	33	3635200	26.7	5
Q86T26	TM11B	Transmembrane protease serine 11B	17	1258500	20	6
Q86SQ4	AGRG6	Adhesion G-protein coupled receptor G6	17	651520	3.5	3
Q86SF2	GALT7	N-acetylgalactosaminyltransferase 7	37	1822900	15.1	9
Q7Z7M9	GALT5	Polypeptide N-acetylgalactosaminyltransferase 5	17	364180	9.5	7
Q7Z7D3	VTCN1	V-set domain-containing T-cell activation inhibitor 1	11	445410	5	2
Q7Z7A1	CNTRL	Centriolin	31	3244600	0.5	1
Q7Z794	K2C1B	Keratin, type II cytoskeletal 1b	77	11714000	56.6	37
Q7Z406	MYH14	Myosin-14	156	8725100	26.2	38
Q7Z3Z0	K1C25	Keratin, type I cytoskeletal 25	12	503480	41.1	14
Q7Z3Y8	K1C27	Keratin, type I cytoskeletal 27	44	10335000	32	14
Q7L5L3	GDPD3	Lysophospholipase D GDPD3	4	163330	15.7	4
Q71DI3	H32	Histone H3.2	36	5910800	40.4	5
Q6ZVX7	FBX50	F-box only protein 50	21	1189500	32.4	7
Q6XQN6	PNCB	Nicotinate phosphoribosyltransferase	7	282420	10.6	4
Q6UXI9	NPNT	Nephronectin	8	429100	5.8	2
Q6UXB3	LYPD2	Ly6/PLAUR domain-containing protein 2	31	8726200	11.2	1
Q6UXB2	CXL17	C-X-C motif chemokine 17	159	96053000	47.1	14
Q6UWP8	SBSN	Suprabasin	19	856430	20.7	4
Q6PCB0	VWA1	von Willebrand factor A domain-containing protein 1	34	1680100	28.3	8
Q6P531	GGT6	Glutathione hydrolase 6	28	1213600	9.1	3
Q6NUJ1	SAPL1	Proactivator polypeptide-like 1	36	7969600	17.3	8
Q6MZM9	PRR27	Proline-rich protein 27	699	188430000	23.7	5
Q6KB66	K2C80	Keratin, type II cytoskeletal 80	28	1964200	32.5	13
Q6FI13	H2A2A	Histone H2A type 2-A	125	57137000	35.4	6
Q6E0U4	DMKN	Dermokine	5	302750	3.6	1
Q687X5	STEA4	Metalloreductase STEAP4	29	2701300	5.7	2
Q5XKE5	K2C79	Keratin, type II cytoskeletal 79	5	194190	29.5	21
Q5VT79	AXA81	Annexin A8-like protein 1	2	46967	4.9	1
Q5TZA2	CROCC	Rootletin	3	115050	0.4	1
Q5TEC6	H37	Histone H3-7	5	376450	14.7	2
Q5T750	KPLCE	Protein KPLCE	59	7919600	26.8	8
Q5T749	KPRP	Keratinocyte proline-rich protein	173	36828000	56.5	28
Q5SGD2	PPM1L	Protein phosphatase 1L	18	2066400	6.1	2
Q5D862	FILA2	Filaggrin-2	172	31130000	29.9	42
Q5C9Z4	NOM1	Nucleolar MIF4G domain-containing protein 1	2	105950	3.4	1
Q562R1	ACTBL	Beta-actin-like protein 2	4	197930	22.1	10
Q3SY84	K2C71	Keratin, type II cytoskeletal 71	93	15516000	34.8	24
Q3LXA3	TKFC	Triokinase/FMN cyclase	1	40335	3.8	1
Q2M2I5	K1C24	Keratin, type I cytoskeletal 24	13	807970	25.7	12
Q2I0M4	LRC26	Leucine-rich repeat-containing protein 26	53	2669700	37.1	9
Q24JP5	T132A	Transmembrane protein 132A	6	205560	4.9	3
Q16769	QPCT	Glutaminyl-peptide cyclotransferase	21	695690	15.5	4
Q16706	MA2A1	Alpha-mannosidase 2	9	337840	6.7	5
Q16651	PRSS8	Prostasin	55	9412000	25.4	6
Q16610	ECM1	Extracellular matrix protein 1	20	1618800	13.3	5
Q16563	SYPL1	Synaptophysin-like protein 1	6	688650	4.2	1
Q16537	2A5E	Serine/threonine-protein phosphatase 2A 56 kDa regulatory subunit epsilon isoform	1	786810	1.9	1
Q16378	PROL4	Proline-rich protein 4	1412	5625000000	39.6	9
Q16270	IBP7	Insulin-like growth factor-binding protein 7	16	1001700	29.8	5
Q15904	VAS1	V-type proton ATPase subunit S1	41	3854500	18.5	4
Q15847	ADIRF	Adipogenesis regulatory factor	15	1612100	71.1	3
Q15843	NEDD8	NEDD8	2	48246	40.7	2
Q15828	CYTM	Cystatin-M	15	854780	55	6
Q15782	CH3L2	Chitinase-3-like protein 2	221	42685000	63.3	25
Q15517	CDSN	Corneodesmosin	32	3567500	12.3	5
Q15365	PCBP1	Poly(rC)-binding protein 1	32	3942500	32.3	7
Q15293	RCN1	Reticulocalbin-1	37	3532800	42.6	12
Q15149	PLEC	Plectin	10	426470	2	8
Q15125	EBP	3-beta-hydroxysteroid-Delta(8),Delta(7)-isomerase	2	59236	7	1
Q15084	PDIA6	Protein disulfide-isomerase A6	15	516040	22.7	6
Q15046	SYK	Lysine--tRNA ligase	1	46449	2.7	1
Q14914	PTGR1	Prostaglandin reductase 1	3	62771	4.9	1
Q14894	CRYM	Ketimine reductase mu-crystallin	1	32053	5.4	1
Q14764	MVP	Major vault protein	6	229550	7.5	4
Q14697	GANAB	Neutral alpha-glucosidase AB	342	32554000	54.6	43
Q14643	ITPR1	Inositol 1,4,5-trisphosphate-gated calcium channel ITPR1	3	161230	0.4	1
Q14624	ITIH4	Inter-alpha-trypsin inhibitor heavy chain H4	15	615660	19	11
Q14574	DSC3	Desmocollin-3	16	721780	5.4	5
Q14532	K1H2	Keratin, type I cuticular Ha2	2	63919	9.2	5
Q14525	KT33B	Keratin, type I cuticular Ha3-II	16	2979100	20.8	9
Q14515	SPRL1	SPARC-like protein 1	446	47560000	52.9	30
Q14508	WFDC2	WAP four-disulfide core domain protein 2	38	28605000	49.2	5
Q14393	GAS6	Growth arrest-specific protein 6	10	389960	13.4	6
Q14204	DYHC1	Cytoplasmic dynein 1 heavy chain 1	6	170810	0.9	3
Q14118	DAG1	Dystroglycan 1	133	18992000	14.5	12
Q14050	CO9A3	Collagen alpha-3(IX) chain	30	1347700	3.1	2
Q14002	CEAM7	Carcinoembryonic antigen-related cell adhesion molecule 7	5	131830	10.2	2
Q13867	BLMH	Bleomycin hydrolase	119	16340000	50.5	22
Q13835	PKP1	Plakophilin-1	79	8782400	31.9	19
Q13591	SEM5A	Semaphorin-5A	46	177550000	1.5	1
Q13510	ASAH1	Acid ceramidase	37	2685300	24.8	11
Q13449	LSAMP	Limbic system-associated membrane protein	6	206820	11.5	3
Q13444	ADA15	Disintegrin and metalloproteinase domain-containing protein 15	10	202080	3.1	2
Q13438	OS9	Protein OS-9	54	11977000	22.9	11
Q13421	MSLN	Mesothelin	1273	1448900000	59.2	44
Q13404	UB2V1	Ubiquitin-conjugating enzyme E2 variant 1	14	441950	15	2
Q13296	SG2A2	Mammaglobin-A	16	3704600	12.9	2
Q13232	NDK3	Nucleoside diphosphate kinase 3	7	240050	20.1	3
Q13228	SBP1	Methanethiol oxidase	40	2438100	35	12
Q13217	DNJC3	DnaJ homolog subfamily C member 3	208	27528000	56.5	29
Q13162	PRDX4	Peroxiredoxin-4	71	5555900	53.5	10
Q13126	MTAP	S-methyl-5-thioadenosine phosphorylase	7	128330	12.7	2
Q12926	ELAV2	ELAV-like protein 2	13	3981400	5.8	1
Q12841	FSTL1	Follistatin-related protein 1	22	782890	19.8	6
Q12805	FBLN3	EGF-containing fibulin-like extracellular matrix protein 1	43	2693400	27.6	8
Q12765	SCRN1	Secernin-1	1	34518	4.1	1
Q11201	SIA4A	CMP-N-acetylneuraminate-beta-galactosamide-alpha-2,3-sialyltransferase 1	28	1419000	18.5	5
Q10472	GALT1	Polypeptide N-acetylgalactosaminyltransferase 1	10	331220	13.6	5
Q10471	GALT2	Polypeptide N-acetylgalactosaminyltransferase 2	1	22239	3.9	1
Q09666	AHNK	Neuroblast differentiation-associated protein AHNAK	7	216620	3.5	6
Q08554	DSC1	Desmocollin-1	82	11106000	15.5	13
Q08431	MFGM	Lactadherin	106	12499000	54.5	17
Q08380	LG3BP	Galectin-3-binding protein	771	308670000	48.4	34
Q08188	TGM3	Protein-glutamine gamma-glutamyltransferase E	55	3876500	30.2	19
Q07960	RHG01	Rho GTPase-activating protein 1	5	171300	7.5	2
Q07654	TFF3	Trefoil factor 3	13	3013600	36.2	3
Q07325	CXCL9	C-X-C motif chemokine 9	2	42825	16	1
Q06830	PRDX1	Peroxiredoxin-1	209	34949000	71.4	17
Q06828	FMOD	Fibromodulin	75	16788000	35.6	10
Q06323	PSME1	Proteasome activator complex subunit 1	7	187560	20.5	4
Q04695	K1C17	Keratin, type I cytoskeletal 17	72	9583100	67.6	37
Q04609	FOLH1	Glutamate carboxypeptidase 2	113	11427000	24.3	14
Q03591	FHR1	Complement factor H-related protein 1	3	107730	17.6	5
Q02818	NUCB1	Nucleobindin-1	252	24760000	71.4	35
Q02809	PLOD1	Procollagen-lysine,2-oxoglutarate 5-dioxygenase 1	258	32096000	48.4	29
Q02790	FKBP4	Peptidyl-prolyl cis-trans isomerase FKBP4	1	70325	3.5	1
Q02487	DSC2	Desmocollin-2	37	2362100	4.7	7
Q02413	DSG1	Desmoglein-1	201	22925000	36.5	27
Q02383	SEMG2	Semenogelin-2	3	328500	5.8	2
Q01518	CAP1	Adenylyl cyclase-associated protein 1	29	2897400	29.7	11
Q01469	FABP5	Fatty acid-binding protein 5	186	68186000	94.8	21
Q01459	DIAC	Di-N-acetylchitobiase	39	2279000	24.4	8
Q00796	DHSO	Sorbitol dehydrogenase	3	143030	15.1	3
Q00610	CLH1	Clathrin heavy chain 1	40	1628900	6.9	9
P98160	PGBM	Basement membrane-specific heparan sulfate proteoglycan core protein	3642	978350000	58.6	205
P98095	FBLN2	Fibulin-2	4	365890	2	2
P98088	MUC5A	Mucin-5AC	529	187370000	31.1	105
P81605	DCD	Dermcidin	129	54096000	47.3	7
P80748	LV321	Immunoglobulin lambda variable 3-21	64	30963000	48.7	4
P80511	S10AC	Protein S100-A12	42	10163000	54.3	7
P80303	NUCB2	Nucleobindin-2	545	115470000	73.6	42
P80188	NGAL	Neutrophil gelatinase-associated lipocalin	653	583420000	76.8	21
P78417	GSTO1	Glutathione S-transferase omega-1	3	123100	4.1	1
P78386	KRT85	Keratin, type II cuticular Hb5	2	62830	13.6	6
P78371	TCPB	T-complex protein 1 subunit beta	23	468890	23	7
P69905	HBA	Hemoglobin subunit alpha	24	2674400	24.6	3
P68871	HBB	Hemoglobin subunit beta	33	8676200	59.9	6
P68402	PA1B2	Platelet-activating factor acetylhydrolase IB subunit alpha2	6	307860	24.9	3
P68371	TBB4B	Tubulin beta-4B chain	215	42080000	51.2	17
P68366	TBA4A	Tubulin alpha-4A chain	2	110880	40.4	14
P68363	TBA1B	Tubulin alpha-1B chain	95	5838500	42.1	15
P68133	ACTS	Actin, alpha skeletal muscle	33	8920100	41.9	25
P68104	EF1A1	Elongation factor 1-alpha 1	130	29046000	45.2	16
P67936	TPM4	Tropomyosin alpha-4 chain	61	3773800	39.1	10
P63313	TYB10	Thymosin beta-10	18	5233000	36.4	2
P63261	ACTG	Actin, cytoplasmic 2	46	18205000	77.6	37
P63241	IF5A1	Eukaryotic translation initiation factor 5A-1	14	843060	25.3	4
P63167	DYL1	Dynein light chain 1, cytoplasmic	8	248360	13.5	2
P63104	1433Z	14-3-3 protein zeta/delta	150	26009000	71	22
P63000	RAC1	Ras-related C3 botulinum toxin substrate 1	8	272150	26.6	5
P62937	PPIA	Peptidyl-prolyl cis-trans isomerase A	180	78275000	85.5	13
P62888	RL30	Large ribosomal subunit protein eL30	7	205470	20.9	2
P62873	GBB1	Guanine nucleotide-binding protein G(I)/G(S)/G(T) subunit beta-1	9	287180	15.6	3
P62829	RL23	Large ribosomal subunit protein uL14	2	45517	14.3	1
P62826	RAN	GTP-binding nuclear protein Ran	13	444970	11.6	2
P62805	H4	Histone H4	136	25061000	58.3	10
P62424	RL7A	Large ribosomal subunit protein eL8	8	206440	16.5	3
P62333	PRS10	26S proteasome regulatory subunit 10B	1	15646	4.4	1
P62328	TYB4	Thymosin beta-4	44	33204000	90.9	5
P62273	RS29	Small ribosomal subunit protein uS14	3	55788	19.6	1
P62258	1433E	14-3-3 protein epsilon	26	3932200	43.5	9
P62241	RS8	Small ribosomal subunit protein eS8	5	148320	20.2	3
P62140	PP1B	Serine/threonine-protein phosphatase PP1-beta catalytic subunit	3	95489	8.3	2
P62081	RS7	Small ribosomal subunit protein eS7	1	48834	11.9	1
P61981	1433G	14-3-3 protein gamma	3	120510	24.3	6
P61978	HNRPK	Heterogeneous nuclear ribonucleoprotein K	7	325500	3.7	1
P61970	NTF2	Nuclear transport factor 2	8	257400	11	1
P61916	NPC2	NPC intracellular cholesterol transporter 2	69	6314800	51.7	8
P61769	B2MG	Beta-2-microglobulin	324	386790000	80.7	14
P61626	LYSC	Lysozyme C	8021	21025000000	87.2	37
P61586	RHOA	Transforming protein RhoA	23	771400	21.2	4
P61204	ARF3	ADP-ribosylation factor 3	6	589860	30.9	4
P61163	ACTZ	Alpha-centractin	9	112540	13	2
P61160	ARP2	Actin-related protein 2	22	1376600	20.8	5
P61158	ARP3	Actin-related protein 3	28	1241500	27	7
P61088	UBE2N	Ubiquitin-conjugating enzyme E2 N	3	89092	18.4	2
P61019	RAB2A	Ras-related protein Rab-2A	2	46247	9	1
P60981	DEST	Destrin	7	182840	44.2	6
P60953	CDC42	Cell division control protein 42 homolog	20	1565500	19.9	3
P60903	S10AA	Protein S100-A10	29	1474700	54.6	4
P60900	PSA6	Proteasome subunit alpha type-6	6	329280	22.4	4
P60866	RS20	Small ribosomal subunit protein uS10	3	141730	25.2	2
P60842	IF4A1	Eukaryotic initiation factor 4A-I	11	551810	20.7	6
P60709	ACTB	Actin, cytoplasmic 1	863	546620000	77.6	37
P60660	MYL6	Myosin light polypeptide 6	81	12389000	47.7	6
P60174	TPIS	Triosephosphate isomerase	244	54237000	88.8	23
P59998	ARPC4	Actin-related protein 2/3 complex subunit 4	15	1043100	25	4
P59666	DEF3	Neutrophil defensin 3	176	349940000	26.6	5
P58546	MTPN	Myotrophin	14	1282900	91.5	6
P58499	FAM3B	Protein FAM3B	19	1261100	26.4	6
P58107	EPIPL	Epiplakin	23	1465400	9.6	7
P56537	IF6	Eukaryotic translation initiation factor 6	5	175170	22.9	3
P55795	HNRH2	Heterogeneous nuclear ribonucleoprotein H2	3	67554	11.1	3
P55786	PSA	Puromycin-sensitive aminopeptidase	17	733900	4	3
P55263	ADK	Adenosine kinase	2	74947	3.9	1
P55259	GP2	Pancreatic secretory granule membrane major glycoprotein GP2	2	69170	5.6	2
P55072	TERA	Transitional endoplasmic reticulum ATPase	28	921010	19.1	11
P55064	AQP5	Aquaporin-5	44	10918000	12.1	4
P55058	PLTP	Phospholipid transfer protein	269	50339000	48.9	19
P55000	SLUR1	Secreted Ly-6/uPAR-related protein 1	10	235010	24.3	1
P54802	ANAG	Alpha-N-acetylglucosaminidase	17	656970	7.5	4
P54108	CRIS3	Cysteine-rich secretory protein 3	34	3562500	23.3	5
P53634	CATC	Dipeptidyl peptidase 1	94	7361100	38	10
P52943	CRIP2	Cysteine-rich protein 2	3	162970	13.5	1
P52907	CAZA1	F-actin-capping protein subunit alpha-1	49	3760800	26.9	5
P52895	AK1C2	Aldo-keto reductase family 1 member C2	17	534900	21.4	5
P52566	GDIR2	Rho GDP-dissociation inhibitor 2	13	712800	24.9	5
P52565	GDIR1	Rho GDP-dissociation inhibitor 1	15	782240	38.2	4
P52272	HNRPM	Heterogeneous nuclear ribonucleoprotein M	8	383990	3.6	2
P52209	6PGD	6-phosphogluconate dehydrogenase, decarboxylating	60	6100700	34.2	13
P51993	FUT6	4-galactosyl-N-acetylglucosaminide 3-alpha-L-fucosyltransferase FUT6	16	1029400	4.5	1
P51572	BAP31	B-cell receptor-associated protein 31	1	9132.1	4.5	1
P51571	SSRD	Translocon-associated protein subunit delta	4	76900	6.4	1
P50995	ANX11	Annexin A11	39	1943700	30.7	13
P50990	TCPQ	T-complex protein 1 subunit theta	8	292300	8.4	3
P50897	PPT1	Palmitoyl-protein thioesterase 1	32	2091700	24.8	5
P50591	TNF10	Tumor necrosis factor ligand superfamily member 10	30	1578300	17.1	4
P50502	F10A1	Hsc70-interacting protein	2	15305	3.8	1
P50395	GDIB	Rab GDP dissociation inhibitor beta	60	2790800	43.8	14
P50238	CRIP1	Cysteine-rich protein 1	26	9191100	67.5	3
P49913	CAMP	Cathelicidin antimicrobial peptide	22	816970	27.1	4
P49862	KLK7	Kallikrein-7	18	1299100	27.3	6
P49788	TIG1	Retinoic acid receptor responder protein 1	247	71210000	39.5	18
P49773	HINT1	Adenosine 5-monophosphoramidase HINT1	15	621940	86.5	6
P49750	YLPM1	YLP motif-containing protein 1	3	936840	1.4	2
P49748	ACADV	Very long-chain specific acyl-CoA dehydrogenase, mitochondrial	1	14640	2.9	1
P49720	PSB3	Proteasome subunit beta type-3	11	273830	7.8	1
P49368	TCPG	T-complex protein 1 subunit gamma	10	554810	15.2	5
P49257	LMAN1	Protein ERGIC-53	12	475400	20.2	6
P48723	HSP13	Heat shock 70 kDa protein 13	59	4248200	21.9	9
P48643	TCPE	T-complex protein 1 subunit epsilon	2	98448	5.4	2
P48594	SPB4	Serpin B4	2	218040	35.9	15
P48163	MAOX	NADP-dependent malic enzyme	1	18734	1.9	1
P47929	LEG7	Galectin-7	37	3542300	77.9	9
P47895	AL1A3	Retinaldehyde dehydrogenase 3	11	297850	14.8	5
P47756	CAPZB	F-actin-capping protein subunit beta	17	620990	26.1	5
P46940	IQGA1	Ras GTPase-activating-like protein IQGAP1	26	894530	9.2	12
P46782	RS5	Small ribosomal subunit protein uS7	1	22680	7.4	1
P45974	UBP5	Ubiquitin carboxyl-terminal hydrolase 5	2	63589	2.2	1
P45880	VDAC2	Voltage-dependent anion-selective channel protein 2	6	315000	18.4	4
P43652	AFAM	Afamin	2	61532	4.7	2
P43490	NAMPT	Nicotinamide phosphoribosyltransferase	11	496840	14.1	4
P43251	BTD	Biotinidase	105	9473000	13.6	6
P42694	HELZ	Probable helicase with zinc finger domain	4	5550200	1.5	2
P42357	HUTH	Histidine ammonia-lyase	32	2187400	32.6	14
P41218	MNDA	Myeloid cell nuclear differentiation antigen	21	526860	20.1	6
P40926	MDHM	Malate dehydrogenase, mitochondrial	12	456650	24.6	5
P40925	MDHC	Malate dehydrogenase, cytoplasmic	64	6479200	31.7	8
P40394	ADH7	All-trans-retinol dehydrogenase [NAD(+)] ADH7	63	6630600	41.2	13
P40199	CEAM6	Carcinoembryonic antigen-related cell adhesion molecule 6	1	68336	6.1	1
P40189	IL6RB	Interleukin-6 receptor subunit beta	4	152290	1.9	1
P40121	CAPG	Macrophage-capping protein	21	1168100	23.3	6
P39019	RS19	Small ribosomal subunit protein eS19	2	76890	10.3	1
P38606	VATA	V-type proton ATPase catalytic subunit A	13	1352100	9.4	5
P37837	TALDO	Transaldolase	46	2349900	27.6	9
P37802	TAGL2	Transgelin-2	70	8295400	70.9	11
P36955	PEDF	Pigment epithelium-derived factor	52	4580200	35.9	10
P36952	SPB5	Serpin B5	60	2641600	49.9	14
P36578	RL4	Large ribosomal subunit protein uL4	3	67727	6.8	2
P36222	CH3L1	Chitinase-3-like protein 1	9	406690	15.1	4
P35908	K22E	Keratin, type II cytoskeletal 2 epidermal	29	8034900	97	85
P35579	MYH9	Myosin-9	94	4581100	22.4	32
P35542	SAA4	Serum amyloid A-4 protein	3	425090	20	2
P35527	K1C9	Keratin, type I cytoskeletal 9	1608	1181800000	79.1	60
P35321	SPR1A	Cornifin-A	11	2100800	95.5	7
P34896	GLYC	Serine hydroxymethyltransferase, cytosolic	1	50434	3.7	1
P34096	RNAS4	Ribonuclease 4	220	55246000	68	13
P33908	MA1A1	Mannosyl-oligosaccharide 1,2-alpha-mannosidase IA	4	130780	9.3	3
P33778	H2B1B	Histone H2B type 1-B	1	46213	51.6	6
P32320	CDD	Cytidine deaminase	14	948760	46.6	4
P32119	PRDX2	Peroxiredoxin-2	69	5638600	36.4	11
P31949	S10AB	Protein S100-A11	101	19303000	86.7	9
P31947	1433S	14-3-3 protein sigma	88	13175000	68.1	18
P31946	1433B	14-3-3 protein beta/alpha	29	2317400	42.3	12
P31944	CASPE	Caspase-14	103	14571000	65.3	23
P31941	ABC3A	DNA dC->dU-editing enzyme APOBEC-3A	23	2150000	28.1	5
P31939	PUR9	Bifunctional purine biosynthesis protein ATIC	5	143050	8.1	3
P31151	S10A7	Protein S100-A7	99	15939000	66.3	11
P31146	COR1A	Coronin-1A	18	1841200	20.6	8
P31025	LCN1	Lipocalin-1	4139	11808000000	78.4	32
P30838	AL3A1	Aldehyde dehydrogenase, dimeric NADP-preferring	113	11847000	34.7	16
P30740	ILEU	Leukocyte elastase inhibitor	227	45800000	58.6	26
P30153	2AAA	Serine/threonine-protein phosphatase 2A 65 kDa regulatory subunit A alpha isoform	12	410120	13.1	5
P30101	PDIA3	Protein disulfide-isomerase A3	94	5660900	23.8	11
P30086	PEBP1	Phosphatidylethanolamine-binding protein 1	53	3561700	77.5	10
P30085	KCY	UMP-CMP kinase	39	1825600	56.1	13
P30044	PRDX5	Peroxiredoxin-5, mitochondrial	173	22310000	57.5	12
P30041	PRDX6	Peroxiredoxin-6	71	5420000	57.6	11
P29992	GNA11	Guanine nucleotide-binding protein subunit alpha-11	2	110450	4.2	1
P29692	EF1D	Elongation factor 1-delta	2	34096	8.9	2
P29508	SPB3	Serpin B3	135	21127000	53.6	24
P29401	TKT	Transketolase	93	6434100	43.8	19
P29218	IMPA1	Inositol monophosphatase 1	2	48168	9.4	2
P29034	S10A2	Protein S100-A2	7	585010	27.6	2
P28838	AMPL	Cytosol aminopeptidase	19	657330	34.1	12
P28799	GRN	Progranulin	223	27398000	42	23
P28482	MK01	Mitogen-activated protein kinase 1	10	160800	9.2	2
P28325	CYTD	Cystatin-D	19	4368900	61.3	4
P28074	PSB5	Proteasome subunit beta type-5	2	61432	5.3	1
P28066	PSA5	Proteasome subunit alpha type-5	11	801590	14.1	2
P28062	PSB8	Proteasome subunit beta type-8	8	235910	13.8	3
P27824	CALX	Calnexin	4	218580	5.4	2
P27797	CALR	Calreticulin	19	1971700	18.9	5
P27482	CALL3	Calmodulin-like protein 3	9	675820	26.8	3
P27348	1433T	14-3-3 protein theta	22	777990	28.2	6
P27169	PON1	Serum paraoxonase/arylesterase 1	3	84842	8.5	2
P27105	STOM	Stomatin	20	868900	37.5	8
P26641	EF1G	Elongation factor 1-gamma	19	807680	16.7	5
P26583	HMGB2	High mobility group protein B2	6	222640	26.3	4
P26572	MGAT1	Alpha-1,3-mannosyl-glycoprotein 2-beta-N-acetylglucosaminyltransferase	15	576700	18	6
P26447	S10A4	Protein S100-A4	130	35483000	58.4	11
P26038	MOES	Moesin	6	155070	14.9	9
P25815	S100P	Protein S100-P	33	7226800	50.5	6
P25789	PSA4	Proteasome subunit alpha type-4	4	101090	10	2
P25788	PSA3	Proteasome subunit alpha type-3	5	349490	12.2	2
P25787	PSA2	Proteasome subunit alpha type-2	7	207200	26.5	3
P25786	PSA1	Proteasome subunit alpha type-1	12	484260	28.9	5
P25774	CATS	Cathepsin S	69	8173700	34.1	10
P25705	ATPA	ATP synthase subunit alpha, mitochondrial	15	554740	14.3	7
P25311	ZA2G	Zinc-alpha-2-glycoprotein	2513	6839100000	75.2	45
P24593	IBP5	Insulin-like growth factor-binding protein 5	1	78011	3.7	1
P24592	IBP6	Insulin-like growth factor-binding protein 6	3	48143	11.7	2
P24158	PRTN3	Myeloblastin	84	16225000	23.4	5
P23528	COF1	Cofilin-1	131	18423000	81.3	14
P23526	SAHH	Adenosylhomocysteinase	11	490680	11.3	4
P23490	LORI	Loricrin	10	2322300	4.2	1
P23396	RS3	Small ribosomal subunit protein uS3	2	49476	7	1
P23381	SYWC	Tryptophan--tRNA ligase, cytoplasmic	2	55890	6.6	2
P23284	PPIB	Peptidyl-prolyl cis-trans isomerase B	60	5490900	62.5	12
P23083	HV102	Immunoglobulin heavy variable 1-2	55	8115600	42.7	5
P22735	TGM1	Protein-glutamine gamma-glutamyltransferase K	34	2275800	31.7	17
P22692	IBP4	Insulin-like growth factor-binding protein 4	2	109610	6.6	1
P22626	ROA2	Heterogeneous nuclear ribonucleoproteins A2/B1	9	224000	10.2	3
P22531	SPR2E	Small proline-rich protein 2E	18	2110000	90.3	5
P22528	SPR1B	Cornifin-B	45	5308700	94.4	8
P22392	NDKB	Nucleoside diphosphate kinase B	14	686090	25.7	3
P22352	GPX3	Glutathione peroxidase 3	153	47647000	40.3	11
P22314	UBA1	Ubiquitin-like modifier-activating enzyme 1	38	1693400	9.2	7
P22307	SCP2	Sterol carrier protein 2	7	208850	4.4	2
P22079	PERL	Lactoperoxidase	1138	536420000	67.6	59
P22061	PIMT	Protein-L-isoaspartate(D-aspartate) O-methyltransferase	2	62784	22.5	2
P21980	TGM2	Protein-glutamine gamma-glutamyltransferase 2	116	10570000	46	25
P21964	COMT	Catechol O-methyltransferase	9	301410	20.7	4
P21926	CD9	CD9 antigen	21	4569800	15.4	2
P21796	VDAC1	Non-selective voltage-gated ion channel VDAC1	2	50366	11	2
P21741	MK	Midkine	33	2225500	57.3	8
P21333	FLNA	Filamin-A	5	114120	1.9	4
P21291	CSRP1	Cysteine and glycine-rich protein 1	1	29689	8.8	1
P21281	VATB2	V-type proton ATPase subunit B, brain isoform	1	22232	2.9	1
P21246	PTN	Pleiotrophin	4	340910	20.8	3
P20933	ASPG	N(4)-(beta-N-acetylglucosaminyl)-L-asparaginase	33	9356100	11.8	3
P20930	FILA	Filaggrin	152	17189000	23.2	47
P20827	EFNA1	Ephrin-A1	5	145530	14.1	3
P20810	ICAL	Calpastatin	7	262460	8.2	3
P20674	COX5A	Cytochrome c oxidase subunit 5A, mitochondrial	6	202620	11.3	1
P20618	PSB1	Proteasome subunit beta type-1	8	303150	22.8	4
P20591	MX1	Interferon-induced GTP-binding protein Mx1	4	109860	4.8	2
P20340	RAB6A	Ras-related protein Rab-6A	5	148960	5.3	1
P20160	CAP7	Azurocidin	67	8013100	16.3	4
P20073	ANXA7	Annexin A7	8	432470	12.1	3
P20062	TCO2	Transcobalamin-2	8	136830	4.2	2
P20061	TCO1	Transcobalamin-1	424	169100000	42.3	18
P19971	TYPH	Thymidine phosphorylase	22	1029800	9.1	3
P19957	ELAF	Elafin	73	14489000	52.1	5
P19827	ITIH1	Inter-alpha-trypsin inhibitor heavy chain H1	7	185580	6.7	4
P19823	ITIH2	Inter-alpha-trypsin inhibitor heavy chain H2	23	1746800	15	10
P19652	A1AG2	Alpha-1-acid glycoprotein 2	32	1859100	22.4	8
P19113	DCHS	Histidine decarboxylase	10	3470700	1.7	1
P19021	AMD	Peptidyl-glycine alpha-amidating monooxygenase	42	2283400	15.6	12
P19013	K2C4	Keratin, type II cytoskeletal 4	509	154010000	75.6	65
P19012	K1C15	Keratin, type I cytoskeletal 15	12	658790	35.3	22
P18669	PGAM1	Phosphoglycerate mutase 1	91	7204000	50.8	12
P18510	IL1RA	Interleukin-1 receptor antagonist protein	17	632180	31.6	6
P18206	VINC	Vinculin	15	378370	7.8	6
P18124	RL7	Large ribosomal subunit protein uL30	10	764040	21.8	4
P17987	TCPA	T-complex protein 1 subunit alpha	7	437030	6.1	2
P17980	PRS6A	26S proteasome regulatory subunit 6A	1	29405	4.1	1
P17936	IBP3	Insulin-like growth factor-binding protein 3	9	323500	8.6	2
P17931	LEG3	Galectin-3	68	7030200	32.4	8
P17900	SAP3	Ganglioside GM2 activator	15	727030	34.7	5
P17858	PFKAL	ATP-dependent 6-phosphofructokinase, liver type	18	507930	9.9	5
P17655	CAN2	Calpain-2 catalytic subunit	13	480760	6.6	4
P17174	AATC	Aspartate aminotransferase, cytoplasmic	4	113350	11.6	3
P17066	HSP76	Heat shock 70 kDa protein 6	10	1187700	14	8
P17050	NAGAB	Alpha-N-acetylgalactosaminidase	19	524630	4.1	1
P16989	YBOX3	Y-box-binding protein 3	1	23550	5.1	1
P16403	H12	Histone H1.2	7	672270	39.4	11
P16401	H15	Histone H1.5	27	2309200	33.6	10
P16152	CBR1	Carbonyl reductase [NADPH] 1	35	1762500	28.2	6
P16070	CD44	CD44 antigen	22	1417600	4.2	3
P16035	TIMP2	Metalloproteinase inhibitor 2	14	745200	26.4	5
P15941	MUC1	Mucin-1	22	1413600	5.3	5
P15924	DESP	Desmoplakin	508	40861000	46.3	113
P15907	SIAT1	Beta-galactoside alpha-2,6-sialyltransferase 1	28	1013200	23.6	7
P15814	IGLL1	Immunoglobulin lambda-like polypeptide 1	42	5335600	9.4	2
P15515	HIS1	Histatin-1	13	948600	43.9	3
P15502	ELN	Elastin	6	429230	11.8	4
P15328	FOLR1	Folate receptor alpha	68	5588900	38.9	7
P15311	EZRI	Ezrin	213	44548000	55.8	31
P15309	PPAP	Prostatic acid phosphatase	50	1995800	15.8	6
P15291	B4GT1	Beta-1,4-galactosyltransferase 1	75	4008600	17.8	5
P15153	RAC2	Ras-related C3 botulinum toxin substrate 2	43	7559500	24	5
P15144	AMPN	Aminopeptidase N	59	3470200	12.6	11
P15104	GLNA	Glutamine synthetase	24	1443500	26.3	8
P14923	PLAK	Junction plakoglobin	242	25860000	55.3	31
P14780	MMP9	Matrix metalloproteinase-9	68	6073100	21.6	11
P14625	ENPL	Endoplasmin	46	2453200	21.3	11
P14618	KPYM	Pyruvate kinase PKM	252	39194000	84.6	33
P14555	PA2GA	Phospholipase A2, membrane associated	700	794630000	68.8	25
P14550	AK1A1	Aldo-keto reductase family 1 member A1	132	10903000	52.3	13
P14324	FPPS	Farnesyl pyrophosphate synthase	1	25081	4.3	1
P14314	GLU2B	Glucosidase 2 subunit beta	129	13882000	26.9	18
P14174	MIF	Macrophage migration inhibitory factor	87	25678000	37.4	4
P14138	EDN3	Endothelin-3	27	2551300	13.9	2
P13987	CD59	CD59 glycoprotein	105	24186000	28.1	9
P13929	ENOB	Beta-enolase	2	889150	10.8	2
P13798	ACPH	Acylamino-acid-releasing enzyme	1	19265	3	1
P13797	PLST	Plastin-3	30	1063600	24	11
P13796	PLSL	Plastin-2	45	1394000	25.7	14
P13747	HLAE	HLA class I histocompatibility antigen, alpha chain E	1	62480	8.4	2
P13726	TF	Tissue factor	8	254550	11.9	2
P13716	HEM2	Delta-aminolevulinic acid dehydratase	15	672580	10.9	2
P13693	TCTP	Translationally-controlled tumor protein	8	218750	19.8	3
P13688	CEAM1	Carcinoembryonic antigen-related cell adhesion molecule 1	3	66053	7.2	2
P13686	PPA5	Tartrate-resistant acid phosphatase type 5	1	23841	5.8	1
P13647	K2C5	Keratin, type II cytoskeletal 5	695	374050000	67.8	81
P13645	K1C10	Keratin, type I cytoskeletal 10	1444	1417500000	71.7	63
P13639	EF2	Elongation factor 2	52	2953800	23	14
P13489	RINI	Ribonuclease inhibitor	27	2151800	34.5	9
P13284	GILT	Gamma-interferon-inducible lysosomal thiol reductase	12	1218000	4.4	1
P12955	PEPD	Xaa-Pro dipeptidase	5	104320	6.7	2
P12830	CADH1	Cadherin-1	49	8194500	10	8
P12814	ACTN1	Alpha-actinin-1	3	138640	16.1	13
P12724	ECP	Eosinophil cationic protein	16	2099900	25	3
P12645	BMP3	Bone morphogenetic protein 3	3	42200	8.3	2
P12532	KCRU	Creatine kinase U-type, mitochondrial	5	260480	9.4	3
P12429	ANXA3	Annexin A3	60	8576900	42.7	13
P12273	PIP	Prolactin-inducible protein	3468	6467700000	77.4	19
P12259	FA5	Coagulation factor V	147	7861600	20.6	37
P12109	CO6A1	Collagen alpha-1(VI) chain	21	1028700	8.6	7
P11766	ADHX	Alcohol dehydrogenase class-3	2	31831	10.7	2
P11217	PYGM	Glycogen phosphorylase, muscle form	11	766730	14.1	9
P11142	HSP7C	Heat shock cognate 71 kDa protein	114	8041700	33	22
P11021	BIP	Endoplasmic reticulum chaperone BiP	156	11280000	45.4	26
P10909	CLUS	Clusterin	1079	698070000	53.7	43
P10809	CH60	60 kDa heat shock protein, mitochondrial	3	68897	9.8	3
P10768	ESTD	S-formylglutathione hydrolase	18	1415900	6.4	1
P10643	CO7	Complement component C7	2	47384	2.3	1
P10619	PPGB	Lysosomal protective protein	2	51147	2.7	1
P10599	THIO	Thioredoxin	111	46786000	66.7	10
P10586	PTPRF	Receptor-type tyrosine-protein phosphatase F	21	710280	1.8	3
P10412	H14	Histone H1.4	57	5786600	38.8	12
P10321	HLAC	HLA class I histocompatibility antigen, C alpha chain	9	1437000	24.6	6
P10253	LYAG	Lysosomal alpha-glucosidase	16	489170	7.9	4
P0DUB6	AMY1A	Alpha-amylase 1A	290	30703000	70.6	33
P0DTE1	HV383	Probable non-functional immunoglobulin heavy variable 3-38-3	16	445410	35.7	5
P0DP25	CALM3	Calmodulin-3	27	1347600	45.6	6
P0DP09	KV113	Immunoglobulin kappa variable 1-13	15	3029600	31.6	3
P0DP04	HV43D	Immunoglobulin heavy variable 3-43D	9	506320	44.1	6
P0DP03	HVC05	Immunoglobulin heavy variable 3-30-5	66	9845500	67.5	11
P0DP02	HVC33	Immunoglobulin heavy variable 3-30-3	139	19267000	67.5	12
P0DP01	HV108	Immunoglobulin heavy variable 1-8	8	467720	22.2	2
P0DOY3	IGLC3	Immunoglobulin lambda constant 3	27	4011600	96.2	18
P0DOY2	IGLC2	Immunoglobulin lambda constant 2	1757	2660600000	96.2	18
P0DOX8	IGL1	Immunoglobulin lambda-1 light chain	667	576680000	56.9	15
P0DOX7	IGK	Immunoglobulin kappa light chain	1824	3767400000	76.2	22
P0DOX6	IGM	Immunoglobulin mu heavy chain	25	9453200	37.3	29
P0DOX5	IGG1	Immunoglobulin gamma-1 heavy chain	340	155750000	53.9	20
P0DOX3	IGD	Immunoglobulin delta heavy chain	22	1444100	8.2	3
P0DOX2	IGA2	Immunoglobulin alpha-2 heavy chain	1385	1093800000	71.6	30
P0DMV8	HS71A	Heat shock 70 kDa protein 1A	214	22902000	40.4	27
P0DJI9	SAA2	Serum amyloid A-2 protein	27	5833100	42.6	4
P0DJI8	SAA1	Serum amyloid A-1 protein	26	2700600	32.8	3
P0CG48	UBC	Polyubiquitin-C	17	777960	35.5	3
P0CF74	IGLC6	Immunoglobulin lambda constant 6	4	505030	61.3	8
P0C0L4	CO4A	Complement C4-A	121	5875000	31.1	36
P09972	ALDOC	Fructose-bisphosphate aldolase C	1	21704	14.8	2
P09960	LKHA4	Leukotriene A-4 hydrolase	11	363380	10.3	5
P09958	FURIN	Furin	49	1752900	20.3	10
P09758	TACD2	Tumor-associated calcium signal transducer 2	11	1001200	18.6	3
P09669	COX6C	Cytochrome c oxidase subunit 6C	3	77064	17.3	1
P09668	CATH	Pro-cathepsin H	53	3399100	29.6	7
P09651	ROA1	Heterogeneous nuclear ribonucleoprotein A1	2	39951	4.3	1
P09525	ANXA4	Annexin A4	19	1057500	24.8	7
P09467	F16P1	Fructose-1,6-bisphosphatase 1	31	1380700	21.3	6
P09341	GROA	Growth-regulated alpha protein	4	106190	23.4	2
P09238	MMP10	Stromelysin-2	4	129750	9.5	3
P09237	MMP7	Matrilysin	69	6655300	35.6	8
P09228	CYTT	Cystatin-SA	22	1265700	57.4	14
P09211	GSTP1	Glutathione S-transferase P	246	93392000	72.9	18
P08949	NMB	Neuromedin-B	4	121250	12.4	2
P08865	RSSA	Small ribosomal subunit protein uS2	18	820480	15.9	3
P08779	K1C16	Keratin, type I cytoskeletal 16	194	33507000	72.9	48
P08758	ANXA5	Annexin A5	67	7753900	51.9	16
P08729	K2C7	Keratin, type II cytoskeletal 7	40	4945500	33.9	17
P08727	K1C19	Keratin, type I cytoskeletal 19	292	116960000	85	44
P08697	A2AP	Alpha-2-antiplasmin	2	52850	6.1	2
P08670	VIME	Vimentin	37	1603400	37.1	13
P08603	CFAH	Complement factor H	356	39743000	42.4	44
P08582	TRFM	Melanotransferrin	72	5392200	18.3	11
P08571	CD14	Monocyte differentiation antigen CD14	326	47167000	50.7	15
P08493	MGP	Matrix Gla protein	10	911900	23.3	2
P08311	CATG	Cathepsin G	119	46177000	49.8	12
P08294	SODE	Extracellular superoxide dismutase [Cu-Zn]	16	365600	28.3	4
P08246	ELNE	Neutrophil elastase	72	15725000	43.4	9
P08238	HS90B	Heat shock protein HSP 90-beta	15	606550	17.8	11
P08174	DAF	Complement decay-accelerating factor	62	14466000	26.8	6
P08133	ANXA6	Annexin A6	4	93709	7.9	3
P08118	MSMB	Beta-microseminoprotein	8	376360	18.4	4
P07998	RNAS1	Ribonuclease pancreatic	2	103460	13.5	1
P07996	TSP1	Thrombospondin-1	118	12604000	29.5	27
P07951	TPM2	Tropomyosin beta chain	2	58389	19	6
P07948	LYN	Tyrosine-protein kinase Lyn	4	118180	5.7	2
P07910	HNRPC	Heterogeneous nuclear ribonucleoproteins C1/C2	2	30338	4.2	2
P07900	HS90A	Heat shock protein HSP 90-alpha	62	3831500	18.7	11
P07858	CATB	Cathepsin B	455	155850000	58.4	22
P07741	APT	Adenine phosphoribosyltransferase	8	220600	20	2
P07737	PROF1	Profilin-1	139	10690000	67.1	11
P07711	CATL1	Procathepsin L	129	24192000	26.4	8
P07686	HEXB	Beta-hexosaminidase subunit beta	82	107300000	25.2	12
P07602	SAP	Prosaposin	501	107670000	58.2	28
P07476	INVO	Involucrin	40	2468800	35.2	13
P07437	TBB5	Tubulin beta chain	15	528600	44.4	15
P07384	CAN1	Calpain-1 catalytic subunit	51	6858100	19.3	10
P07355	ANXA2	Annexin A2	320	71833000	80.2	37
P07339	CATD	Cathepsin D	526	231650000	52.7	25
P07305	H10	Histone H1.0	2	58483	10.8	2
P07237	PDIA1	Protein disulfide-isomerase	161	12549000	47.4	24
P07203	GPX1	Glutathione peroxidase 1	23	985020	38.4	5
P07195	LDHB	L-lactate dehydrogenase B chain	1	121810	10.8	3
P07108	ACBP	Acyl-CoA-binding protein	6	472840	59.8	4
P06865	HEXA	Beta-hexosaminidase subunit alpha	20	4244300	10.8	4
P06753	TPM3	Tropomyosin alpha-3 chain	10	770440	28.8	8
P06748	NPM	Nucleophosmin	5	336120	19.4	3
P06744	G6PI	Glucose-6-phosphate isomerase	73	5336600	34.6	12
P06737	PYGL	Glycogen phosphorylase, liver form	30	1463000	16.5	11
P06733	ENOA	Alpha-enolase	419	81655000	84.8	39
P06731	CEAM5	Carcinoembryonic antigen-related cell adhesion molecule 5	12	924810	7.4	3
P06727	APOA4	Apolipoprotein A-IV	16	891780	21	7
P06703	S10A6	Protein S100-A6	77	5693200	57.8	10
P06702	S10A9	Protein S100-A9	300	138690000	99.1	17
P06576	ATPB	ATP synthase subunit beta, mitochondrial	20	852130	24.6	8
P06493	CDK1	Cyclin-dependent kinase 1	6	5313500	5.7	2
P06454	PTMA	Prothymosin alpha	5	270930	15.3	2
P06396	GELS	Gelsolin	711	182940000	67.9	56
P06312	KV401	Immunoglobulin kappa variable 4-1	197	114490000	29.8	5
P06310	KV230	Immunoglobulin kappa variable 2-30	76	44523000	42.5	5
P06280	AGAL	Alpha-galactosidase A	4	162010	11.2	3
P05787	K2C8	Keratin, type II cytoskeletal 8	32	1686600	35	23
P05546	HEP2	Heparin cofactor 2	2	176370	6.6	2
P05387	RLA2	Large ribosomal subunit protein P2	8	462990	27	2
P05386	RLA1	Large ribosomal subunit protein P1	34	2098100	14	1
P05362	ICAM1	Intercellular adhesion molecule 1	8	266890	7.5	3
P05186	PPBT	Alkaline phosphatase, tissue-nonspecific isozyme	37	2469500	30.2	8
P05164	PERM	Myeloperoxidase	352	46449000	46.2	32
P05156	CFAI	Complement factor I	32	1373900	19	8
P05155	IC1	Plasma protease C1 inhibitor	59	6230200	22	13
P05141	ADT2	ADP/ATP translocase 2	2	54712	6.4	2
P05120	PAI2	Plasminogen activator inhibitor 2	16	706080	28.4	7
P05109	S10A8	Protein S100-A8	238	253270000	60.2	14
P05107	ITB2	Integrin beta-2	2	36126	3.8	2
P05090	APOD	Apolipoprotein D	174	47132000	48.1	14
P05089	ARGI1	Arginase-1	78	99036000	59.6	17
P04899	GNAI2	Guanine nucleotide-binding protein G(i) subunit alpha-2	2	112390	7.3	2
P04792	HSPB1	Heat shock protein beta-1	301	234780000	94.1	15
P04632	CPNS1	Calpain small subunit 1	24	1251200	53	10
P04439	HLAA	HLA class I histocompatibility antigen, A alpha chain	6	1964800	25.8	6
P04433	KV311	Immunoglobulin kappa variable 3-11	105	114060000	58.3	6
P04432	KVD39	Immunoglobulin kappa variable 1D-39	124	16017000	31.6	4
P04430	KV116	Immunoglobulin kappa variable 1-16	46	3834100	31.6	3
P04406	G3P	Glyceraldehyde-3-phosphate dehydrogenase	391	125110000	71	26
P04264	K2C1	Keratin, type II cytoskeletal 1	2522	2344700000	82	84
P04259	K2C6B	Keratin, type II cytoskeletal 6B	4	300490	70	75
P04233	HG2A	HLA class II histocompatibility antigen gamma chain	4	142670	5.4	1
P04217	A1BG	Alpha-1B-glycoprotein	39	1840300	28.3	10
P04211	LV743	Immunoglobulin lambda variable 7-43	42	44615000	21.4	3
P04196	HRG	Histidine-rich glycoprotein	21	1126500	17	8
P04156	PRIO	Major prion protein	8	650020	4.7	1
P04155	TFF1	Trefoil factor 1	16	2299800	57.1	6
P04114	APOB	Apolipoprotein B-100	8	266250	1.9	6
P04083	ANXA1	Annexin A1	421	94948000	87.6	42
P04080	CYTB	Cystatin-B	16	1204000	45.9	3
P04075	ALDOA	Fructose-bisphosphate aldolase A	166	13914000	69.2	21
P04066	FUCO	Tissue alpha-L-fucosidase	31	1138500	25.1	9
P04062	GBA1	Lysosomal acid glucosylceramidase	4	133350	8.4	3
P04040	CATA	Catalase	57	3273700	36.6	13
P04004	VTNC	Vitronectin	86	16234000	27.6	13
P04003	C4BPA	C4b-binding protein alpha chain	6	447560	18.3	6
P03973	SLPI	Antileukoproteinase	490	846140000	78.8	21
P03950	ANGI	Angiogenin	164	16090000	71.4	13
P02814	SMR3B	Submaxillary gland androgen-regulated protein 3B	1730	3110600000	65.8	2
P02808	STAT	Statherin	5	154680	48.4	1
P02795	MT2	Metallothionein-2	2	57557	19.7	1
P02790	HEMO	Hemopexin	192	28258000	44.8	22
P02788	TRFL	Lactotransferrin	19789	58682000000	92	151
P02787	TRFE	Serotransferrin	790	171640000	68.8	70
P02778	CXL10	C-X-C motif chemokine 10	9	561250	39.8	4
P02774	VTDB	Vitamin D-binding protein	111	9392100	58.6	23
P02768	ALBU	Albumin	3113	2686700000	92.1	114
P02766	TTHY	Transthyretin	9	508080	48.3	4
P02765	FETUA	Alpha-2-HS-glycoprotein	59	7568000	30	7
P02763	A1AG1	Alpha-1-acid glycoprotein 1	75	18297000	29.4	7
P02760	AMBP	Protein AMBP	10	313720	11.6	4
P02753	RET4	Retinol-binding protein 4	35	2087200	33.8	7
P02751	FINC	Fibronectin	16	910910	9.2	13
P02750	A2GL	Leucine-rich alpha-2-glycoprotein	158	13843000	46.7	14
P02749	APOH	Beta-2-glycoprotein 1	160	12544000	55.4	14
P02747	C1QC	Complement C1q subcomponent subunit C	2	124740	12.7	2
P02746	C1QB	Complement C1q subcomponent subunit B	1	94060	7.9	1
P02679	FIBG	Fibrinogen gamma chain	28	3221700	49.7	15
P02675	FIBB	Fibrinogen beta chain	75	10094000	53.8	24
P02671	FIBA	Fibrinogen alpha chain	60	8022600	34.2	25
P02656	APOC3	Apolipoprotein C-III	5	495180	39.4	4
P02652	APOA2	Apolipoprotein A-II	12	12379000	52	6
P02649	APOE	Apolipoprotein E	17	747790	31.9	8
P02647	APOA1	Apolipoprotein A-I	134	46002000	80.5	31
P02545	LMNA	Prelamin-A/C	44	2309500	23.5	14
P02538	K2C6A	Keratin, type II cytoskeletal 6A	754	364750000	71.8	82
P02533	K1C14	Keratin, type I cytoskeletal 14	639	293850000	83.5	60
P02511	CRYAB	Alpha-crystallin B chain	33	3379000	20	3
P01893	HLAH	Putative HLA class I histocompatibility antigen, alpha chain H	2	194690	18	4
P01889	HLAB	HLA class I histocompatibility antigen, B alpha chain	10	2417700	26.2	7
P01877	IGHA2	Immunoglobulin heavy constant alpha 2	2	208960	63.7	25
P01876	IGHA1	Immunoglobulin heavy constant alpha 1	4597	15814000000	70.4	36
P01871	IGHM	Immunoglobulin heavy constant mu	1051	1122900000	54.9	34
P01861	IGHG4	Immunoglobulin heavy constant gamma 4	11	1130000	41.7	11
P01860	IGHG3	Immunoglobulin heavy constant gamma 3	87	58193000	43.9	17
P01859	IGHG2	Immunoglobulin heavy constant gamma 2	75	10960000	41.3	15
P01834	IGKC	Immunoglobulin kappa constant	1276	2684800000	100	21
P01833	PIGR	Polymeric immunoglobulin receptor	4331	7005000000	70.3	88
P01824	HV439	Immunoglobulin heavy variable 4-39	75	21474000	43.2	5
P01817	HV205	Immunoglobulin heavy variable 2-5	6	162410	25.2	3
P01782	HV309	Immunoglobulin heavy variable 3-9	89	13636000	44.1	7
P01780	HV307	Immunoglobulin heavy variable 3-7	170	89144000	67.5	14
P01767	HV353	Immunoglobulin heavy variable 3-53	7	423930	67.2	9
P01766	HV313	Immunoglobulin heavy variable 3-13	56	4431000	44.8	5
P01764	HV323	Immunoglobulin heavy variable 3-23	24	1533500	67.5	10
P01763	HV348	Immunoglobulin heavy variable 3-48	5	1198300	44.4	8
P01762	HV311	Immunoglobulin heavy variable 3-11	6	403910	44.4	8
P01743	HV146	Immunoglobulin heavy variable 1-46	39	5601900	35	3
P01742	HV169	Immunoglobulin heavy variable 1-69	5	213770	22.2	2
P01718	LV327	Immunoglobulin lambda variable 3-27	4	421300	28.3	3
P01717	LV325	Immunoglobulin lambda variable 3-25	3	103730	36.6	4
P01714	LV319	Immunoglobulin lambda variable 3-19	37	18611000	63.4	4
P01709	LV208	Immunoglobulin lambda variable 2-8	15	1437300	17.8	3
P01706	LV211	Immunoglobulin lambda variable 2-11	24	3700100	50.4	4
P01705	LV223	Immunoglobulin lambda variable 2-23	11	1763300	14.2	1
P01704	LV214	Immunoglobulin lambda variable 2-14	30	14110000	17.5	2
P01703	LV140	Immunoglobulin lambda variable 1-40	26	4320600	17.8	2
P01701	LV151	Immunoglobulin lambda variable 1-51	38	9580200	42.7	4
P01700	LV147	Immunoglobulin lambda variable 1-47	81	41073000	53.8	4
P01624	KV315	Immunoglobulin kappa variable 3-15	118	309390000	32.2	4
P01619	KV320	Immunoglobulin kappa variable 3-20	141	201250000	46.6	6
P01615	KVD28	Immunoglobulin kappa variable 2D-28	52	156610000	48.3	5
P01614	KVD40	Immunoglobulin kappa variable 2D-40	9	711040	30.6	5
P01611	KVD12	Immunoglobulin kappa variable 1D-12	50	2663100	31.6	3
P01602	KV105	Immunoglobulin kappa variable 1-5	56	8053500	31.6	5
P01601	KVD16	Immunoglobulin kappa variable 1D-16	27	4188300	13.7	1
P01599	KV117	Immunoglobulin kappa variable 1-17	27	8117100	31.6	5
P01594	KV133	Immunoglobulin kappa variable 1-33	70	11410000	36.8	2
P01591	IGJ	Immunoglobulin J chain	1071	3391000000	78.6	21
P01133	EGF	Pro-epidermal growth factor	11	480510	2.1	2
P01042	KNG1	Kininogen-1	44	1966800	22.7	13
P01040	CYTA	Cystatin-A	9	770350	78.6	7
P01037	CYTN	Cystatin-SN	544	520900000	75.9	18
P01036	CYTS	Cystatin-S	2127	4632800000	80.1	21
P01034	CYTC	Cystatin-C	340	274770000	67.1	13
P01033	TIMP1	Metalloproteinase inhibitor 1	285	51487000	61.8	14
P01024	CO3	Complement C3	2722	824010000	81.1	160
P01023	A2MG	Alpha-2-macroglobulin	72	10272000	27.5	34
P01019	ANGT	Angiotensinogen	13	755600	23.5	8
P01011	AACT	Alpha-1-antichymotrypsin	228	47934000	47	21
P01009	A1AT	Alpha-1-antitrypsin	321	55857000	59.6	27
P01008	ANT3	Antithrombin-III	52	6503100	31.2	9
P00966	ASSY	Argininosuccinate synthase	7	304580	21.1	5
P00751	CFAB	Complement factor B	320	81628000	47.4	38
P00748	FA12	Coagulation factor XII	2	102730	6.2	2
P00747	PLMN	Plasminogen	23	858060	24.8	14
P00746	CFAD	Complement factor D	14	603390	31.2	4
P00738	HPT	Haptoglobin	590	564540000	64	35
P00736	C1R	Complement C1r subcomponent	24	560940	4.7	2
P00734	THRB	Prothrombin	20	2684100	26.5	9
P00558	PGK1	Phosphoglycerate kinase 1	185	14995000	71.2	24
P00491	PNPH	Purine nucleoside phosphorylase	14	435070	14.2	3
P00450	CERU	Ceruloplasmin	1233	300150000	70.1	69
P00441	SODC	Superoxide dismutase [Cu-Zn]	18	1026100	44.2	3
P00390	GSHR	Glutathione reductase, mitochondrial	46	5759000	18.4	8
P00387	NB5R3	NADH-cytochrome b5 reductase 3	2	46164	6.3	1
P00352	AL1A1	Aldehyde dehydrogenase 1A1	261	37349000	62.7	29
P00338	LDHA	L-lactate dehydrogenase A chain	91	12574000	47.6	15
O95994	AGR2	Anterior gradient protein 2 homolog	70	11143000	70.9	13
O95968	SG1D1	Secretoglobin family 1D member 1	895	4167200000	52.2	17
O95967	FBLN4	EGF-containing fibulin-like extracellular matrix protein 2	3	64114	3.8	1
O95865	DDAH2	Putative hydrolase DDAH2	1	46829	9.1	1
O95841	ANGL1	Angiopoietin-related protein 1	52	2549800	24.8	13
O95793	STAU1	Double-stranded RNA-binding protein Staufen homolog 1	5	129560	6.4	2
O95672	ECEL1	Endothelin-converting enzyme-like 1	1	503890	4.4	1
O95479	G6PE	GDH/6PGL endoplasmic bifunctional protein	3	68944	2	1
O95436	NPT2B	Sodium-dependent phosphate transport protein 2B	47	4790700	9.4	6
O95395	GCNT3	Beta-1,3-galactosyl-O-glycosyl-glycoprotein beta-1,6-N-acetylglucosaminyltransferase 3	41	2515000	29.9	11
O95336	6PGL	6-phosphogluconolactonase	28	971490	19.8	4
O95274	LYPD3	Ly6/PLAUR domain-containing protein 3	10	504830	14.2	3
O95171	SCEL	Sciellin	39	2292000	27.8	15
O95147	DUS14	Dual specificity protein phosphatase 14	1	25665	7.6	1
O95084	PRS23	Serine protease 23	4	159970	10.2	2
O76011	KRT34	Keratin, type I cuticular Ha4	4	120610	19.5	8
O75976	CBPD	Carboxypeptidase D	7	145960	3.2	4
O75888	TNF13	Tumor necrosis factor ligand superfamily member 13	82	10575000	21.2	6
O75882	ATRN	Attractin	36	3085100	6.9	7
O75874	IDHC	Isocitrate dehydrogenase [NADP] cytoplasmic	58	2855600	38.4	14
O75841	UPK1B	Uroplakin-1b	7	226350	20.8	3
O75787	RENR	Renin receptor	20	1007900	16.9	3
O75629	CREG1	Protein CREG1	27	1306900	20	3
O75594	PGRP1	Peptidoglycan recognition protein 1	21	552520	15.8	2
O75556	SG2A1	Mammaglobin-B	2716	4123800000	75.8	17
O75503	CLN5	Bis(monoacylglycero)phosphate synthase CLN5	15	700450	14.5	4
O75369	FLNB	Filamin-B	11	544850	1.9	3
O75367	H2AY	Core histone macro-H2A.1	6	346530	17.1	4
O75355	ENTP3	Ectonucleoside triphosphate diphosphohydrolase 3	2	230190	7.6	2
O75351	VPS4B	Vacuolar protein sorting-associated protein 4B	15	416730	10.6	3
O75348	VATG1	V-type proton ATPase subunit G 1	3	101520	20.3	2
O75347	TBCA	Tubulin-specific chaperone A	2	89407	16.7	1
O75342	LX12B	Arachidonate 12-lipoxygenase, 12R-type	3	186850	4.4	2
O75223	GGCT	Gamma-glutamylcyclotransferase	27	2949100	69.7	9
O75131	CPNE3	Copine-3	5	154190	9.3	4
O75094	SLIT3	Slit homolog 3 protein	46	1503800	9.6	11
O75083	WDR1	WD repeat-containing protein 1	40	1744200	32	12
O60911	CATL2	Cathepsin L2	48	2859000	60.8	14
O60888	CUTA	Protein CutA	74	9428200	41.3	5
O60664	PLIN3	Perilipin-3	19	619270	14.1	5
O60635	TSN1	Tetraspanin-1	6	151800	7.5	2
O60603	TLR2	Toll-like receptor 2	24	623770	4.7	3
O60547	GMDS	GDP-mannose 4,6 dehydratase	2	61903	9.7	2
O60437	PEPL	Periplakin	126	9138600	36.9	49
O43866	CD5L	CD5 antigen-like	1	24865	6.1	1
O43852	CALU	Calumenin	64	17703000	47	14
O43790	KRT86	Keratin, type II cuticular Hb6	16	1011800	21.4	8
O43707	ACTN4	Alpha-actinin-4	165	10028000	47	32
O43653	PSCA	Prostate stem cell antigen	21	3368200	26.3	4
O43548	TGM5	Protein-glutamine gamma-glutamyltransferase 5	4	83476	2.1	1
O43505	B4GA1	Beta-1,4-glucuronyltransferase 1	16	574870	8.7	3
O43490	PROM1	Prominin-1	82	5208700	23	14
O43488	ARK72	Aflatoxin B1 aldehyde reductase member 2	16	667980	9.5	2
O43405	COCH	Cochlin	6	161800	6.2	3
O43396	TXNL1	Thioredoxin-like protein 1	4	177300	10	2
O43278	SPIT1	Kunitz-type protease inhibitor 1	22	699920	15.3	5
O43240	KLK10	Kallikrein-10	16	710560	20.7	5
O15511	ARPC5	Actin-related protein 2/3 complex subunit 5	2	56585	23.2	2
O15231	ZN185	Zinc finger protein 185	5	250180	8.1	4
O15145	ARPC3	Actin-related protein 2/3 complex subunit 3	22	2508100	17.4	3
O15144	ARPC2	Actin-related protein 2/3 complex subunit 2	2	50206	8.3	2
O15143	ARC1B	Actin-related protein 2/3 complex subunit 1B	10	239870	17.5	4
O15041	SEM3E	Semaphorin-3E	12	245170	5.4	3
O14818	PSA7	Proteasome subunit alpha type-7	11	474990	25.4	4
O14773	TPP1	Tripeptidyl-peptidase 1	140	17807000	27.9	10
O14745	NHRF1	Na(+)/H(+) exchange regulatory cofactor NHE-RF1	52	3424700	38.3	10
O14638	ENPP3	Ectonucleotide pyrophosphatase/phosphodiesterase family member 3	2	23183	3.5	2
O14513	NCKP5	Nck-associated protein 5	3	417330	0.4	1
O00754	MA2B1	Lysosomal alpha-mannosidase	5	151880	1.6	1
O00592	PODXL	Podocalyxin	27	1577800	9.3	5
O00584	RNT2	Ribonuclease T2	181	14556000	41.8	14
O00560	SDCB1	Syntenin-1	65	8053500	47.3	10
O00506	STK25	Serine/threonine-protein kinase 25	7	233220	7.7	2
O00468	AGRIN	Agrin	11	226910	2.9	5
O00462	MANBA	Beta-mannosidase	8	394460	8.1	6
O00391	QSOX1	Sulfhydryl oxidase 1	362	32762000	35.2	24
O00299	CLIC1	Chloride intracellular channel protein 1	122	15423000	59.8	15
O00264	PGRC1	Membrane-associated progesterone receptor component 1	14	738370	7.2	1
O00244	ATOX1	Copper transport protein ATOX1	2	84232	26.5	1
O00159	MYO1C	Unconventional myosin-Ic	4	56986	3.1	2
O00151	PDLI1	PDZ and LIM domain protein 1	36	2110500	42.6	9
O00115	DNS2A	Deoxyribonuclease-2-alpha	27	1254000	7.2	2
B0FP48	UPK3L	Uroplakin-3b-like protein 1	37	2727800	22.1	5
A8K2U0	A2ML1	Alpha-2-macroglobulin-like protein 1	23	1053200	9.6	10
A2NJV5	KV229	Immunoglobulin kappa variable 2-29	97	125420000	45.8	6
A0M8Q6	IGLC7	Immunoglobulin lambda constant 7	30	3534300	72.6	9
A0A0J9YXX1	HV5X1	Immunoglobulin heavy variable 5-10-1	14	882860	30.8	3
A0A0J9YX35	HV64D	Immunoglobulin heavy variable 3-64D	42	3469700	44.4	7
A0A0J9YVY3	HV741	Immunoglobulin heavy variable 7-4-1	1	17346	22.2	2
A0A0C4DH68	KV224	Immunoglobulin kappa variable 2-24	121	72186000	41.7	7
A0A0C4DH67	KV108	Immunoglobulin kappa variable 1-8	75	10284000	50.4	6
A0A0C4DH39	HV158	Immunoglobulin heavy variable 1-58	1	104430	12.8	1
A0A0C4DH38	HV551	Immunoglobulin heavy variable 5-51	60	6255500	51.3	5
A0A0C4DH36	HV338	Probable non-functional immunoglobulin heavy variable 3-38	33	6953400	44.8	5
A0A0C4DH35	HV335	Probable non-functional immunoglobulin heavy variable 3-35	25	3530100	15.4	2
A0A0C4DH34	HV428	Immunoglobulin heavy variable 4-28	33	3083500	28.2	3
A0A0C4DH33	HV124	Immunoglobulin heavy variable 1-24	11	741740	51.3	4
A0A0C4DH31	HV118	Immunoglobulin heavy variable 1-18	43	10723000	39.3	4
A0A0C4DH29	HV103	Immunoglobulin heavy variable 1-3	13	329130	35	3
A0A0C4DH25	KVD20	Immunoglobulin kappa variable 3D-20	34	43643000	51.7	5
A0A0B4J1Y9	HV372	Immunoglobulin heavy variable 3-72	65	8286700	66.4	11
A0A0B4J1Y8	LV949	Immunoglobulin lambda variable 9-49	24	3371800	32.5	5
A0A0B4J1X8	HV343	Immunoglobulin heavy variable 3-43	28	1411200	44.1	6
A0A0B4J1X5	HV374	Immunoglobulin heavy variable 3-74	123	140090000	67.5	12
A0A0B4J1V6	HV373	Immunoglobulin heavy variable 3-73	17	855940	40.3	6
A0A0B4J1V2	HV226	Immunoglobulin heavy variable 2-26	15	1256200	27.7	4
A0A0B4J1V1	HV321	Immunoglobulin heavy variable 3-21	6	634470	44.4	8
A0A0B4J1V0	HV315	Immunoglobulin heavy variable 3-15	148	88523000	57.1	12
A0A0B4J1U7	HV601	Immunoglobulin heavy variable 6-1	41	54708000	27.3	4
A0A0A0MT36	KVD21	Immunoglobulin kappa variable 6D-21	34	5812000	28.9	2
A0A0A0MS15	HV349	Immunoglobulin heavy variable 3-49	97	40288000	66.4	9
A0A0A0MS14	HV145	Immunoglobulin heavy variable 1-45	17	1153900	17.1	2
A0A087WSY6	KVD15	Immunoglobulin kappa variable 3D-15	39	13039000	32.2	4
A0A087WSX0	LV545	Immunoglobulin lambda variable 5-45	32	1338800	26.8	3
A0A075B6S6	KVD30	Immunoglobulin kappa variable 2D-30	4	275640	42.5	4
A0A075B6S5	KV127	Immunoglobulin kappa variable 1-27	23	2742000	31.6	3
A0A075B6S2	KVD29	Immunoglobulin kappa variable 2D-29	3	653950	45.8	6
A0A075B6R9	KVD24	Probable non-functional immunoglobulin kappa variable 2D-24	3	271490	41.7	6
A0A075B6R2	HV404	Immunoglobulin heavy variable 4-4	2	144990	31.6	2
A0A075B6K5	LV39	Immunoglobulin lambda variable 3-9	5	336000	49.6	4
A0A075B6K4	LV310	Immunoglobulin lambda variable 3-10	75	31324000	35.7	7
A0A075B6K0	LV316	Immunoglobulin lambda variable 3-16	10	1923100	26.1	4
A0A075B6J9	LV218	Immunoglobulin lambda variable 2-18	65	16001000	28.8	3
A0A075B6I9	LV746	Immunoglobulin lambda variable 7-46	8	2177300	21.4	3
A0A075B6I1	LV460	Immunoglobulin lambda variable 4-60	1	48301	21.7	1
A0A075B6I0	LV861	Immunoglobulin lambda variable 8-61	56	20988000	20.5	3
A0A075B6H9	LV469	Immunoglobulin lambda variable 4-69	22	4356700	43.7	3
A0A075B6H7	KV37	Probable non-functional immunoglobulin kappa variable 3-7	6	432300	42.2	3

## Sheet: 21) S127 (520)
S127 (520): The 520 proteins identified in individual sample S127 using Protocol F
Accession	Gene Name	Protein Description	Protein Coverage	Log 2 Protein Intensity	Protein Length	Protein Molecular Weight (kDa)
A0A075B6H7	KV37	Probable non-functional immunoglobulin kappa variable 3-7	7.8		116	12.783
A0A075B6I0	LV861	Immunoglobulin lambda variable 8-61	7.4	22.1228	122	12.814
A0A075B6I9	LV746	Immunoglobulin lambda variable 7-46	7.7		117	12.468
A0A075B6K0	LV316	Immunoglobulin lambda variable 3-16	7.8		115	12.466
A0A075B6K4	LV310	Immunoglobulin lambda variable 3-10	27	19.507	115	12.441
A0A075B6K5	LV39	Immunoglobulin lambda variable 3-9	13.9		115	12.332
A0A075B6R2	HV404	Immunoglobulin heavy variable 4-4	13.7		117	12.848
A0A075B6R9	KVD24	Probable non-functional immunoglobulin kappa variable 2D-24	10.8		120	13.079
A0A075B6S2	KVD29	Immunoglobulin kappa variable 2D-29	10.8		120	13.143
A0A075B6S6	KVD30	Immunoglobulin kappa variable 2D-30	10.8		120	13.215
A0A0A0MS15	HV349	Immunoglobulin heavy variable 3-49	16.8	19.5658	119	13.056
A0A0B4J1U7	HV601	Immunoglobulin heavy variable 6-1	7.4	15.8234	121	13.481
A0A0B4J1V0	HV315	Immunoglobulin heavy variable 3-15	23.5	19.1874	119	12.926
A0A0B4J1V1	HV321	Immunoglobulin heavy variable 3-21	18.8		117	12.839
A0A0B4J1X5	HV374	Immunoglobulin heavy variable 3-74	24.8	23.0506	117	12.839
A0A0B4J1X8	HV343	Immunoglobulin heavy variable 3-43	9.3		118	13.077
A0A0B4J1Y9	HV372	Immunoglobulin heavy variable 3-72	25.2	18.5195	119	13.203
A0A0C4DH25	KVD20	Immunoglobulin kappa variable 3D-20	21.6	19.4379	116	12.515
A0A0C4DH29	HV103	Immunoglobulin heavy variable 1-3	9.4		117	13.008
A0A0C4DH31	HV118	Immunoglobulin heavy variable 1-18	14.5	17.1303	117	12.82
A0A0C4DH36	HV338	Probable non-functional immunoglobulin heavy variable 3-38	9.5	16.9359	116	12.758
A0A0C4DH38	HV551	Immunoglobulin heavy variable 5-51	33.3	19.5767	117	12.674
A0A0C4DH68	KV224	Immunoglobulin kappa variable 2-24	10.8	21.0935	120	13.079
A0A0J9YVY3	HV741	Immunoglobulin heavy variable 7-4-1	9.4		117	12.848
A0A0J9YX35	HV64D	Immunoglobulin heavy variable 3-64D	9.4	17.3304	117	12.822
A0A0J9YXX1	HV5X1	Immunoglobulin heavy variable 5-10-1	20.5		117	12.772
A0M8Q6	IGLC7	Immunoglobulin lambda constant 7	32.1		106	11.253
A2NJV5	KV229	Immunoglobulin kappa variable 2-29	10.8	23.2224	120	13.085
B0FP48	UPK3L	Uroplakin-3b-like protein 1	13.7	17.569	263	28.385
O00151	PDLI1	PDZ and LIM domain protein 1	4.9	14.1451	329	36.071
O00159	MYO1C	Unconventional myosin-Ic	1.4	13.7062	1063	121.68
O00299	CLIC1	Chloride intracellular channel protein 1	18.7	19.3277	241	26.922
O00391	QSOX1	Sulfhydryl oxidase 1	18.2	21.0086	747	82.577
O00462	MANBA	Beta-mannosidase	5.2	17.8562	879	100.89
O00560	SDCB1	Syntenin-1	16.4	17.5878	298	32.444
O00584	RNT2	Ribonuclease T2	3.9	18.3026	256	29.48
O14745	NHRF1	Na(+)/H(+) exchange regulatory cofactor NHE-RF1	5.6	17.3004	358	38.868
O14773	TPP1	Tripeptidyl-peptidase 1	13.1	18.2671	563	61.247
O15041	SEM3E	Semaphorin-3E	2.5	14.3693	775	89.227
O15144	ARPC2	Actin-related protein 2/3 complex subunit 2	3.7	15.0017	300	34.333
O43405	COCH	Cochlin	1.6	15.1625	550	59.482
O43488	ARK72	Aflatoxin B1 aldehyde reductase member 2	9.5	15.6687	359	39.589
O43490	PROM1	Prominin-1	3.7	17.9522	865	97.201
O43505	B4GA1	Beta-1,4-glucuronyltransferase 1	6	15.9556	415	47.119
O43707	ACTN4	Alpha-actinin-4	5.5	17.6477	911	104.85
O43790	KRT86	Keratin, type II cuticular Hb6	4.7	14.8017	486	53.5
O43852	CALU	Calumenin	2.5	17.126	315	37.106
O60437	PEPL	Periplakin	0.7	14.481	1756	204.74
O60603	TLR2	Toll-like receptor 2	1.7	15.7526	784	89.837
O60888	CUTA	Protein CutA	7.8	15.8528	179	19.116
O60911	CATL2	Cathepsin L2	3.6	16.3097	334	37.329
O75083	WDR1	WD repeat-containing protein 1	2.8	16.8302	606	66.193
O75094	SLIT3	Slit homolog 3 protein	5.9	18.0074	1523	167.71
O75131	CPNE3	Copine-3	5	16.0359	537	60.13
O75223	GGCT	Gamma-glutamylcyclotransferase	5.9	16.9858	188	21.007
O75342	LX12B	Arachidonate 12-lipoxygenase, 12R-type	1.7	15.7487	701	80.355
O75348	VATG1	V-type proton ATPase subunit G 1	7.6	15.1093	118	13.757
O75503	CLN5	Bis(monoacylglycero)phosphate synthase CLN5	2.5	17.0367	358	41.496
O75556	SG2A1	Mammaglobin-B	72.6	26.8795	95	10.884
O75787	RENR	Renin receptor	5.1	16.9246	350	39.008
O75874	IDHC	Isocitrate dehydrogenase [NADP] cytoplasmic	5.3	16.7815	414	46.659
O75882	ATRN	Attractin	1.1	13.3096	1429	158.54
O75888	TNF13	Tumor necrosis factor ligand superfamily member 13	9.6	20.4174	250	27.433
O76011	KRT34	Keratin, type I cuticular Ha4	6.6	15.6481	394	44.72
O95084	PRS23	Serine protease 23	5.7	14.6056	383	43.001
O95336	6PGL	6-phosphogluconolactonase	4.7	14.8932	258	27.547
O95395	GCNT3	Beta-1,3-galactosyl-O-glycosyl-glycoprotein beta-1,6-N-acetylglucosaminyltransferase 3	3.2	14.8971	438	50.863
O95436	NPT2B	Sodium-dependent phosphate transport protein 2B	3.5	15.5628	690	75.759
O95793	STAU1	Double-stranded RNA-binding protein Staufen homolog 1	2.8	14.5425	577	63.182
O95968	SG1D1	Secretoglobin family 1D member 1	24.4	24.8484	90	9.898
O95994	AGR2	Anterior gradient protein 2 homolog	6.3	16.8302	175	19.979
P00338	LDHA	L-lactate dehydrogenase A chain	10.8	18.5578	332	36.688
P00352	AL1A1	Aldehyde dehydrogenase 1A1	18.4	19.9421	501	54.861
P00390	GSHR	Glutathione reductase, mitochondrial	2.3	16.1641	522	56.256
P00450	CERU	Ceruloplasmin	22.1	23.8708	1065	122.22
P00558	PGK1	Phosphoglycerate kinase 1	14.9	18.7582	417	44.614
P00736	C1R	Complement C1r subcomponent	2.1	15.3137	705	80.118
P00738	HPT	Haptoglobin	46.6	25.1804	406	45.205
P00746	CFAD	Complement factor D	11.5	16.0635	253	27.033
P00751	CFAB	Complement factor B	4.1	19.3537	764	85.532
P00966	ASSY	Argininosuccinate synthase	3.2	16.2867	412	46.53
P01008	ANT3	Antithrombin-III	2.6	14.4841	464	52.602
P01009	A1AT	Alpha-1-antitrypsin	16.7	20.7596	418	46.736
P01011	AACT	Alpha-1-antichymotrypsin	19.1	21.6891	423	47.65
P01024	CO3	Complement C3	42.2	25.8937	1663	187.15
P01033	TIMP1	Metalloproteinase inhibitor 1	37.7	21.4435	207	23.171
P01034	CYTC	Cystatin-C	44.5	22.0302	146	15.799
P01036	CYTS	Cystatin-S	55.3	25.5333	141	16.214
P01037	CYTN	Cystatin-SN	48.2	23.052	141	16.387
P01591	IGJ	Immunoglobulin J chain	64.2	25.8584	159	18.098
P01594	KV133	Immunoglobulin kappa variable 1-33	13.7	18.7047	117	12.848
P01599	KV117	Immunoglobulin kappa variable 1-17	23.1	16.3964	117	12.778
P01601	KVD16	Immunoglobulin kappa variable 1D-16	13.7	16.9346	117	12.73
P01611	KVD12	Immunoglobulin kappa variable 1D-12	29.1	13.8562	117	12.62
P01614	KVD40	Immunoglobulin kappa variable 2D-40	10.7		121	13.31
P01615	KVD28	Immunoglobulin kappa variable 2D-28	10.8		120	12.957
P01619	KV320	Immunoglobulin kappa variable 3-20	21.6	21.0857	116	12.557
P01624	KV315	Immunoglobulin kappa variable 3-15	7.8	22.1703	115	12.496
P01700	LV147	Immunoglobulin lambda variable 1-47	11.1	20.2484	117	12.283
P01701	LV151	Immunoglobulin lambda variable 1-51	13.7	18.7632	117	12.249
P01709	LV208	Immunoglobulin lambda variable 2-8	6.8	19.1128	118	12.382
P01742	HV169	Immunoglobulin heavy variable 1-69	9.4		117	12.659
P01743	HV146	Immunoglobulin heavy variable 1-46	22.2	18.5397	117	12.933
P01762	HV311	Immunoglobulin heavy variable 3-11	18.8		117	12.909
P01763	HV348	Immunoglobulin heavy variable 3-48	18.8		117	12.812
P01764	HV323	Immunoglobulin heavy variable 3-23	22.2		117	12.582
P01766	HV313	Immunoglobulin heavy variable 3-13	9.5		116	12.506
P01767	HV353	Immunoglobulin heavy variable 3-53	22.4		116	12.769
P01780	HV307	Immunoglobulin heavy variable 3-7	18.8	22.3502	117	12.943
P01782	HV309	Immunoglobulin heavy variable 3-9	34.7	17.5132	118	12.945
P01824	HV439	Immunoglobulin heavy variable 4-39	29.6	15.8988	125	13.917
P01833	PIGR	Polymeric immunoglobulin receptor	42.8	26.7685	764	83.283
P01834	IGKC	Immunoglobulin kappa constant	82.2	26.5293	107	11.765
P01859	IGHG2	Immunoglobulin heavy constant gamma 2	3		395	43.805
P01860	IGHG3	Immunoglobulin heavy constant gamma 3	7.6	19.144	446	49.092
P01861	IGHG4	Immunoglobulin heavy constant gamma 4	3		396	43.831
P01871	IGHM	Immunoglobulin heavy constant mu	28.9	25.0332	474	51.923
P01876	IGHA1	Immunoglobulin heavy constant alpha 1	49.5	28.1164	398	42.848
P01877	IGHA2	Immunoglobulin heavy constant alpha 2	38.4		391	42.333
P02511	CRYAB	Alpha-crystallin B chain	6.3	16.9264	175	20.159
P02533	K1C14	Keratin, type I cytoskeletal 14	51.3	23.5545	472	51.561
P02538	K2C6A	Keratin, type II cytoskeletal 6A	34.6	22.336	564	60.044
P02647	APOA1	Apolipoprotein A-I	7.5	17.4812	267	30.777
P02749	APOH	Beta-2-glycoprotein 1	4.1	17.0151	345	38.298
P02750	A2GL	Leucine-rich alpha-2-glycoprotein	2.9	18.6359	347	38.177
P02766	TTHY	Transthyretin	8.8	14.84	147	15.887
P02768	ALBU	Albumin	36.1	24.9317	609	69.366
P02774	VTDB	Vitamin D-binding protein	2.3	16.9856	474	52.917
P02787	TRFE	Serotransferrin	12.2	20.1597	698	77.049
P02788	TRFL	Lactotransferrin	84.5	30.2338	710	78.181
P02790	HEMO	Hemopexin	8.4	18.5218	462	51.676
P02814	SMR3B	Submaxillary gland androgen-regulated protein 3B	65.8	28.8809	79	8.1875
P03950	ANGI	Angiogenin	28.6	17.6716	147	16.55
P03973	SLPI	Antileukoproteinase	39.4	23.6459	132	14.326
P04004	VTNC	Vitronectin	9.6	18.314	478	54.305
P04040	CATA	Catalase	4.6	18.0838	527	59.755
P04062	GBA1	Lysosomal acid glucosylceramidase	1.5	15.5248	536	59.716
P04066	FUCO	Tissue alpha-L-fucosidase	10.7	17.9622	466	53.688
P04075	ALDOA	Fructose-bisphosphate aldolase A	9.3	17.9489	364	39.42
P04083	ANXA1	Annexin A1	9.2	18.551	346	38.714
P04211	LV743	Immunoglobulin lambda variable 7-43	7.7	19.8502	117	12.451
P04259	K2C6B	Keratin, type II cytoskeletal 6B	31.7		564	60.066
P04264	K2C1	Keratin, type II cytoskeletal 1	56.8	26.2451	644	66.038
P04406	G3P	Glyceraldehyde-3-phosphate dehydrogenase	33.1	22.5476	335	36.053
P04430	KV116	Immunoglobulin kappa variable 1-16	13.7	16.2222	117	12.618
P04432	KVD39	Immunoglobulin kappa variable 1D-39	13.7	18.5111	117	12.737
P04433	KV311	Immunoglobulin kappa variable 3-11	7.8	20.4014	115	12.575
P04792	HSPB1	Heat shock protein beta-1	28.3	21.9896	205	22.782
P05089	ARGI1	Arginase-1	24.8	19.2546	322	34.735
P05090	APOD	Apolipoprotein D	5.8	17.3676	189	21.275
P05107	ITB2	Integrin beta-2	1.4	13.9074	769	84.79
P05109	S10A8	Protein S100-A8	44.1	22.7966	93	10.834
P05155	IC1	Plasma protease C1 inhibitor	2	18.3542	500	55.154
P05156	CFAI	Complement factor I	6.2	16.8344	583	65.75
P05164	PERM	Myeloperoxidase	23.2	23.1438	745	83.868
P05186	PPBT	Alkaline phosphatase, tissue-nonspecific isozyme	7.1	16.3836	524	57.304
P05386	RLA1	Large ribosomal subunit protein P1	14	16.2732	114	11.514
P05387	RLA2	Large ribosomal subunit protein P2	10.4	16.1357	115	11.665
P05787	K2C8	Keratin, type II cytoskeletal 8	6.4		483	53.704
P06280	AGAL	Alpha-galactosidase A	4.2	13.4915	429	48.766
P06310	KV230	Immunoglobulin kappa variable 2-30	16.7	14.865	120	13.185
P06312	KV401	Immunoglobulin kappa variable 4-1	19.8	18.2698	121	13.38
P06396	GELS	Gelsolin	27.1	22.7935	782	85.696
P06493	CDK1	Cyclin-dependent kinase 1	3	21.9837	297	34.095
P06702	S10A9	Protein S100-A9	45.6	22.8313	114	13.242
P06703	S10A6	Protein S100-A6	35.6	18.6677	90	10.18
P06727	APOA4	Apolipoprotein A-IV	2.5	15.4	396	45.371
P06733	ENOA	Alpha-enolase	21	20.5251	434	47.168
P06737	PYGL	Glycogen phosphorylase, liver form	2.6	17.3436	847	97.147
P06744	G6PI	Glucose-6-phosphate isomerase	4.5	16.7878	558	63.146
P06865	HEXA	Beta-hexosaminidase subunit alpha	4.2	16.1686	529	60.702
P07195	LDHB	L-lactate dehydrogenase B chain	3.6		334	36.638
P07203	GPX1	Glutathione peroxidase 1	5.9	13.8822	203	22.088
P07237	PDIA1	Protein disulfide-isomerase	2	16.7077	508	57.116
P07339	CATD	Cathepsin D	35.7	22.4002	412	44.552
P07355	ANXA2	Annexin A2	19.8	20.1003	339	38.604
P07384	CAN1	Calpain-1 catalytic subunit	1.8	17.8398	714	81.889
P07437	TBB5	Tubulin beta chain	13.1	14.4682	444	49.67
P07602	SAP	Prosaposin	21.6	22.0936	524	58.112
P07686	HEXB	Beta-hexosaminidase subunit beta	6.5	17.8062	556	63.137
P07711	CATL1	Procathepsin L	10.8	19.586	333	37.564
P07737	PROF1	Profilin-1	41.4	19.7965	140	15.054
P07858	CATB	Cathepsin B	26.3	21.6213	339	37.821
P07900	HS90A	Heat shock protein HSP 90-alpha	1.9	16.2484	732	84.659
P07948	LYN	Tyrosine-protein kinase Lyn	2.7	13.2912	512	58.573
P07996	TSP1	Thrombospondin-1	5.3	17.8839	1170	129.38
P08174	DAF	Complement decay-accelerating factor	2.1	18.9447	381	41.4
P08238	HS90B	Heat shock protein HSP 90-beta	1.9		724	83.263
P08246	ELNE	Neutrophil elastase	9.4	20.3942	267	28.518
P08294	SODE	Extracellular superoxide dismutase [Cu-Zn]	6.7	15.3799	240	25.851
P08311	CATG	Cathepsin G	27.5	20.3724	255	28.837
P08493	MGP	Matrix Gla protein	12.6	17.3497	103	12.353
P08571	CD14	Monocyte differentiation antigen CD14	40.5	20.7731	375	40.076
P08603	CFAH	Complement factor H	8.5	20.3348	1231	139.09
P08670	VIME	Vimentin	1.5		466	53.651
P08727	K1C19	Keratin, type I cytoskeletal 19	22.8	19.6197	400	44.105
P08729	K2C7	Keratin, type II cytoskeletal 7	9.6	16.1853	469	51.385
P08758	ANXA5	Annexin A5	6.2	16.5717	320	35.936
P08779	K1C16	Keratin, type I cytoskeletal 16	29.4	19.0761	473	51.267
P09211	GSTP1	Glutathione S-transferase P	31	20.4719	210	23.356
P09228	CYTT	Cystatin-SA	13.5		141	16.445
P09237	MMP7	Matrilysin	3.4	15.2097	267	29.676
P09467	F16P1	Fructose-1,6-bisphosphatase 1	4.1	14.9594	338	36.842
P09668	CATH	Pro-cathepsin H	11.3	18.1339	335	37.393
P09958	FURIN	Furin	1	16.6148	794	86.677
P09960	LKHA4	Leukotriene A-4 hydrolase	3.9	16.6579	611	69.284
P0C0L4	CO4A	Complement C4-A	3.2	17.3494	1744	192.78
P0CF74	IGLC6	Immunoglobulin lambda constant 6	46.2		106	11.276
P0CG48	UBC	Polyubiquitin-C	11.8	15.1603	685	77.038
P0DMV8	HS71A	Heat shock 70 kDa protein 1A	9.8	19.4248	641	70.051
P0DOX2	IGA2	Immunoglobulin alpha-2 heavy chain	43.3	23.6896	455	48.934
P0DOX5	IGG1	Immunoglobulin gamma-1 heavy chain	10.7	20.8087	449	49.328
P0DOX6	IGM	Immunoglobulin mu heavy chain	18.1		576	63.485
P0DOX7	IGK	Immunoglobulin kappa light chain	49.5	26.2999	214	23.379
P0DOX8	IGL1	Immunoglobulin lambda-1 light chain	35.6	23.9147	216	22.83
P0DOY2	IGLC2	Immunoglobulin lambda constant 2	74.5	25.4931	106	11.293
P0DOY3	IGLC3	Immunoglobulin lambda constant 3	74.5		106	11.265
P0DP01	HV108	Immunoglobulin heavy variable 1-8	9.4		117	12.992
P0DP02	HVC33	Immunoglobulin heavy variable 3-30-3	22.2	16.3502	117	12.989
P0DP03	HVC05	Immunoglobulin heavy variable 3-30-5	22.2	18.7817	117	12.947
P0DP04	HV43D	Immunoglobulin heavy variable 3-43D	34.7		118	13.017
P0DP09	KV113	Immunoglobulin kappa variable 1-13	29.1	19.5707	117	12.569
P0DP25	CALM3	Calmodulin-3	30.9	16.9143	149	16.837
P0DUB6	AMY1A	Alpha-amylase 1A	7.8	18.4029	511	57.767
P10412	H14	Histone H1.4	5.5	16.4844	219	21.865
P10586	PTPRF	Receptor-type tyrosine-protein phosphatase F	0.5	16.6345	1907	212.88
P10599	THIO	Thioredoxin	8.6	20.1427	105	11.737
P10768	ESTD	S-formylglutathione hydrolase	6.4	15.6043	282	31.462
P10909	CLUS	Clusterin	33.4	24.5565	449	52.494
P11021	BIP	Endoplasmic reticulum chaperone BiP	10.7	18.7155	654	72.332
P11142	HSP7C	Heat shock cognate 71 kDa protein	5.9	17.2978	646	70.897
P11217	PYGM	Glycogen phosphorylase, muscle form	1		842	97.091
P12109	CO6A1	Collagen alpha-1(VI) chain	3.1	16.0493	1028	108.53
P12259	FA5	Coagulation factor V	5.8	20.0943	2224	251.7
P12273	PIP	Prolactin-inducible protein	70.5	27.2681	146	16.572
P12429	ANXA3	Annexin A3	9.6	18.1998	323	36.375
P12724	ECP	Eosinophil cationic protein	17.5	18.2684	160	18.385
P12814	ACTN1	Alpha-actinin-1	3.8		892	103.06
P12830	CADH1	Cadherin-1	2.4	17.9476	882	97.455
P12955	PEPD	Xaa-Pro dipeptidase	3.2	15.7345	493	54.548
P13284	GILT	Gamma-interferon-inducible lysosomal thiol reductase	4.4	13.6029	250	27.963
P13489	RINI	Ribonuclease inhibitor	2.4	15.9694	461	49.973
P13639	EF2	Elongation factor 2	0.9	16.8554	858	95.337
P13645	K1C10	Keratin, type I cytoskeletal 10	53.1	25.6144	584	58.826
P13647	K2C5	Keratin, type II cytoskeletal 5	43.1	22.9481	590	62.378
P13796	PLSL	Plastin-2	5.4	16.0979	627	70.288
P13797	PLST	Plastin-3	7	15.6014	630	70.81
P13929	ENOB	Beta-enolase	4.1		434	46.986
P13987	CD59	CD59 glycoprotein	18.8	16.7597	128	14.177
P14174	MIF	Macrophage migration inhibitory factor	17.4	18.5729	115	12.476
P14314	GLU2B	Glucosidase 2 subunit beta	1.9	17.2116	528	59.425
P14550	AK1A1	Aldo-keto reductase family 1 member A1	14.8	18.0048	325	36.573
P14555	PA2GA	Phospholipase A2, membrane associated	28.5	21.6091	144	16.083
P14618	KPYM	Pyruvate kinase PKM	19.8	18.9478	531	57.936
P14780	MMP9	Matrix metalloproteinase-9	3.3	16.5367	707	78.457
P14923	PLAK	Junction plakoglobin	19.7	20.6428	745	81.744
P15144	AMPN	Aminopeptidase N	5	18.548	967	109.54
P15153	RAC2	Ras-related C3 botulinum toxin substrate 2	12.5	17.7171	192	21.429
P15291	B4GT1	Beta-1,4-galactosyltransferase 1	3	15.8695	398	43.92
P15309	PPAP	Prostatic acid phosphatase	7.8	17.7538	386	44.566
P15311	EZRI	Ezrin	1.7	18.8999	586	69.412
P15814	IGLL1	Immunoglobulin lambda-like polypeptide 1	7	15.535	213	22.963
P15907	SIAT1	Beta-galactoside alpha-2,6-sialyltransferase 1	3.7	14.174	406	46.604
P15924	DESP	Desmoplakin	5.4	19.7572	2871	331.77
P15941	MUC1	Mucin-1	0.9	16.7988	1255	122.1
P16152	CBR1	Carbonyl reductase [NADPH] 1	4.3	16.3641	277	30.375
P16403	H12	Histone H1.2	5.6		213	21.364
P17050	NAGAB	Alpha-N-acetylgalactosaminidase	4.1	14.8298	411	46.564
P17066	HSP76	Heat shock 70 kDa protein 6	5.6	14.9115	643	71.027
P17174	AATC	Aspartate aminotransferase, cytoplasmic	3.4	14.2217	413	46.247
P17900	SAP3	Ganglioside GM2 activator	5.7	14.1936	193	20.838
P17931	LEG3	Galectin-3	16.8	17.5543	250	26.152
P18669	PGAM1	Phosphoglycerate mutase 1	5.5	15.3015	254	28.804
P19012	K1C15	Keratin, type I cytoskeletal 15	14.5		456	49.211
P19013	K2C4	Keratin, type II cytoskeletal 4	11.5	18.4909	520	56.143
P19021	AMD	Peptidyl-glycine alpha-amidating monooxygenase	3.6	16.9669	973	108.33
P19652	A1AG2	Alpha-1-acid glycoprotein 2	5	14.1892	201	23.602
P19957	ELAF	Elafin	18.8	15.3091	117	12.269
P19971	TYPH	Thymidine phosphorylase	3.1	15.1594	482	49.955
P20061	TCO1	Transcobalamin-1	26.6	24.1143	433	48.206
P20062	TCO2	Transcobalamin-2	4.2	16.4101	427	47.534
P20160	CAP7	Azurocidin	9.6	18.9852	251	26.885
P20340	RAB6A	Ras-related protein Rab-6A	5.3	14.682	208	23.593
P20618	PSB1	Proteasome subunit beta type-1	5.8	14.9608	241	26.489
P20930	FILA	Filaggrin	0.2	16.2912	4061	435.16
P20933	ASPG	N(4)-(beta-N-acetylglucosaminyl)-L-asparaginase	3.5	17.7733	346	37.208
P21926	CD9	CD9 antigen	4.4	14.8994	228	25.416
P21980	TGM2	Protein-glutamine gamma-glutamyltransferase 2	10	19.5513	687	77.328
P22079	PERL	Lactoperoxidase	30.6	24.6864	712	80.287
P22314	UBA1	Ubiquitin-like modifier-activating enzyme 1	1.4	15.6957	1058	117.85
P22352	GPX3	Glutathione peroxidase 3	28.3	21.0045	226	25.552
P22528	SPR1B	Cornifin-B	9	14.5573	89	9.8875
P22735	TGM1	Protein-glutamine gamma-glutamyltransferase K	3.4	16.0055	817	89.786
P23083	HV102	Immunoglobulin heavy variable 1-2	7.7	16.1641	117	13.085
P23284	PPIB	Peptidyl-prolyl cis-trans isomerase B	6.5	14.8206	216	23.742
P24158	PRTN3	Myeloblastin	7.8	16.6071	256	27.807
P25311	ZA2G	Zinc-alpha-2-glycoprotein	57	27.2772	298	34.258
P25774	CATS	Cathepsin S	16	18.4685	331	37.495
P25815	S100P	Protein S100-P	10.5	18.4879	95	10.4
P26038	MOES	Moesin	3.1	14.2754	577	67.819
P26447	S10A4	Protein S100-A4	19.8	17.6114	101	11.728
P26641	EF1G	Elongation factor 1-gamma	3	14.8677	437	50.118
P27105	STOM	Stomatin	12.5	15.584	288	31.73
P28799	GRN	Progranulin	3.7	18.8305	593	63.544
P28838	AMPL	Cytosol aminopeptidase	2.3	14.2914	519	56.166
P29401	TKT	Transketolase	7.1	15.9724	623	67.877
P29508	SPB3	Serpin B3	9.5	19.7129	390	44.564
P29992	GNA11	Guanine nucleotide-binding protein subunit alpha-11	4.2	15.7337	359	42.123
P30041	PRDX6	Peroxiredoxin-6	9.4	17.3617	224	25.035
P30044	PRDX5	Peroxiredoxin-5, mitochondrial	19.6	20.2423	214	22.086
P30086	PEBP1	Phosphatidylethanolamine-binding protein 1	7.5	14.9661	187	21.057
P30101	PDIA3	Protein disulfide-isomerase A3	8.7	17.7851	505	56.782
P30740	ILEU	Leukocyte elastase inhibitor	15.6	20.0813	379	42.741
P30838	AL3A1	Aldehyde dehydrogenase, dimeric NADP-preferring	2.6	15.6714	453	50.394
P31025	LCN1	Lipocalin-1	63.6	27.3984	176	19.25
P31146	COR1A	Coronin-1A	3.5	14.3627	461	51.026
P31151	S10A7	Protein S100-A7	21.8	18.9891	101	11.471
P31944	CASPE	Caspase-14	9.1	17.3095	242	27.679
P31949	S10AB	Protein S100-A11	8.6	17.6138	105	11.74
P32119	PRDX2	Peroxiredoxin-2	14.6	15.1564	198	21.892
P33778	H2B1B	Histone H2B type 1-B	19		126	13.95
P34096	RNAS4	Ribonuclease 4	27.2	20.7044	147	16.84
P35321	SPR1A	Cornifin-A	18		89	9.8774
P35527	K1C9	Keratin, type I cytoskeletal 9	51	25.7254	623	62.064
P35579	MYH9	Myosin-9	1.8	14.797	1960	226.53
P35908	K22E	Keratin, type II cytoskeletal 2 epidermal	43.7	20.2072	639	65.432
P36222	CH3L1	Chitinase-3-like protein 1	12.3	16.1811	383	42.625
P36952	SPB5	Serpin B5	2.4	13.142	375	42.1
P36955	PEDF	Pigment epithelium-derived factor	6.9	17.8197	418	46.312
P37802	TAGL2	Transgelin-2	6	18.4273	199	22.391
P37837	TALDO	Transaldolase	3.3	15.657	337	37.54
P40199	CEAM6	Carcinoembryonic antigen-related cell adhesion molecule 6	6.1	16.0604	344	37.237
P40925	MDHC	Malate dehydrogenase, cytoplasmic	3.6	17.7286	334	36.426
P40926	MDHM	Malate dehydrogenase, mitochondrial	5.6	15.8764	338	35.503
P41218	MNDA	Myeloid cell nuclear differentiation antigen	2.9	15.5355	407	45.836
P43251	BTD	Biotinidase	7.7	17.8173	543	61.132
P46940	IQGA1	Ras GTPase-activating-like protein IQGAP1	1.3	15.1704	1657	189.25
P47929	LEG7	Galectin-7	19.1	15.9095	136	15.075
P48594	SPB4	Serpin B4	4.1		390	44.853
P48723	HSP13	Heat shock 70 kDa protein 13	8.1	18.769	471	51.927
P49788	TIG1	Retinoic acid receptor responder protein 1	17.3	18.7862	294	33.285
P49862	KLK7	Kallikrein-7	3.6	13.9139	253	27.524
P50395	GDIB	Rab GDP dissociation inhibitor beta	4.3	16.0343	445	50.663
P50591	TNF10	Tumor necrosis factor ligand superfamily member 10	4.3	16.5501	281	32.509
P50897	PPT1	Palmitoyl-protein thioesterase 1	5.9	16.9656	306	34.193
P50990	TCPQ	T-complex protein 1 subunit theta	1.8	14.8273	548	59.62
P50995	ANX11	Annexin A11	2.2	16.2598	505	54.389
P51993	FUT6	4-galactosyl-N-acetylglucosaminide 3-alpha-L-fucosyltransferase FUT6	4.5	17.8022	359	41.859
P53634	CATC	Dipeptidyl peptidase 1	8	18.6943	463	51.853
P54108	CRIS3	Cysteine-rich secretory protein 3	9.8	17.2688	245	27.63
P54802	ANAG	Alpha-N-acetylglucosaminidase	7.5	16.8341	743	82.265
P55058	PLTP	Phospholipid transfer protein	14.6	20.3248	493	54.739
P55064	AQP5	Aquaporin-5	3.8	21.1502	265	28.292
P55786	PSA	Puromycin-sensitive aminopeptidase	1.3	14.8425	919	103.28
P59998	ARPC4	Actin-related protein 2/3 complex subunit 4	20.2	18.198	168	19.667
P60174	TPIS	Triosephosphate isomerase	24.9	18.7623	249	26.669
P60660	MYL6	Myosin light polypeptide 6	15.9	18.2638	151	16.93
P60709	ACTB	Actin, cytoplasmic 1	43.7	23.6727	375	41.736
P60900	PSA6	Proteasome subunit alpha type-6	10.2	16.4794	246	27.399
P61204	ARF3	ADP-ribosylation factor 3	6.1	17.3686	181	20.601
P61626	LYSC	Lysozyme C	76.4	28.3972	148	16.537
P61769	B2MG	Beta-2-microglobulin	37.8	22.1951	119	13.714
P61916	NPC2	NPC intracellular cholesterol transporter 2	15.2	18.2635	151	16.57
P62805	H4	Histone H4	41.7	21.0109	103	11.367
P62826	RAN	GTP-binding nuclear protein Ran	6.5	15.4758	216	24.423
P62888	RL30	Large ribosomal subunit protein eL30	10.4	14.9437	115	12.784
P62937	PPIA	Peptidyl-prolyl cis-trans isomerase A	24.8	20.2857	165	18.012
P63000	RAC1	Ras-related C3 botulinum toxin substrate 1	5.2		192	21.45
P63104	1433Z	14-3-3 protein zeta/delta	19.2	19.0255	245	27.745
P63261	ACTG	Actin, cytoplasmic 2	39.2		375	41.792
P63313	TYB10	Thymosin beta-10	31.8	14.9155	44	5.0256
P68104	EF1A1	Elongation factor 1-alpha 1	12.8	20.763	462	50.14
P68133	ACTS	Actin, alpha skeletal muscle	22	18.3673	377	42.051
P68363	TBA1B	Tubulin alpha-1B chain	14.2	18.0001	451	50.151
P68366	TBA4A	Tubulin alpha-4A chain	14.3		448	49.924
P68371	TBB4B	Tubulin beta-4B chain	9.7	19.1536	445	49.83
P69905	HBA	Hemoglobin subunit alpha	6.3	14.1853	142	15.257
P78371	TCPB	T-complex protein 1 subunit beta	2.6	13.2088	535	57.488
P78386	KRT85	Keratin, type II cuticular Hb5	3.6	15.229	507	55.802
P78417	GSTO1	Glutathione S-transferase omega-1	4.1	16.3515	241	27.566
P80188	NGAL	Neutrophil gelatinase-associated lipocalin	58.1	25.0261	198	22.588
P80303	NUCB2	Nucleobindin-2	16.4	20.0011	420	50.222
P80511	S10AC	Protein S100-A12	8.7	14.2212	92	10.575
P80748	LV321	Immunoglobulin lambda variable 3-21	13.7	17.4506	117	12.446
P81605	DCD	Dermcidin	35.5	20.8423	110	11.284
P98088	MUC5A	Mucin-5AC	5.2	21.7361	5654	585.56
P98160	PGBM	Basement membrane-specific heparan sulfate proteoglycan core protein	22	25.1248	4391	468.83
Q01459	DIAC	Di-N-acetylchitobiase	4.9	15.3373	385	43.759
Q01469	FABP5	Fatty acid-binding protein 5	13.3	18.5826	135	15.164
Q01518	CAP1	Adenylyl cyclase-associated protein 1	2.7	15.6872	475	51.901
Q02413	DSG1	Desmoglein-1	6.2	19.388	1049	113.75
Q02487	DSC2	Desmocollin-2	1.1	14.6412	901	99.961
Q02809	PLOD1	Procollagen-lysine,2-oxoglutarate 5-dioxygenase 1	19.5	20.6045	727	83.549
Q02818	NUCB1	Nucleobindin-1	12.4	17.5262	461	53.879
Q03591	FHR1	Complement factor H-related protein 1	3.3		330	37.65
Q04609	FOLH1	Glutamate carboxypeptidase 2	6.9	19.2912	750	84.33
Q04695	K1C17	Keratin, type I cytoskeletal 17	16.2	15.4712	432	48.105
Q06828	FMOD	Fibromodulin	11.2	19.2453	376	43.178
Q06830	PRDX1	Peroxiredoxin-1	26.1	19.4833	199	22.11
Q08188	TGM3	Protein-glutamine gamma-glutamyltransferase E	1.3	16.7805	693	76.631
Q08380	LG3BP	Galectin-3-binding protein	29.1	23.7798	585	65.33
Q08431	MFGM	Lactadherin	30	20.6689	387	43.104
Q08554	DSC1	Desmocollin-1	6.2	18.4802	894	99.986
Q11201	SIA4A	CMP-N-acetylneuraminate-beta-galactosamide-alpha-2,3-sialyltransferase 1	3.5	15.7182	340	39.075
Q12805	FBLN3	EGF-containing fibulin-like extracellular matrix protein 1	4.9	17.4025	493	54.64
Q12841	FSTL1	Follistatin-related protein 1	2.6	16.5239	308	34.985
Q13126	MTAP	S-methyl-5-thioadenosine phosphorylase	6	14.7701	283	31.236
Q13162	PRDX4	Peroxiredoxin-4	9.2	15.4089	271	30.54
Q13217	DNJC3	DnaJ homolog subfamily C member 3	7.9	18.3584	504	57.579
Q13228	SBP1	Methanethiol oxidase	8.5	18.8371	472	52.39
Q13421	MSLN	Mesothelin	35.6	25.417	630	68.985
Q13835	PKP1	Plakophilin-1	3.1	16.6437	747	82.86
Q13867	BLMH	Bleomycin hydrolase	8.4	20.7076	455	52.562
Q14118	DAG1	Dystroglycan 1	7.8	19.5986	895	97.44
Q14393	GAS6	Growth arrest-specific protein 6	1.8	15.0956	678	74.925
Q14508	WFDC2	WAP four-disulfide core domain protein 2	25.8	16.9984	124	12.993
Q14515	SPRL1	SPARC-like protein 1	18.8	21.7708	664	75.207
Q14525	KT33B	Keratin, type I cuticular Ha3-II	13.4	17.8454	404	46.213
Q14532	K1H2	Keratin, type I cuticular Ha2	1.6		448	50.343
Q14574	DSC3	Desmocollin-3	1	16.1795	896	99.968
Q14624	ITIH4	Inter-alpha-trypsin inhibitor heavy chain H4	1.2	14.5578	930	103.36
Q14697	GANAB	Neutral alpha-glucosidase AB	21.2	19.8556	944	106.87
Q15084	PDIA6	Protein disulfide-isomerase A6	6.6	16.6622	440	48.121
Q15149	PLEC	Plectin	0.2	14.0756	4684	531.78
Q15293	RCN1	Reticulocalbin-1	2.7	15.1688	331	38.89
Q15365	PCBP1	Poly(rC)-binding protein 1	3.7	17.4851	356	37.497
Q15517	CDSN	Corneodesmosin	4.5	15.2547	529	51.607
Q15782	CH3L2	Chitinase-3-like protein 2	15.4	19.8426	390	43.5
Q15904	VAS1	V-type proton ATPase subunit S1	2.8	15.1952	470	52.025
Q16378	PROL4	Proline-rich protein 4	21.6	24.7881	134	15.097
Q16563	SYPL1	Synaptophysin-like protein 1	4.2	16.64	259	28.565
Q16651	PRSS8	Prostasin	9.6	15.7369	343	36.431
Q16706	MA2A1	Alpha-mannosidase 2	3.8	16.7192	1144	131.14
Q16769	QPCT	Glutaminyl-peptide cyclotransferase	3.9	16.847	361	40.876
Q2I0M4	LRC26	Leucine-rich repeat-containing protein 26	11.1	17.2208	334	34.856
Q2M2I5	K1C24	Keratin, type I cytoskeletal 24	3.4		525	55.087
Q3SY84	K2C71	Keratin, type II cytoskeletal 71	11.1	19.2343	523	57.291
Q562R1	ACTBL	Beta-actin-like protein 2	9.3	16.5392	376	42.003
Q5D862	FILA2	Filaggrin-2	1	16.68	2391	248.07
Q5T749	KPRP	Keratinocyte proline-rich protein	8.1	19.131	579	64.135
Q5T750	KPLCE	Protein KPLCE	12.4	18.9858	250	26.238
Q5TEC6	H37	Histone H3-7	6.6		136	15.43
Q5TZA2	CROCC	Rootletin	0.4	14.7833	2017	228.42
Q5XKE5	K2C79	Keratin, type II cytoskeletal 79	8.4		535	57.835
Q687X5	STEA4	Metalloreductase STEAP4	5.7	19.2265	459	51.981
Q6FI13	H2A2A	Histone H2A type 2-A	26.9	21.9141	130	14.095
Q6KB66	K2C80	Keratin, type II cytoskeletal 80	8	17.3757	452	50.525
Q6MZM9	PRR27	Proline-rich protein 27	11.4	20.6554	219	22.72
Q6P531	GGT6	Glutathione hydrolase 6	6.9	16.693	493	50.509
Q6PCB0	VWA1	von Willebrand factor A domain-containing protein 1	4.5	16.7742	445	46.804
Q6UXB2	CXL17	C-X-C motif chemokine 17	22.7	21.4867	119	13.819
Q6UXB3	LYPD2	Ly6/PLAUR domain-containing protein 2	11.2	17.4843	125	13.115
Q71DI3	H32	Histone H3.2	11.8	17.6879	136	15.388
Q7Z3Y8	K1C27	Keratin, type I cytoskeletal 27	5.9	19.4344	459	49.823
Q7Z3Z0	K1C25	Keratin, type I cytoskeletal 25	4		450	49.317
Q7Z406	MYH14	Myosin-14	2.2	16.8789	1995	227.87
Q7Z794	K2C1B	Keratin, type II cytoskeletal 1b	10.4	18.1008	578	61.802
Q7Z7M9	GALT5	Polypeptide N-acetylgalactosaminyltransferase 5	1.5	14.3637	940	106.26
Q86SF2	GALT7	N-acetylgalactosaminyltransferase 7	6.4	16.916	657	75.388
Q86SQ4	AGRG6	Adhesion G-protein coupled receptor G6	2.5	16.1191	1221	136.69
Q86UD1	OAF	Out at first protein homolog	6.2	16.0425	273	30.688
Q86X29	LSR	Lipolysis-stimulated lipoprotein receptor	4.5	17.2643	649	71.438
Q86Y38	XYLT1	Xylosyltransferase 1	2.9	15.7628	959	107.57
Q86YZ3	HORN	Hornerin	3.4	15.4051	2850	282.39
Q8N1N4	K2C78	Keratin, type II cytoskeletal 78	5.8	17.0788	520	56.865
Q8N474	SFRP1	Secreted frizzled-related protein 1	22.3	23.437	314	35.385
Q8NBJ4	GOLM1	Golgi membrane protein 1	14.7	18.7014	401	45.333
Q8NBJ7	SUMF2	Inactive C-alpha-formylglycine-generating enzyme 2	3.3	15.3211	301	33.843
Q8NCL4	GALT6	Polypeptide N-acetylgalactosaminyltransferase 6	11.6	18.9471	622	71.158
Q8NES3	LFNG	Beta-1,3-N-acetylglucosaminyltransferase lunatic fringe	14	17.6993	379	41.773
Q8NFU3	TSTD1	Thiosulfate:glutathione sulfurtransferase	10.4	16.1702	115	12.53
Q8TE68	ES8L1	Epidermal growth factor receptor kinase substrate 8-like protein 1	1.2	14.7126	723	80.25
Q8TF30	WHAMM	WASP homolog-associated protein with actin, membranes and microtubules	2.1	21.9103	809	90.923
Q8WUM4	PDC6I	Programmed cell death 6-interacting protein	3.7	15.9367	868	96.022
Q8WVV4	POF1B	Protein POF1B	1.9	15.2243	589	68.064
Q8WXG9	AGRV1	Adhesion G-protein coupled receptor V1	0.1	16.9181	6306	693.06
Q8WXI7	MUC16	Mucin-16	0.7	18.7231	14507	1519.2
Q92520	FAM3C	Protein FAM3C	7	16.7672	227	24.68
Q92743	HTRA1	Serine protease HTRA1	7.7	17.207	480	51.286
Q93077	H2A1C	Histone H2A type 1-C	26.9		130	14.105
Q969X2	SIA7F	Alpha-N-acetylgalactosaminide alpha-2,6-sialyltransferase 6	5.1	16.24	333	38.067
Q96BQ1	FAM3D	Protein FAM3D	21	18.1362	224	24.963
Q96DA0	PAUF	Pancreatic adenocarcinoma up-regulated factor	26.7	22.6887	172	18.878
Q96DR8	MUCL1	Mucin-like protein 1	10	20.4573	90	9.0391
Q96P63	SPB12	Serpin B12	6.4	20.1519	405	46.276
Q96Q89	KI20B	Kinesin-like protein KIF20B	0.5	20.6847	1820	210.63
Q96QR1	SG3A1	Secretoglobin family 3A member 1	18.3	15.4689	104	10.1
Q96S96	PEBP4	Phosphatidylethanolamine-binding protein 4	7.9	21.624	227	25.733
Q99102	MUC4	Mucin-4	1.2	18.0332	5412	542.3
Q99497	PARK7	Parkinson disease protein 7	7.9	15.1696	189	19.891
Q99538	LGMN	Legumain	6.2	14.5258	433	49.411
Q99574	NEUS	Neuroserpin	8.3	18.0405	410	46.426
Q99828	CIB1	Calcium and integrin-binding protein 1	7.9	13.1242	191	21.703
Q99880	H2B1L	Histone H2B type 1-L	19	21.1633	126	13.952
Q99935	PROL1	Opiorphin prepropeptide	31.9	26.8415	248	27.216
Q99954	SMR3A	Submaxillary gland androgen-regulated protein 3A	9.7	24.5408	134	14.048
Q9BRK5	CAB45	45 kDa calcium-binding protein	5.2	18.2564	362	41.806
Q9BWS9	CHID1	Chitinase domain-containing protein 1	5.3	17.5681	393	44.94
Q9C075	K1C23	Keratin, type I cytoskeletal 23	3.1	14.8473	422	48.131
Q9GZN4	BSSP4	Brain-specific serine protease 4	4.7	17.0729	317	33.731
Q9GZZ8	LACRT	Extracellular glycoprotein lacritin	43.5	27.1578	138	14.246
Q9H173	SIL1	Nucleotide exchange factor SIL1	2.8	14.7457	461	52.084
Q9H190	SDCB2	Syntenin-2	3.8	15.8608	292	31.593
Q9HAT2	SIAE	Sialate O-acetylesterase	4.6	15.9785	523	58.314
Q9HC38	GLOD4	Glyoxalase domain-containing protein 4	8	16.7329	313	34.793
Q9NRJ3	CCL28	C-C motif chemokine 28	11.8	15.1113	127	14.279
Q9NZ08	ERAP1	Endoplasmic reticulum aminopeptidase 1	3.9	17.3497	941	107.23
Q9NZD2	GLTP	Glycolipid transfer protein	7.2	14.0361	209	23.85
Q9NZP8	C1RL	Complement C1r subcomponent-like protein	3.1	16.8551	487	53.498
Q9NZT1	CALL5	Calmodulin-like protein 5	32.9	17.6247	146	15.892
Q9UBQ7	GRHPR	Glyoxylate reductase/hydroxypyruvate reductase	7.3	14.1918	328	35.668
Q9UBR2	CATZ	Cathepsin Z	7.3	17.6067	303	33.868
Q9UBX1	CATF	Cathepsin F	8.7	17.3482	484	53.365
Q9UBX7	KLK11	Kallikrein-11	3.9	17.2274	282	31.059
Q9UGM3	DMBT1	Deleted in malignant brain tumors 1 protein	38.3	27.3207	2413	260.73
Q9UKR3	KLK13	Kallikrein-13	4	14.3558	277	30.57
Q9UNW1	MINP1	Multiple inositol polyphosphate phosphatase 1	5.1	16.2869	487	55.051
Q9Y337	KLK5	Kallikrein-5	7.2	15.4167	293	32.02
Q9Y4L1	HYOU1	Hypoxia up-regulated protein 1	5.5	16.9258	999	111.33
Q9Y5Z4	HEBP2	Heme-binding protein 2	12.2	16.1867	205	22.875

## Sheet: 22) S172 (362)
S172 (362): The 362 proteins identified in individual sample S172 using Protocol F
Accession	Gene Name	Protein Description	Protein Coverage	Log 2 Protein Intensity	Protein Length	Protein Molecular Weight (kDa)
A0A075B6H7	KV37	Probable non-functional immunoglobulin kappa variable 3-7	7.8		116	12.783
A0A075B6I0	LV861	Immunoglobulin lambda variable 8-61	7.4	16.4143	122	12.814
A0A075B6K0	LV316	Immunoglobulin lambda variable 3-16	7		115	12.466
A0A075B6K4	LV310	Immunoglobulin lambda variable 3-10	7	19.4467	115	12.441
A0A075B6R2	HV404	Immunoglobulin heavy variable 4-4	13.7		117	12.848
A0A075B6R9	KVD24	Probable non-functional immunoglobulin kappa variable 2D-24	10.8		120	13.079
A0A075B6S2	KVD29	Immunoglobulin kappa variable 2D-29	10.8		120	13.143
A0A075B6S5	KV127	Immunoglobulin kappa variable 1-27	13.7		117	12.711
A0A075B6S6	KVD30	Immunoglobulin kappa variable 2D-30	10.8		120	13.215
A0A087WSX0	LV545	Immunoglobulin lambda variable 5-45	13.8	15.3791	123	13.162
A0A0A0MS15	HV349	Immunoglobulin heavy variable 3-49	16.8	20.545	119	13.056
A0A0B4J1U7	HV601	Immunoglobulin heavy variable 6-1	5.8	18.2313	121	13.481
A0A0B4J1V0	HV315	Immunoglobulin heavy variable 3-15	9.2	19.4765	119	12.926
A0A0B4J1V1	HV321	Immunoglobulin heavy variable 3-21	9.4		117	12.839
A0A0B4J1X5	HV374	Immunoglobulin heavy variable 3-74	15.4	23.4896	117	12.839
A0A0B4J1X8	HV343	Immunoglobulin heavy variable 3-43	9.3		118	13.077
A0A0B4J1Y8	LV949	Immunoglobulin lambda variable 9-49	8.1	20.0956	123	13.024
A0A0C4DH25	KVD20	Immunoglobulin kappa variable 3D-20	21.6	20.5822	116	12.515
A0A0C4DH36	HV338	Probable non-functional immunoglobulin heavy variable 3-38	9.5	18.8165	116	12.758
A0A0C4DH38	HV551	Immunoglobulin heavy variable 5-51	24.8	18.1916	117	12.674
A0A0C4DH67	KV108	Immunoglobulin kappa variable 1-8	13.9	13.3437	115	12.537
A0A0C4DH68	KV224	Immunoglobulin kappa variable 2-24	10.8	22.3635	120	13.079
A0A0J9YX35	HV64D	Immunoglobulin heavy variable 3-64D	9.4	17.8271	117	12.822
A0A0J9YXX1	HV5X1	Immunoglobulin heavy variable 5-10-1	11.1		117	12.772
A0M8Q6	IGLC7	Immunoglobulin lambda constant 7	32.1		106	11.253
A2NJV5	KV229	Immunoglobulin kappa variable 2-29	10.8	23.7051	120	13.085
A8K2U0	A2ML1	Alpha-2-macroglobulin-like protein 1	2.2	16.5877	1454	161.1
O00115	DNS2A	Deoxyribonuclease-2-alpha	3.3	13.8778	360	39.58
O00264	PGRC1	Membrane-associated progesterone receptor component 1	7.2	15.0128	195	21.671
O00391	QSOX1	Sulfhydryl oxidase 1	8.8	18.0329	747	82.577
O00560	SDCB1	Syntenin-1	9.4	16.8085	298	32.444
O14773	TPP1	Tripeptidyl-peptidase 1	5	17.766	563	61.247
O15145	ARPC3	Actin-related protein 2/3 complex subunit 3	6.2	15.717	178	20.546
O43490	PROM1	Prominin-1	2.9	16.9203	865	97.201
O43505	B4GA1	Beta-1,4-glucuronyltransferase 1	2.2	15.9303	415	47.119
O43707	ACTN4	Alpha-actinin-4	1.9	15.9452	911	104.85
O43790	KRT86	Keratin, type II cuticular Hb6	3.3	17.5066	486	53.5
O60603	TLR2	Toll-like receptor 2	3.1	16.851	784	89.837
O60888	CUTA	Protein CutA	7.8	18.3152	179	19.116
O60911	CATL2	Cathepsin L2	3.6	16.0005	334	37.329
O75131	CPNE3	Copine-3	3	14.986	537	60.13
O75223	GGCT	Gamma-glutamylcyclotransferase	5.9	16.3278	188	21.007
O75556	SG2A1	Mammaglobin-B	50.5	24.1655	95	10.884
O75787	RENR	Renin receptor	5.1	15.0331	350	39.008
O75874	IDHC	Isocitrate dehydrogenase [NADP] cytoplasmic	3.1	16.388	414	46.659
O75888	TNF13	Tumor necrosis factor ligand superfamily member 13	5.6	15.584	250	27.433
O95147	DUS14	Dual specificity protein phosphatase 14	7.6	14.6475	198	22.255
O95395	GCNT3	Beta-1,3-galactosyl-O-glycosyl-glycoprotein beta-1,6-N-acetylglucosaminyltransferase 3	3.2	13.6732	438	50.863
O95841	ANGL1	Angiopoietin-related protein 1	1.8	15.6498	491	56.719
O95968	SG1D1	Secretoglobin family 1D member 1	12.2	13.5555	90	9.898
P00352	AL1A1	Aldehyde dehydrogenase 1A1	6	16.923	501	54.861
P00390	GSHR	Glutathione reductase, mitochondrial	2.3	14.5467	522	56.256
P00450	CERU	Ceruloplasmin	7.9	22.973	1065	122.22
P00491	PNPH	Purine nucleoside phosphorylase	9.3	16.4096	289	32.118
P00558	PGK1	Phosphoglycerate kinase 1	7.7	16.3314	417	44.614
P00751	CFAB	Complement factor B	1.4	19.2789	764	85.532
P01009	A1AT	Alpha-1-antitrypsin	7.7	19.2618	418	46.736
P01011	AACT	Alpha-1-antichymotrypsin	8.3	20.0716	423	47.65
P01024	CO3	Complement C3	15.2	23.6739	1663	187.15
P01033	TIMP1	Metalloproteinase inhibitor 1	27.5	20.5034	207	23.171
P01034	CYTC	Cystatin-C	19.2	21.2839	146	15.799
P01036	CYTS	Cystatin-S	54.6	24.6535	141	16.214
P01037	CYTN	Cystatin-SN	44	23.1992	141	16.387
P01133	EGF	Pro-epidermal growth factor	1.2	15.7979	1207	133.99
P01591	IGJ	Immunoglobulin J chain	25.2	25.9056	159	18.098
P01594	KV133	Immunoglobulin kappa variable 1-33	13.7	16.8396	117	12.848
P01601	KVD16	Immunoglobulin kappa variable 1D-16	13.7	15.5519	117	12.73
P01611	KVD12	Immunoglobulin kappa variable 1D-12	13.7		117	12.62
P01614	KVD40	Immunoglobulin kappa variable 2D-40	16.5		121	13.31
P01615	KVD28	Immunoglobulin kappa variable 2D-28	16.7	16.7362	120	12.957
P01619	KV320	Immunoglobulin kappa variable 3-20	13.8	18.2835	116	12.557
P01624	KV315	Immunoglobulin kappa variable 3-15	7.8	18.5061	115	12.496
P01700	LV147	Immunoglobulin lambda variable 1-47	11.1	21.2989	117	12.283
P01703	LV140	Immunoglobulin lambda variable 1-40	13.6	14.4087	118	12.301
P01714	LV319	Immunoglobulin lambda variable 3-19	8	18.7563	112	12.042
P01717	LV325	Immunoglobulin lambda variable 3-25	9.8	14.3117	112	12.011
P01718	LV327	Immunoglobulin lambda variable 3-27	9.7		113	12.165
P01762	HV311	Immunoglobulin heavy variable 3-11	9.4		117	12.909
P01763	HV348	Immunoglobulin heavy variable 3-48	9.4		117	12.812
P01764	HV323	Immunoglobulin heavy variable 3-23	12.8		117	12.582
P01766	HV313	Immunoglobulin heavy variable 3-13	9.5		116	12.506
P01767	HV353	Immunoglobulin heavy variable 3-53	12.9		116	12.769
P01780	HV307	Immunoglobulin heavy variable 3-7	17.1	21.4288	117	12.943
P01782	HV309	Immunoglobulin heavy variable 3-9	18.6	14.2208	118	12.945
P01824	HV439	Immunoglobulin heavy variable 4-39	12.8	13.668	125	13.917
P01833	PIGR	Polymeric immunoglobulin receptor	29.1	26.8538	764	83.283
P01834	IGKC	Immunoglobulin kappa constant	61.7	27.1877	107	11.765
P01859	IGHG2	Immunoglobulin heavy constant gamma 2	6.1	16.8184	395	43.805
P01860	IGHG3	Immunoglobulin heavy constant gamma 3	2.2		446	49.092
P01861	IGHG4	Immunoglobulin heavy constant gamma 4	6.1		396	43.831
P01871	IGHM	Immunoglobulin heavy constant mu	23.8	24.5237	474	51.923
P01876	IGHA1	Immunoglobulin heavy constant alpha 1	39.2	26.334	398	42.848
P01877	IGHA2	Immunoglobulin heavy constant alpha 2	18.9		391	42.333
P02533	K1C14	Keratin, type I cytoskeletal 14	6.4	21.6643	472	51.561
P02538	K2C6A	Keratin, type II cytoskeletal 6A	20.7	22.2653	564	60.044
P02647	APOA1	Apolipoprotein A-I	9.4	16.0189	267	30.777
P02649	APOE	Apolipoprotein E	2.8	15.88	317	36.154
P02749	APOH	Beta-2-glycoprotein 1	9	17.2593	345	38.298
P02750	A2GL	Leucine-rich alpha-2-glycoprotein	5.2	16.6796	347	38.177
P02753	RET4	Retinol-binding protein 4	5	16.2586	201	23.01
P02765	FETUA	Alpha-2-HS-glycoprotein	5.7	15.5662	367	39.34
P02768	ALBU	Albumin	24.8	24.7851	609	69.366
P02774	VTDB	Vitamin D-binding protein	2.1	15.3179	474	52.917
P02787	TRFE	Serotransferrin	3.4	16.6695	698	77.049
P02788	TRFL	Lactotransferrin	60.8	29.2875	710	78.181
P02790	HEMO	Hemopexin	2.4	14.9842	462	51.676
P02814	SMR3B	Submaxillary gland androgen-regulated protein 3B	65.8	23.0975	79	8.1875
P03950	ANGI	Angiogenin	8.8	14.5757	147	16.55
P03973	SLPI	Antileukoproteinase	9.1	22.9901	132	14.326
P04004	VTNC	Vitronectin	9.6	16.6274	478	54.305
P04040	CATA	Catalase	2.5	14.0138	527	59.755
P04066	FUCO	Tissue alpha-L-fucosidase	2.4	15.4317	466	53.688
P04083	ANXA1	Annexin A1	10.1	16.3804	346	38.714
P04259	K2C6B	Keratin, type II cytoskeletal 6B	16.1		564	60.066
P04264	K2C1	Keratin, type II cytoskeletal 1	37.1	25.6908	644	66.038
P04406	G3P	Glyceraldehyde-3-phosphate dehydrogenase	23.3	21.5832	335	36.053
P04430	KV116	Immunoglobulin kappa variable 1-16	13.7	15.4424	117	12.618
P04432	KVD39	Immunoglobulin kappa variable 1D-39	13.7	16.8902	117	12.737
P04433	KV311	Immunoglobulin kappa variable 3-11	7.8	21.1183	115	12.575
P04792	HSPB1	Heat shock protein beta-1	7.8	17.6234	205	22.782
P05089	ARGI1	Arginase-1	11.8	19.585	322	34.735
P05090	APOD	Apolipoprotein D	5.8	18.7995	189	21.275
P05109	S10A8	Protein S100-A8	11.8	22.1668	93	10.834
P05155	IC1	Plasma protease C1 inhibitor	6.2	15.956	500	55.154
P05156	CFAI	Complement factor I	2.2	15.6244	583	65.75
P05787	K2C8	Keratin, type II cytoskeletal 8	5.8		483	53.704
P06310	KV230	Immunoglobulin kappa variable 2-30	10.8		120	13.185
P06312	KV401	Immunoglobulin kappa variable 4-1	19.8	20.7778	121	13.38
P06396	GELS	Gelsolin	8.7	21.6769	782	85.696
P06702	S10A9	Protein S100-A9	11.4	19.6814	114	13.242
P06733	ENOA	Alpha-enolase	6.2	17.1501	434	47.168
P07237	PDIA1	Protein disulfide-isomerase	3.7	16.7529	508	57.116
P07339	CATD	Cathepsin D	22.6	22.274	412	44.552
P07355	ANXA2	Annexin A2	6.2	17.7946	339	38.604
P07437	TBB5	Tubulin beta chain	10.8		444	49.67
P07602	SAP	Prosaposin	9.2	21.72	524	58.112
P07711	CATL1	Procathepsin L	3	16.6986	333	37.564
P07858	CATB	Cathepsin B	8.8	17.3561	339	37.821
P07996	TSP1	Thrombospondin-1	0.9	14.4278	1170	129.38
P08493	MGP	Matrix Gla protein	12.6	16.2714	103	12.353
P08571	CD14	Monocyte differentiation antigen CD14	5.1	16.0641	375	40.076
P08582	TRFM	Melanotransferrin	6.8	18.6722	738	80.214
P08603	CFAH	Complement factor H	5.4	18.1015	1231	139.09
P08727	K1C19	Keratin, type I cytoskeletal 19	5.2		400	44.105
P08729	K2C7	Keratin, type II cytoskeletal 7	1.9		469	51.385
P08758	ANXA5	Annexin A5	9.4	17.772	320	35.936
P08779	K1C16	Keratin, type I cytoskeletal 16	10.1	17.1052	473	51.267
P09211	GSTP1	Glutathione S-transferase P	14.3	19.6638	210	23.356
P09228	CYTT	Cystatin-SA	12.8		141	16.445
P09238	MMP10	Stromelysin-2	2.5	15.6153	476	54.151
P09668	CATH	Pro-cathepsin H	6.6	17.6396	335	37.393
P09958	FURIN	Furin	1	16.0356	794	86.677
P0CF74	IGLC6	Immunoglobulin lambda constant 6	46.2		106	11.276
P0CG48	UBC	Polyubiquitin-C	11.8	15.2504	685	77.038
P0DMV8	HS71A	Heat shock 70 kDa protein 1A	4.2	16.7324	641	70.051
P0DOX2	IGA2	Immunoglobulin alpha-2 heavy chain	20.4	24.5609	455	48.934
P0DOX5	IGG1	Immunoglobulin gamma-1 heavy chain	7.6	21.5519	449	49.328
P0DOX6	IGM	Immunoglobulin mu heavy chain	16		576	63.485
P0DOX7	IGK	Immunoglobulin kappa light chain	39.3	25.3491	214	23.379
P0DOX8	IGL1	Immunoglobulin lambda-1 light chain	22.7	21.4571	216	22.83
P0DOY2	IGLC2	Immunoglobulin lambda constant 2	46.2	25.5172	106	11.293
P0DOY3	IGLC3	Immunoglobulin lambda constant 3	46.2		106	11.265
P0DP02	HVC33	Immunoglobulin heavy variable 3-30-3	12.8	14.4606	117	12.989
P0DP03	HVC05	Immunoglobulin heavy variable 3-30-5	29.1	15.2093	117	12.947
P0DP04	HV43D	Immunoglobulin heavy variable 3-43D	18.6		118	13.017
P0DP09	KV113	Immunoglobulin kappa variable 1-13	13.7	19.3838	117	12.569
P0DTE1	HV383	Probable non-functional immunoglobulin heavy variable 3-38-3	9.6	13.0949	115	12.671
P0DUB6	AMY1A	Alpha-amylase 1A	13.9	19.9787	511	57.767
P10253	LYAG	Lysosomal alpha-glucosidase	1.9	13.7275	952	105.32
P10909	CLUS	Clusterin	6	19.2019	449	52.494
P11142	HSP7C	Heat shock cognate 71 kDa protein	8	17.0338	646	70.897
P12109	CO6A1	Collagen alpha-1(VI) chain	1.3	14.841	1028	108.53
P12259	FA5	Coagulation factor V	2.9	18.4974	2224	251.7
P12273	PIP	Prolactin-inducible protein	52.1	26.6084	146	16.572
P12830	CADH1	Cadherin-1	2.4	17.6779	882	97.455
P13645	K1C10	Keratin, type I cytoskeletal 10	22.6	24.4	584	58.826
P13647	K2C5	Keratin, type II cytoskeletal 5	17.1	22.1568	590	62.378
P13987	CD59	CD59 glycoprotein	9.4	15.2639	128	14.177
P14314	GLU2B	Glucosidase 2 subunit beta	1.9	16.0277	528	59.425
P14550	AK1A1	Aldo-keto reductase family 1 member A1	7.7	16.2575	325	36.573
P14555	PA2GA	Phospholipase A2, membrane associated	19.4	18.9834	144	16.083
P14618	KPYM	Pyruvate kinase PKM	1.7	19.0125	531	57.936
P14923	PLAK	Junction plakoglobin	12.2	20.712	745	81.744
P15144	AMPN	Aminopeptidase N	3.3	17.5632	967	109.54
P15153	RAC2	Ras-related C3 botulinum toxin substrate 2	5.2	14.9098	192	21.429
P15291	B4GT1	Beta-1,4-galactosyltransferase 1	3	14.6506	398	43.92
P15309	PPAP	Prostatic acid phosphatase	3.9	16.3666	386	44.566
P15814	IGLL1	Immunoglobulin lambda-like polypeptide 1	7	16.0872	213	22.963
P15924	DESP	Desmoplakin	3.9	20.3963	2871	331.77
P15941	MUC1	Mucin-1	0.9	15.9515	1255	122.1
P16152	CBR1	Carbonyl reductase [NADPH] 1	4.3	14.0951	277	30.375
P17050	NAGAB	Alpha-N-acetylgalactosaminidase	4.1	15.6334	411	46.564
P17066	HSP76	Heat shock 70 kDa protein 6	2.5		643	71.027
P17931	LEG3	Galectin-3	9.6	16.3447	250	26.152
P17936	IBP3	Insulin-like growth factor-binding protein 3	2.7	15.8507	291	31.674
P18124	RL7	Large ribosomal subunit protein uL30	5.6	14.5888	248	29.225
P19012	K1C15	Keratin, type I cytoskeletal 15	4.2		456	49.211
P19013	K2C4	Keratin, type II cytoskeletal 4	2.7	15.8333	520	56.143
P19021	AMD	Peptidyl-glycine alpha-amidating monooxygenase	0.9	17.0272	973	108.33
P19652	A1AG2	Alpha-1-acid glycoprotein 2	5	13.8107	201	23.602
P19957	ELAF	Elafin	13.7	15.1139	117	12.269
P20061	TCO1	Transcobalamin-1	20.1	23.6146	433	48.206
P20062	TCO2	Transcobalamin-2	2.6	13.8524	427	47.534
P20933	ASPG	N(4)-(beta-N-acetylglucosaminyl)-L-asparaginase	3.5	18.3863	346	37.208
P21980	TGM2	Protein-glutamine gamma-glutamyltransferase 2	3.9	17.2135	687	77.328
P22079	PERL	Lactoperoxidase	15.6	22.1477	712	80.287
P22314	UBA1	Ubiquitin-like modifier-activating enzyme 1	1.4	14.5022	1058	117.85
P22352	GPX3	Glutathione peroxidase 3	12.8	18.4223	226	25.552
P22528	SPR1B	Cornifin-B	19.1	14.6543	89	9.8875
P22735	TGM1	Protein-glutamine gamma-glutamyltransferase K	2	13.8373	817	89.786
P23284	PPIB	Peptidyl-prolyl cis-trans isomerase B	6.5	16.214	216	23.742
P23528	COF1	Cofilin-1	7.2	17.2853	166	18.502
P25311	ZA2G	Zinc-alpha-2-glycoprotein	51.7	25.4985	298	34.258
P25705	ATPA	ATP synthase subunit alpha, mitochondrial	3.6	17.1355	553	59.75
P25786	PSA1	Proteasome subunit alpha type-1	4.2	16.0437	263	29.555
P25789	PSA4	Proteasome subunit alpha type-4	6.1	14.5897	261	29.483
P26447	S10A4	Protein S100-A4	10.9	15.2584	101	11.728
P26572	MGAT1	Alpha-1,3-mannosyl-glycoprotein 2-beta-N-acetylglucosaminyltransferase	2	15.2604	445	50.878
P28325	CYTD	Cystatin-D	20.4	17.7147	142	16.08
P28799	GRN	Progranulin	8.9	19.4002	593	63.544
P28838	AMPL	Cytosol aminopeptidase	1.7	16.0292	519	56.166
P29508	SPB3	Serpin B3	10.3	21.1044	390	44.564
P30044	PRDX5	Peroxiredoxin-5, mitochondrial	7.9	17.2309	214	22.086
P30101	PDIA3	Protein disulfide-isomerase A3	4.6	15.8518	505	56.782
P31025	LCN1	Lipocalin-1	60.8	25.0807	176	19.25
P31151	S10A7	Protein S100-A7	22.8	17.9417	101	11.471
P33778	H2B1B	Histone H2B type 1-B	19		126	13.95
P34096	RNAS4	Ribonuclease 4	25.9	20.5124	147	16.84
P35527	K1C9	Keratin, type I cytoskeletal 9	13.5	23.4778	623	62.064
P35908	K22E	Keratin, type II cytoskeletal 2 epidermal	21.4	20.3988	639	65.432
P36952	SPB5	Serpin B5	2.4	17.2261	375	42.1
P36955	PEDF	Pigment epithelium-derived factor	4.1	15.0407	418	46.312
P37837	TALDO	Transaldolase	3.9	14.3813	337	37.54
P40925	MDHC	Malate dehydrogenase, cytoplasmic	8.7	18.252	334	36.426
P42357	HUTH	Histidine ammonia-lyase	1.2	16.2652	657	72.697
P43251	BTD	Biotinidase	2.4	16.6321	543	61.132
P47755	CAZA2	F-actin-capping protein subunit alpha-2	3.5		286	32.949
P47929	LEG7	Galectin-7	8.8	14.9349	136	15.075
P48594	SPB4	Serpin B4	10.3		390	44.853
P48723	HSP13	Heat shock 70 kDa protein 13	8.1	18.1491	471	51.927
P49788	TIG1	Retinoic acid receptor responder protein 1	21.4	20.5124	294	33.285
P50591	TNF10	Tumor necrosis factor ligand superfamily member 10	8.5	17.6994	281	32.509
P50897	PPT1	Palmitoyl-protein thioesterase 1	5.9	17.3839	306	34.193
P51571	SSRD	Translocon-associated protein subunit delta	6.4	14.7877	173	18.998
P51993	FUT6	4-galactosyl-N-acetylglucosaminide 3-alpha-L-fucosyltransferase FUT6	4.5	15.0697	359	41.859
P52272	HNRPM	Heterogeneous nuclear ribonucleoprotein M	1.5	14.3715	730	77.515
P52907	CAZA1	F-actin-capping protein subunit alpha-1	8.7	16.8127	286	32.922
P53634	CATC	Dipeptidyl peptidase 1	2.4	14.7385	463	51.853
P54802	ANAG	Alpha-N-acetylglucosaminidase	2.2	16.1561	743	82.265
P55058	PLTP	Phospholipid transfer protein	18.9	19.1592	493	54.739
P55786	PSA	Puromycin-sensitive aminopeptidase	1.3	14.1315	919	103.28
P60660	MYL6	Myosin light polypeptide 6	5.3	14.9089	151	16.93
P60709	ACTB	Actin, cytoplasmic 1	22.1	20.1989	375	41.736
P61626	LYSC	Lysozyme C	69.6	27.0403	148	16.537
P61916	NPC2	NPC intracellular cholesterol transporter 2	33.1	16.3526	151	16.57
P62805	H4	Histone H4	19.4	18.7076	103	11.367
P62937	PPIA	Peptidyl-prolyl cis-trans isomerase A	8.5	20.0895	165	18.012
P63000	RAC1	Ras-related C3 botulinum toxin substrate 1	5.2		192	21.45
P63104	1433Z	14-3-3 protein zeta/delta	4.9	16.6211	245	27.745
P63261	ACTG	Actin, cytoplasmic 2	22.1		375	41.792
P68133	ACTS	Actin, alpha skeletal muscle	5.8		377	42.051
P68363	TBA1B	Tubulin alpha-1B chain	10.4	17.7672	451	50.151
P68366	TBA4A	Tubulin alpha-4A chain	10.5		448	49.924
P68371	TBB4B	Tubulin beta-4B chain	10.8	18.2697	445	49.83
P80188	NGAL	Neutrophil gelatinase-associated lipocalin	44.4	24.4198	198	22.588
P80303	NUCB2	Nucleobindin-2	12.4	18.567	420	50.222
P81605	DCD	Dermcidin	25.5	19.5127	110	11.284
P98088	MUC5A	Mucin-5AC	0.8	18.1817	5654	585.56
P98160	PGBM	Basement membrane-specific heparan sulfate proteoglycan core protein	9.9	23.953	4391	468.83
Q01469	FABP5	Fatty acid-binding protein 5	6.7	20.0894	135	15.164
Q02413	DSG1	Desmoglein-1	4.8	19.3677	1049	113.75
Q02809	PLOD1	Procollagen-lysine,2-oxoglutarate 5-dioxygenase 1	8.1	17.4951	727	83.549
Q02818	NUCB1	Nucleobindin-1	2.4	18.3475	461	53.879
Q03591	FHR1	Complement factor H-related protein 1	3.3		330	37.65
Q04609	FOLH1	Glutamate carboxypeptidase 2	3.5	18.2764	750	84.33
Q04695	K1C17	Keratin, type I cytoskeletal 17	2.3		432	48.105
Q06830	PRDX1	Peroxiredoxin-1	6	13.6555	199	22.11
Q08188	TGM3	Protein-glutamine gamma-glutamyltransferase E	3	18.794	693	76.631
Q08380	LG3BP	Galectin-3-binding protein	15.7	20.6125	585	65.33
Q08431	MFGM	Lactadherin	8	15.9054	387	43.104
Q08554	DSC1	Desmocollin-1	1.2	18.8202	894	99.986
Q13162	PRDX4	Peroxiredoxin-4	13.7	16.4261	271	30.54
Q13217	DNJC3	DnaJ homolog subfamily C member 3	2	17.5131	504	57.579
Q13232	NDK3	Nucleoside diphosphate kinase 3	10.1	16.4396	169	19.015
Q13421	MSLN	Mesothelin	9.8	21.6166	630	68.985
Q13444	ADA15	Disintegrin and metalloproteinase domain-containing protein 15	1.3	14.7671	863	92.958
Q13510	ASAH1	Acid ceramidase	2.5	14.0248	395	44.659
Q13835	PKP1	Plakophilin-1	1.6	17.9751	747	82.86
Q13867	BLMH	Bleomycin hydrolase	8.6	20.4115	455	52.562
Q14118	DAG1	Dystroglycan 1	3	17.0167	895	97.44
Q14508	WFDC2	WAP four-disulfide core domain protein 2	14.5	15.2277	124	12.993
Q14515	SPRL1	SPARC-like protein 1	1.7	18.041	664	75.207
Q14574	DSC3	Desmocollin-3	1	16.9273	896	99.968
Q14697	GANAB	Neutral alpha-glucosidase AB	5.7	18.7599	944	106.87
Q15084	PDIA6	Protein disulfide-isomerase A6	3.2	14.599	440	48.121
Q15517	CDSN	Corneodesmosin	1.7	20.5523	529	51.607
Q15782	CH3L2	Chitinase-3-like protein 2	9.5	17.4381	390	43.5
Q15904	VAS1	V-type proton ATPase subunit S1	2.8	15.6482	470	52.025
Q16378	PROL4	Proline-rich protein 4	6	25.1822	134	15.097
Q16563	SYPL1	Synaptophysin-like protein 1	4.2	17.9465	259	28.565
Q16651	PRSS8	Prostasin	3.5	18.359	343	36.431
Q2M2I5	K1C24	Keratin, type I cytoskeletal 24	2.1		525	55.087
Q3SY84	K2C71	Keratin, type II cytoskeletal 71	5.9	16.672	523	57.291
Q562R1	ACTBL	Beta-actin-like protein 2	5.6	13.749	376	42.003
Q5D862	FILA2	Filaggrin-2	0.5	16.0716	2391	248.07
Q5T749	KPRP	Keratinocyte proline-rich protein	6.6	18.3846	579	64.135
Q5T750	KPLCE	Protein KPLCE	8	19.1533	250	26.238
Q5XKE5	K2C79	Keratin, type II cytoskeletal 79	3.9		535	57.835
Q687X5	STEA4	Metalloreductase STEAP4	5.7	17.7855	459	51.981
Q6FI13	H2A2A	Histone H2A type 2-A	6.9	20.5301	130	14.095
Q6KB66	K2C80	Keratin, type II cytoskeletal 80	3.1	16.6384	452	50.525
Q6MZM9	PRR27	Proline-rich protein 27	11.4	23.3657	219	22.72
Q6P531	GGT6	Glutathione hydrolase 6	2.2	14.2123	493	50.509
Q6UXB2	CXL17	C-X-C motif chemokine 17	14.3	15.9917	119	13.819
Q7Z3Y8	K1C27	Keratin, type I cytoskeletal 27	5.9	17.908	459	49.823
Q7Z3Z0	K1C25	Keratin, type I cytoskeletal 25	4		450	49.317
Q7Z794	K2C1B	Keratin, type II cytoskeletal 1b	3.6		578	61.802
Q86SQ4	AGRG6	Adhesion G-protein coupled receptor G6	1.1	16.0506	1221	136.69
Q86X29	LSR	Lipolysis-stimulated lipoprotein receptor	2.3	16.2698	649	71.438
Q86YZ3	HORN	Hornerin	1.7	13.3719	2850	282.39
Q8N1N4	K2C78	Keratin, type II cytoskeletal 78	2.1	16.3472	520	56.865
Q8N474	SFRP1	Secreted frizzled-related protein 1	17.5	21.6292	314	35.385
Q8NBJ4	GOLM1	Golgi membrane protein 1	2.2	16.2288	401	45.333
Q8NBJ7	SUMF2	Inactive C-alpha-formylglycine-generating enzyme 2	3.7	14.4097	301	33.843
Q8NCL4	GALT6	Polypeptide N-acetylgalactosaminyltransferase 6	6.1	17.0148	622	71.158
Q8NES3	LFNG	Beta-1,3-N-acetylglucosaminyltransferase lunatic fringe	6.9	17.6323	379	41.773
Q8NEX9	DR9C7	Short-chain dehydrogenase/reductase family 9C member 7	3.8	14.5488	313	35.262
Q8NFT8	DNER	Delta and Notch-like epidermal growth factor-related receptor	2	15.227	737	78.474
Q8TF30	WHAMM	WASP homolog-associated protein with actin, membranes and microtubules	2.1	20.4392	809	90.923
Q8WUM4	PDC6I	Programmed cell death 6-interacting protein	1.6	15.1853	868	96.022
Q8WVV4	POF1B	Protein POF1B	1.9	16.5175	589	68.064
Q8WXI7	MUC16	Mucin-16	0.6	17.6141	14507	1519.2
Q92743	HTRA1	Serine protease HTRA1	7.3	17.6199	480	51.286
Q93077	H2A1C	Histone H2A type 1-C	6.9		130	14.105
Q969H8	MYDGF	Myeloid-derived growth factor	5.2	14.1291	173	18.795
Q969X2	SIA7F	Alpha-N-acetylgalactosaminide alpha-2,6-sialyltransferase 6	5.1	15.178	333	38.067
Q96BQ1	FAM3D	Protein FAM3D	25.9	16.9785	224	24.963
Q96DA0	PAUF	Pancreatic adenocarcinoma up-regulated factor	19.8	20.2265	172	18.878
Q96P63	SPB12	Serpin B12	7.7	18.6713	405	46.276
Q96Q89	KI20B	Kinesin-like protein KIF20B	0.5	20.7388	1820	210.63
Q96QR1	SG3A1	Secretoglobin family 3A member 1	18.3	14.1726	104	10.1
Q96S96	PEBP4	Phosphatidylethanolamine-binding protein 4	7.9	21.0502	227	25.733
Q99519	NEUR1	Sialidase-1	2.2	15.637	415	45.467
Q99574	NEUS	Neuroserpin	3.2	17.0428	410	46.426
Q99880	H2B1L	Histone H2B type 1-L	19	18.2223	126	13.952
Q99935	PROL1	Opiorphin prepropeptide	23.8	27.2369	248	27.216
Q99954	SMR3A	Submaxillary gland androgen-regulated protein 3A	9.7	21.9007	134	14.048
Q9BTY2	FUCO2	Plasma alpha-L-fucosidase	2.4	14.8394	467	54.066
Q9BWS9	CHID1	Chitinase domain-containing protein 1	2.3	16.4964	393	44.94
Q9C075	K1C23	Keratin, type I cytoskeletal 23	3.1	14.3186	422	48.131
Q9GZN4	BSSP4	Brain-specific serine protease 4	4.7	16.3098	317	33.731
Q9GZZ8	LACRT	Extracellular glycoprotein lacritin	31.2	25.2805	138	14.246
Q9H0W9	CK054	Ester hydrolase C11orf54	3.5	16.1189	315	35.117
Q9NZ08	ERAP1	Endoplasmic reticulum aminopeptidase 1	1.4	16.902	941	107.23
Q9NZD2	GLTP	Glycolipid transfer protein	7.2	13.1925	209	23.85
Q9NZP8	C1RL	Complement C1r subcomponent-like protein	3.1	15.7749	487	53.498
Q9NZT1	CALL5	Calmodulin-like protein 5	7.5	17.771	146	15.892
Q9P2D7	DYH1	Dynein axonemal heavy chain 1	0.5	19.5527	4265	487.49
Q9UBR2	CATZ	Cathepsin Z	4	16.9274	303	33.868
Q9UGM3	DMBT1	Deleted in malignant brain tumors 1 protein	18.9	25.8656	2413	260.73
Q9UNW1	MINP1	Multiple inositol polyphosphate phosphatase 1	5.1	15.2286	487	55.051
Q9Y4L1	HYOU1	Hypoxia up-regulated protein 1	2.4	17.0365	999	111.33

## Sheet: 23) S176 (412)
S176 (412): The 412 proteins identified in individual sample S176 using Protocol F
Accession	Gene Name	Protein Description	Protein Coverage	Log 2 Protein Intensity	Protein Length	Protein Molecular Weight (kDa)
A0A075B6H7	KV37	Probable non-functional immunoglobulin kappa variable 3-7	7.8		116	12.783
A0A075B6I0	LV861	Immunoglobulin lambda variable 8-61	14.8	19.9833	122	12.814
A0A075B6J9	LV218	Immunoglobulin lambda variable 2-18	24.6	19.5746	118	12.412
A0A075B6K0	LV316	Immunoglobulin lambda variable 3-16	9.6	17.2237	115	12.466
A0A075B6K5	LV39	Immunoglobulin lambda variable 3-9	13.9		115	12.332
A0A075B6R2	HV404	Immunoglobulin heavy variable 4-4	13.7		117	12.848
A0A075B6R9	KVD24	Probable non-functional immunoglobulin kappa variable 2D-24	16.7		120	13.079
A0A075B6S2	KVD29	Immunoglobulin kappa variable 2D-29	16.7		120	13.143
A0A075B6S5	KV127	Immunoglobulin kappa variable 1-27	15.4	16.2878	117	12.711
A0A075B6S6	KVD30	Immunoglobulin kappa variable 2D-30	10.8		120	13.215
A0A087WSX0	LV545	Immunoglobulin lambda variable 5-45	13.8	16.2494	123	13.162
A0A087WSY6	KVD15	Immunoglobulin kappa variable 3D-15	26.1	20.3405	115	12.534
A0A0A0MS14	HV145	Immunoglobulin heavy variable 1-45	9.4	15.6306	117	13.508
A0A0A0MS15	HV349	Immunoglobulin heavy variable 3-49	27.7	20.8841	119	13.056
A0A0A0MT36	KVD21	Immunoglobulin kappa variable 6D-21	10.5	15.1941	114	12.34
A0A0B4J1U7	HV601	Immunoglobulin heavy variable 6-1	5.8	20.5203	121	13.481
A0A0B4J1V0	HV315	Immunoglobulin heavy variable 3-15	20.2	20.2717	119	12.926
A0A0B4J1V1	HV321	Immunoglobulin heavy variable 3-21	18.8		117	12.839
A0A0B4J1V6	HV373	Immunoglobulin heavy variable 3-73	9.2		119	12.858
A0A0B4J1X5	HV374	Immunoglobulin heavy variable 3-74	24.8	22.4069	117	12.839
A0A0B4J1X8	HV343	Immunoglobulin heavy variable 3-43	9.3		118	13.077
A0A0B4J1Y8	LV949	Immunoglobulin lambda variable 9-49	8.1	16.2349	123	13.024
A0A0B4J1Y9	HV372	Immunoglobulin heavy variable 3-72	45.4	19.4294	119	13.203
A0A0C4DH25	KVD20	Immunoglobulin kappa variable 3D-20	19.8		116	12.515
A0A0C4DH29	HV103	Immunoglobulin heavy variable 1-3	22.2	15.9343	117	13.008
A0A0C4DH31	HV118	Immunoglobulin heavy variable 1-18	9.4		117	12.82
A0A0C4DH35	HV335	Probable non-functional immunoglobulin heavy variable 3-35	9.4	18.5983	117	12.81
A0A0C4DH36	HV338	Probable non-functional immunoglobulin heavy variable 3-38	9.5	18.9463	116	12.758
A0A0C4DH38	HV551	Immunoglobulin heavy variable 5-51	22.2	19.4807	117	12.674
A0A0C4DH67	KV108	Immunoglobulin kappa variable 1-8	28.7	16.8821	115	12.537
A0A0C4DH68	KV224	Immunoglobulin kappa variable 2-24	16.7	21.5822	120	13.079
A0A0J9YVY3	HV741	Immunoglobulin heavy variable 7-4-1	9.4		117	12.848
A0A0J9YX35	HV64D	Immunoglobulin heavy variable 3-64D	18.8	18.6289	117	12.822
A0A0J9YXX1	HV5X1	Immunoglobulin heavy variable 5-10-1	9.4		117	12.772
A0M8Q6	IGLC7	Immunoglobulin lambda constant 7	32.1		106	11.253
A2NJV5	KV229	Immunoglobulin kappa variable 2-29	16.7	22.9551	120	13.085
B0FP48	UPK3L	Uroplakin-3b-like protein 1	5.3	13.4934	263	28.385
O00299	CLIC1	Chloride intracellular channel protein 1	11.2	16.7733	241	26.922
O00391	QSOX1	Sulfhydryl oxidase 1	25	20.3604	747	82.577
O00462	MANBA	Beta-mannosidase	3.2	17.0379	879	100.89
O00560	SDCB1	Syntenin-1	16.4	18.7049	298	32.444
O00584	RNT2	Ribonuclease T2	21.1	19.9658	256	29.48
O00592	PODXL	Podocalyxin	2.3	16.1839	558	58.635
O14745	NHRF1	Na(+)/H(+) exchange regulatory cofactor NHE-RF1	3.9	14.7885	358	38.868
O14773	TPP1	Tripeptidyl-peptidase 1	13.9	19.6316	563	61.247
O15041	SEM3E	Semaphorin-3E	2.5	13.4686	775	89.227
O43405	COCH	Cochlin	1.6	13.599	550	59.482
O43490	PROM1	Prominin-1	7.9	17.4494	865	97.201
O43505	B4GA1	Beta-1,4-glucuronyltransferase 1	3.9	15.946	415	47.119
O43653	PSCA	Prostate stem cell antigen	15.8	18.3304	114	11.959
O43707	ACTN4	Alpha-actinin-4	1.3	14.0685	911	104.85
O43790	KRT86	Keratin, type II cuticular Hb6	1.4		486	53.5
O43852	CALU	Calumenin	8.3	19.1113	315	37.106
O60603	TLR2	Toll-like receptor 2	4.7	16.7838	784	89.837
O60888	CUTA	Protein CutA	7.8	18.3174	179	19.116
O75094	SLIT3	Slit homolog 3 protein	2.7	16.4179	1523	167.71
O75223	GGCT	Gamma-glutamylcyclotransferase	6.9	14.5255	188	21.007
O75503	CLN5	Bis(monoacylglycero)phosphate synthase CLN5	5.6	17.4321	358	41.496
O75556	SG2A1	Mammaglobin-B	70.5	27.7971	95	10.884
O75629	CREG1	Protein CREG1	9.5	13.3655	220	24.074
O75787	RENR	Renin receptor	5.1	15.9895	350	39.008
O75882	ATRN	Attractin	1.6	16.8758	1429	158.54
O75888	TNF13	Tumor necrosis factor ligand superfamily member 13	9.6	20.4903	250	27.433
O95436	NPT2B	Sodium-dependent phosphate transport protein 2B	2.2	14.4022	690	75.759
O95479	G6PE	GDH/6PGL endoplasmic bifunctional protein	2	15.132	791	88.892
O95793	STAU1	Double-stranded RNA-binding protein Staufen homolog 1	2.8	15.668	577	63.182
O95968	SG1D1	Secretoglobin family 1D member 1	24.4	27.2303	90	9.898
O95994	AGR2	Anterior gradient protein 2 homolog	6.3	15	175	19.979
P00352	AL1A1	Aldehyde dehydrogenase 1A1	2.6	15.0452	501	54.861
P00450	CERU	Ceruloplasmin	34.2	22.878	1065	122.22
P00751	CFAB	Complement factor B	7.6	17.4165	764	85.532
P01008	ANT3	Antithrombin-III	2.6	14.9641	464	52.602
P01009	A1AT	Alpha-1-antitrypsin	23	21.4653	418	46.736
P01011	AACT	Alpha-1-antichymotrypsin	13.5	19.4782	423	47.65
P01019	ANGT	Angiotensinogen	5.7	15.3464	476	52.069
P01024	CO3	Complement C3	44.8	25.0757	1663	187.15
P01033	TIMP1	Metalloproteinase inhibitor 1	57.5	21.4051	207	23.171
P01034	CYTC	Cystatin-C	44.5	22.7171	146	15.799
P01036	CYTS	Cystatin-S	75.2	27.8726	141	16.214
P01037	CYTN	Cystatin-SN	60.3	25.165	141	16.387
P01040	CYTA	Cystatin-A	19.4	16.5193	98	11.006
P01591	IGJ	Immunoglobulin J chain	71.1	26.4884	159	18.098
P01594	KV133	Immunoglobulin kappa variable 1-33	13.7	15.9203	117	12.848
P01599	KV117	Immunoglobulin kappa variable 1-17	10.3	16.7662	117	12.778
P01601	KVD16	Immunoglobulin kappa variable 1D-16	13.7	16.7086	117	12.73
P01602	KV105	Immunoglobulin kappa variable 1-5	24.8	13.7423	117	12.781
P01611	KVD12	Immunoglobulin kappa variable 1D-12	29.1	13.634	117	12.62
P01614	KVD40	Immunoglobulin kappa variable 2D-40	10.7		121	13.31
P01615	KVD28	Immunoglobulin kappa variable 2D-28	23.3	15.6983	120	12.957
P01619	KV320	Immunoglobulin kappa variable 3-20	27.6	22.8265	116	12.557
P01624	KV315	Immunoglobulin kappa variable 3-15	26.1	22.6043	115	12.496
P01700	LV147	Immunoglobulin lambda variable 1-47	24.8	20.9384	117	12.283
P01701	LV151	Immunoglobulin lambda variable 1-51	6.8	19.305	117	12.249
P01703	LV140	Immunoglobulin lambda variable 1-40	13.6	13.5551	118	12.301
P01717	LV325	Immunoglobulin lambda variable 3-25	19.6	15.5823	112	12.011
P01718	LV327	Immunoglobulin lambda variable 3-27	19.5		113	12.165
P01742	HV169	Immunoglobulin heavy variable 1-69	9.4		117	12.659
P01743	HV146	Immunoglobulin heavy variable 1-46	22.2	21.1493	117	12.933
P01762	HV311	Immunoglobulin heavy variable 3-11	18.8		117	12.909
P01763	HV348	Immunoglobulin heavy variable 3-48	18.8		117	12.812
P01764	HV323	Immunoglobulin heavy variable 3-23	18.8		117	12.582
P01766	HV313	Immunoglobulin heavy variable 3-13	19	18.0532	116	12.506
P01767	HV353	Immunoglobulin heavy variable 3-53	19		116	12.769
P01780	HV307	Immunoglobulin heavy variable 3-7	26.5	20.8297	117	12.943
P01782	HV309	Immunoglobulin heavy variable 3-9	34.7	20.6412	118	12.945
P01824	HV439	Immunoglobulin heavy variable 4-39	20	20.7083	125	13.917
P01833	PIGR	Polymeric immunoglobulin receptor	44.9	27.9482	764	83.283
P01834	IGKC	Immunoglobulin kappa constant	80.4	27.1256	107	11.765
P01859	IGHG2	Immunoglobulin heavy constant gamma 2	3		395	43.805
P01860	IGHG3	Immunoglobulin heavy constant gamma 3	5.8	18.2636	446	49.092
P01861	IGHG4	Immunoglobulin heavy constant gamma 4	3		396	43.831
P01871	IGHM	Immunoglobulin heavy constant mu	25.1	23.9478	474	51.923
P01876	IGHA1	Immunoglobulin heavy constant alpha 1	51.3	28.8485	398	42.848
P01877	IGHA2	Immunoglobulin heavy constant alpha 2	38.4		391	42.333
P02511	CRYAB	Alpha-crystallin B chain	6.3	14.8479	175	20.159
P02533	K1C14	Keratin, type I cytoskeletal 14	57.2	24.1884	472	51.561
P02538	K2C6A	Keratin, type II cytoskeletal 6A	39	23.3133	564	60.044
P02647	APOA1	Apolipoprotein A-I	9.4	17.4124	267	30.777
P02749	APOH	Beta-2-glycoprotein 1	4.9	14.975	345	38.298
P02750	A2GL	Leucine-rich alpha-2-glycoprotein	8.1	18.6297	347	38.177
P02763	A1AG1	Alpha-1-acid glycoprotein 1	14.4	16.6756	201	23.539
P02765	FETUA	Alpha-2-HS-glycoprotein	2.7	15.7672	367	39.34
P02766	TTHY	Transthyretin	23.8	16.5696	147	15.887
P02768	ALBU	Albumin	61.9	25.4532	609	69.366
P02787	TRFE	Serotransferrin	10.7	19.0557	698	77.049
P02788	TRFL	Lactotransferrin	86.6	30.9418	710	78.181
P02814	SMR3B	Submaxillary gland androgen-regulated protein 3B	65.8	22.244	79	8.1875
P03950	ANGI	Angiogenin	39.5	17.9552	147	16.55
P03973	SLPI	Antileukoproteinase	59.8	24.1612	132	14.326
P04040	CATA	Catalase	4.4	15.8631	527	59.755
P04066	FUCO	Tissue alpha-L-fucosidase	2.4	14.8021	466	53.688
P04075	ALDOA	Fructose-bisphosphate aldolase A	5.5	15.1562	364	39.42
P04083	ANXA1	Annexin A1	7.8	15.0205	346	38.714
P04259	K2C6B	Keratin, type II cytoskeletal 6B	36		564	60.066
P04264	K2C1	Keratin, type II cytoskeletal 1	57.5	26.9385	644	66.038
P04406	G3P	Glyceraldehyde-3-phosphate dehydrogenase	17	18.4879	335	36.053
P04430	KV116	Immunoglobulin kappa variable 1-16	13.7	15.7381	117	12.618
P04432	KVD39	Immunoglobulin kappa variable 1D-39	13.7	18.686	117	12.737
P04433	KV311	Immunoglobulin kappa variable 3-11	7.8	14.122	115	12.575
P04792	HSPB1	Heat shock protein beta-1	16.1	18.3519	205	22.782
P05089	ARGI1	Arginase-1	5.6	15.2846	322	34.735
P05090	APOD	Apolipoprotein D	11.6	18.1594	189	21.275
P05109	S10A8	Protein S100-A8	23.7	20.6775	93	10.834
P05155	IC1	Plasma protease C1 inhibitor	7.4	18.8643	500	55.154
P05186	PPBT	Alkaline phosphatase, tissue-nonspecific isozyme	2.7	14.2423	524	57.304
P05386	RLA1	Large ribosomal subunit protein P1	14	14.5248	114	11.514
P05787	K2C8	Keratin, type II cytoskeletal 8	8.3		483	53.704
P06310	KV230	Immunoglobulin kappa variable 2-30	10.8		120	13.185
P06312	KV401	Immunoglobulin kappa variable 4-1	19.8	22.2111	121	13.38
P06396	GELS	Gelsolin	33.9	22.9751	782	85.696
P06702	S10A9	Protein S100-A9	44.7	20.7292	114	13.242
P06733	ENOA	Alpha-enolase	14.3	17.3707	434	47.168
P06737	PYGL	Glycogen phosphorylase, liver form	4.7	19.5963	847	97.147
P07237	PDIA1	Protein disulfide-isomerase	12.6	17.7246	508	57.116
P07339	CATD	Cathepsin D	38.1	22.0375	412	44.552
P07355	ANXA2	Annexin A2	24.5	18.7632	339	38.604
P07602	SAP	Prosaposin	25.8	21.9512	524	58.112
P07686	HEXB	Beta-hexosaminidase subunit beta	4.9	23.679	556	63.137
P07711	CATL1	Procathepsin L	18	19.0172	333	37.564
P07858	CATB	Cathepsin B	42.5	22.5931	339	37.821
P07996	TSP1	Thrombospondin-1	5.5	17.7982	1170	129.38
P08174	DAF	Complement decay-accelerating factor	7.1	18.444	381	41.4
P08311	CATG	Cathepsin G	3.5	14.3705	255	28.837
P08493	MGP	Matrix Gla protein	12.6	13.895	103	12.353
P08571	CD14	Monocyte differentiation antigen CD14	22.9	21.1545	375	40.076
P08582	TRFM	Melanotransferrin	8	18.2969	738	80.214
P08603	CFAH	Complement factor H	4.7	18.0574	1231	139.09
P08670	VIME	Vimentin	1.5		466	53.651
P08727	K1C19	Keratin, type I cytoskeletal 19	29.2	20.4867	400	44.105
P08729	K2C7	Keratin, type II cytoskeletal 7	4.5		469	51.385
P08779	K1C16	Keratin, type I cytoskeletal 16	43.6	20.8611	473	51.267
P09211	GSTP1	Glutathione S-transferase P	18.1	17.7245	210	23.356
P09228	CYTT	Cystatin-SA	24.1		141	16.445
P09237	MMP7	Matrilysin	4.9	14.1081	267	29.676
P09958	FURIN	Furin	3.8	16.8931	794	86.677
P0CF74	IGLC6	Immunoglobulin lambda constant 6	46.2		106	11.276
P0CG48	UBC	Polyubiquitin-C	11.8	16.2571	685	77.038
P0DMV8	HS71A	Heat shock 70 kDa protein 1A	2.5	15.3303	641	70.051
P0DOX2	IGA2	Immunoglobulin alpha-2 heavy chain	43.3	25.7551	455	48.934
P0DOX3	IGD	Immunoglobulin delta heavy chain	3.9	18.251	512	56.224
P0DOX5	IGG1	Immunoglobulin gamma-1 heavy chain	8.9	20.1823	449	49.328
P0DOX6	IGM	Immunoglobulin mu heavy chain	20.8	15.8488	576	63.485
P0DOX7	IGK	Immunoglobulin kappa light chain	53.7	27.6494	214	23.379
P0DOX8	IGL1	Immunoglobulin lambda-1 light chain	35.6	25.1114	216	22.83
P0DOY2	IGLC2	Immunoglobulin lambda constant 2	74.5	26.7089	106	11.293
P0DOY3	IGLC3	Immunoglobulin lambda constant 3	74.5		106	11.265
P0DP01	HV108	Immunoglobulin heavy variable 1-8	9.4		117	12.992
P0DP02	HVC33	Immunoglobulin heavy variable 3-30-3	18.8		117	12.989
P0DP03	HVC05	Immunoglobulin heavy variable 3-30-5	18.8	19.9923	117	12.947
P0DP04	HV43D	Immunoglobulin heavy variable 3-43D	34.7		118	13.017
P0DP25	CALM3	Calmodulin-3	11.4	13.6726	149	16.837
P0DTE1	HV383	Probable non-functional immunoglobulin heavy variable 3-38-3	9.6	15.5841	115	12.671
P0DUB6	AMY1A	Alpha-amylase 1A	10.4	17.4801	511	57.767
P10253	LYAG	Lysosomal alpha-glucosidase	1.9	15.1537	952	105.32
P10599	THIO	Thioredoxin	8.6	19.2314	105	11.737
P10909	CLUS	Clusterin	36.3	25.2434	449	52.494
P11021	BIP	Endoplasmic reticulum chaperone BiP	14.1	18.1598	654	72.332
P11217	PYGM	Glycogen phosphorylase, muscle form	11.4	19.5484	842	97.091
P12109	CO6A1	Collagen alpha-1(VI) chain	0.9	16.2719	1028	108.53
P12259	FA5	Coagulation factor V	3.5	19.5046	2224	251.7
P12273	PIP	Prolactin-inducible protein	69.9	27.5876	146	16.572
P12814	ACTN1	Alpha-actinin-1	1.3		892	103.06
P12830	CADH1	Cadherin-1	2.2	20.0454	882	97.455
P13645	K1C10	Keratin, type I cytoskeletal 10	48.8	26.0255	584	58.826
P13647	K2C5	Keratin, type II cytoskeletal 5	44.2	22.9832	590	62.378
P13686	PPA5	Tartrate-resistant acid phosphatase type 5	5.8	14.5412	325	36.598
P13929	ENOB	Beta-enolase	4.1		434	46.986
P13987	CD59	CD59 glycoprotein	18.8	18.7591	128	14.177
P14314	GLU2B	Glucosidase 2 subunit beta	17	20.3422	528	59.425
P14555	PA2GA	Phospholipase A2, membrane associated	30.6	23.9948	144	16.083
P14625	ENPL	Endoplasmin	1.7	15.3687	803	92.468
P14923	PLAK	Junction plakoglobin	11.8	19.1819	745	81.744
P15144	AMPN	Aminopeptidase N	4.1	15.754	967	109.54
P15309	PPAP	Prostatic acid phosphatase	3.9	15.2249	386	44.566
P15311	EZRI	Ezrin	4.1	17.0928	586	69.412
P15328	FOLR1	Folate receptor alpha	7.4	14.9697	257	29.819
P15502	ELN	Elastin	11.8	18.5777	786	68.397
P15907	SIAT1	Beta-galactoside alpha-2,6-sialyltransferase 1	3.7	14.6301	406	46.604
P15924	DESP	Desmoplakin	3.8	18.5364	2871	331.77
P15941	MUC1	Mucin-1	0.9	14.3662	1255	122.1
P16035	TIMP2	Metalloproteinase inhibitor 2	6.8	15.0195	220	24.399
P17066	HSP76	Heat shock 70 kDa protein 6	4.2	16.2168	643	71.027
P17936	IBP3	Insulin-like growth factor-binding protein 3	5.8	15.1969	291	31.674
P19012	K1C15	Keratin, type I cytoskeletal 15	14.5		456	49.211
P19013	K2C4	Keratin, type II cytoskeletal 4	23.1	20.6841	520	56.143
P19021	AMD	Peptidyl-glycine alpha-amidating monooxygenase	2.5	15.2613	973	108.33
P19957	ELAF	Elafin	13.7	16.9068	117	12.269
P20061	TCO1	Transcobalamin-1	28.2	24.2553	433	48.206
P20062	TCO2	Transcobalamin-2	2.6	15.0932	427	47.534
P20827	EFNA1	Ephrin-A1	3.9	14.086	205	23.787
P20930	FILA	Filaggrin	0.2	16.8339	4061	435.16
P21926	CD9	CD9 antigen	4.4	14.004	228	25.416
P22079	PERL	Lactoperoxidase	36	24.0526	712	80.287
P22352	GPX3	Glutathione peroxidase 3	16.4	20.8562	226	25.552
P22528	SPR1B	Cornifin-B	9	14.903	89	9.8875
P23083	HV102	Immunoglobulin heavy variable 1-2	9.4	21.1069	117	13.085
P25311	ZA2G	Zinc-alpha-2-glycoprotein	60.7	28.5043	298	34.258
P25774	CATS	Cathepsin S	6.9	17.2513	331	37.495
P26038	MOES	Moesin	1.6		577	67.819
P27348	1433T	14-3-3 protein theta	4.1		245	27.764
P28799	GRN	Progranulin	23.6	19.8414	593	63.544
P29508	SPB3	Serpin B3	2.3	16.4395	390	44.564
P30041	PRDX6	Peroxiredoxin-6	4	13.7478	224	25.035
P30044	PRDX5	Peroxiredoxin-5, mitochondrial	5.1	15.4836	214	22.086
P30101	PDIA3	Protein disulfide-isomerase A3	6.3	16.353	505	56.782
P30740	ILEU	Leukocyte elastase inhibitor	3.7	14.4326	379	42.741
P31025	LCN1	Lipocalin-1	71	29.6158	176	19.25
P31151	S10A7	Protein S100-A7	10.9	15.5823	101	11.471
P31944	CASPE	Caspase-14	21.9	18.2333	242	27.679
P31946	1433B	14-3-3 protein beta/alpha	4.1		246	28.082
P31947	1433S	14-3-3 protein sigma	4		248	27.774
P32119	PRDX2	Peroxiredoxin-2	5.6		198	21.892
P33778	H2B1B	Histone H2B type 1-B	19		126	13.95
P34096	RNAS4	Ribonuclease 4	34	21.5793	147	16.84
P35321	SPR1A	Cornifin-A	18		89	9.8774
P35527	K1C9	Keratin, type I cytoskeletal 9	56.5	26.1976	623	62.064
P35908	K22E	Keratin, type II cytoskeletal 2 epidermal	54.1	19.5638	639	65.432
P37802	TAGL2	Transgelin-2	6	15.626	199	22.391
P42694	HELZ	Probable helicase with zinc finger domain	0.4	21.8323	1942	218.97
P43251	BTD	Biotinidase	6.6	18.4422	543	61.132
P48594	SPB4	Serpin B4	2.3		390	44.853
P48723	HSP13	Heat shock 70 kDa protein 13	8.5	16.8957	471	51.927
P49788	TIG1	Retinoic acid receptor responder protein 1	20.7	19.7736	294	33.285
P50591	TNF10	Tumor necrosis factor ligand superfamily member 10	8.5	15.6785	281	32.509
P50897	PPT1	Palmitoyl-protein thioesterase 1	4.9	14.8596	306	34.193
P51993	FUT6	4-galactosyl-N-acetylglucosaminide 3-alpha-L-fucosyltransferase FUT6	4.5	16.5391	359	41.859
P53634	CATC	Dipeptidyl peptidase 1	8	17.936	463	51.853
P54802	ANAG	Alpha-N-acetylglucosaminidase	1.5	14.2435	743	82.265
P55058	PLTP	Phospholipid transfer protein	33.1	22.8837	493	54.739
P55064	AQP5	Aquaporin-5	3.8	20.3964	265	28.292
P59666	DEF3	Neutrophil defensin 3	9.6	18.0518	94	10.245
P60174	TPIS	Triosephosphate isomerase	5.2	16.0648	249	26.669
P60709	ACTB	Actin, cytoplasmic 1	30.7	20.3701	375	41.736
P61626	LYSC	Lysozyme C	68.9	28.5403	148	16.537
P61769	B2MG	Beta-2-microglobulin	35.3	23.0415	119	13.714
P61916	NPC2	NPC intracellular cholesterol transporter 2	25.8	18.7888	151	16.57
P61981	1433G	14-3-3 protein gamma	4		247	28.302
P62258	1433E	14-3-3 protein epsilon	3.9		255	29.174
P62805	H4	Histone H4	23.3	17.5617	103	11.367
P62937	PPIA	Peptidyl-prolyl cis-trans isomerase A	8.5	14.8466	165	18.012
P63104	1433Z	14-3-3 protein zeta/delta	4.1	14.0458	245	27.745
P63261	ACTG	Actin, cytoplasmic 2	30.7		375	41.792
P68104	EF1A1	Elongation factor 1-alpha 1	5	17.1121	462	50.14
P68133	ACTS	Actin, alpha skeletal muscle	19.4	16.5592	377	42.051
P68871	HBB	Hemoglobin subunit beta	26.5	18.0979	147	15.998
P69905	HBA	Hemoglobin subunit alpha	6.3	15.4874	142	15.257
P78386	KRT85	Keratin, type II cuticular Hb5	1.4		507	55.802
P80188	NGAL	Neutrophil gelatinase-associated lipocalin	59.6	24.0068	198	22.588
P80303	NUCB2	Nucleobindin-2	32.9	21.8617	420	50.222
P80748	LV321	Immunoglobulin lambda variable 3-21	13.7	20.1827	117	12.446
P81605	DCD	Dermcidin	33.6	21.589	110	11.284
P98088	MUC5A	Mucin-5AC	0.8	17.2386	5654	585.56
P98160	PGBM	Basement membrane-specific heparan sulfate proteoglycan core protein	32	25.1191	4391	468.83
Q01459	DIAC	Di-N-acetylchitobiase	3.9	14.2596	385	43.759
Q01469	FABP5	Fatty acid-binding protein 5	26.7	17.3011	135	15.164
Q02413	DSG1	Desmoglein-1	12.8	19.6084	1049	113.75
Q02809	PLOD1	Procollagen-lysine,2-oxoglutarate 5-dioxygenase 1	17.3	20.0098	727	83.549
Q02818	NUCB1	Nucleobindin-1	20	20.7003	461	53.879
Q04609	FOLH1	Glutamate carboxypeptidase 2	5.5	18.0036	750	84.33
Q04695	K1C17	Keratin, type I cytoskeletal 17	32.4	18.6546	432	48.105
Q06828	FMOD	Fibromodulin	10.6	17.3114	376	43.178
Q06830	PRDX1	Peroxiredoxin-1	5.5	18.6426	199	22.11
Q07654	TFF3	Trefoil factor 3	22.5	16.7898	80	8.641
Q08188	TGM3	Protein-glutamine gamma-glutamyltransferase E	4.5	16.792	693	76.631
Q08380	LG3BP	Galectin-3-binding protein	34.2	23.5687	585	65.33
Q08431	MFGM	Lactadherin	27.4	19.8001	387	43.104
Q08554	DSC1	Desmocollin-1	5.7	18.2804	894	99.986
Q10472	GALT1	Polypeptide N-acetylgalactosaminyltransferase 1	6.1	16.5188	559	64.218
Q11201	SIA4A	CMP-N-acetylneuraminate-beta-galactosamide-alpha-2,3-sialyltransferase 1	4.7	13.7133	340	39.075
Q13162	PRDX4	Peroxiredoxin-4	13.7	17.3991	271	30.54
Q13217	DNJC3	DnaJ homolog subfamily C member 3	13.5	19.0296	504	57.579
Q13232	NDK3	Nucleoside diphosphate kinase 3	5.9	15.3587	169	19.015
Q13421	MSLN	Mesothelin	40.8	26.2848	630	68.985
Q13444	ADA15	Disintegrin and metalloproteinase domain-containing protein 15	1.3	15.0271	863	92.958
Q13867	BLMH	Bleomycin hydrolase	5.7	16.7386	455	52.562
Q14050	CO9A3	Collagen alpha-3(IX) chain	2.8	14.775	684	63.615
Q14118	DAG1	Dystroglycan 1	7	18.0201	895	97.44
Q14508	WFDC2	WAP four-disulfide core domain protein 2	38.7	20.2829	124	12.993
Q14515	SPRL1	SPARC-like protein 1	28.2	21.6253	664	75.207
Q14525	KT33B	Keratin, type I cuticular Ha3-II	1.7		404	46.213
Q14532	K1H2	Keratin, type I cuticular Ha2	1.6		448	50.343
Q14574	DSC3	Desmocollin-3	1.7	16.1943	896	99.968
Q14643	ITPR1	Inositol 1,4,5-trisphosphate-gated calcium channel ITPR1	0.4	15.4608	2758	313.93
Q14697	GANAB	Neutral alpha-glucosidase AB	20.7	20.9767	944	106.87
Q15293	RCN1	Reticulocalbin-1	8.2	16.9589	331	38.89
Q15517	CDSN	Corneodesmosin	11.3	18.8188	529	51.607
Q15782	CH3L2	Chitinase-3-like protein 2	33.8	20.6974	390	43.5
Q15904	VAS1	V-type proton ATPase subunit S1	3	16.7236	470	52.025
Q16378	PROL4	Proline-rich protein 4	18.7	26.3656	134	15.097
Q16610	ECM1	Extracellular matrix protein 1	2	15.5171	540	60.673
Q16651	PRSS8	Prostasin	16.6	17.9692	343	36.431
Q16706	MA2A1	Alpha-mannosidase 2	1.1	14.7407	1144	131.14
Q16769	QPCT	Glutaminyl-peptide cyclotransferase	8	16.005	361	40.876
Q2I0M4	LRC26	Leucine-rich repeat-containing protein 26	17.1	17.7469	334	34.856
Q2M2I5	K1C24	Keratin, type I cytoskeletal 24	3.4		525	55.087
Q3SY84	K2C71	Keratin, type II cytoskeletal 71	10.7	19.163	523	57.291
Q562R1	ACTBL	Beta-actin-like protein 2	6.4		376	42.003
Q5T749	KPRP	Keratinocyte proline-rich protein	12.6	19.5941	579	64.135
Q5XKE5	K2C79	Keratin, type II cytoskeletal 79	11.6		535	57.835
Q6FI13	H2A2A	Histone H2A type 2-A	21.5	18.3111	130	14.095
Q6KB66	K2C80	Keratin, type II cytoskeletal 80	2.2	15.6847	452	50.525
Q6MZM9	PRR27	Proline-rich protein 27	19.6	21.0398	219	22.72
Q6PCB0	VWA1	von Willebrand factor A domain-containing protein 1	4	14.6887	445	46.804
Q6UXB2	CXL17	C-X-C motif chemokine 17	18.5	21.6309	119	13.819
Q6UXB3	LYPD2	Ly6/PLAUR domain-containing protein 2	11.2	16.4932	125	13.115
Q6ZVX7	FBX50	F-box only protein 50	3.6	14.4464	275	30.847
Q7Z3Y8	K1C27	Keratin, type I cytoskeletal 27	8.5	17.3886	459	49.823
Q7Z3Z0	K1C25	Keratin, type I cytoskeletal 25	4		450	49.317
Q7Z794	K2C1B	Keratin, type II cytoskeletal 1b	7.1	15.1891	578	61.802
Q86SF2	GALT7	N-acetylgalactosaminyltransferase 7	1.8	13.3411	657	75.388
Q86SQ4	AGRG6	Adhesion G-protein coupled receptor G6	1.1	15.5605	1221	136.69
Q86UD1	OAF	Out at first protein homolog	9.9	12.7801	273	30.688
Q86X29	LSR	Lipolysis-stimulated lipoprotein receptor	4	17.3833	649	71.438
Q86Y38	XYLT1	Xylosyltransferase 1	1.1	14.9552	959	107.57
Q86YZ3	HORN	Hornerin	3.4	16.2698	2850	282.39
Q8N1N4	K2C78	Keratin, type II cytoskeletal 78	15.4	18.6581	520	56.865
Q8N474	SFRP1	Secreted frizzled-related protein 1	37.3	22.0579	314	35.385
Q8NBJ4	GOLM1	Golgi membrane protein 1	23.4	20.6532	401	45.333
Q8NBJ7	SUMF2	Inactive C-alpha-formylglycine-generating enzyme 2	3.3	16.7396	301	33.843
Q8NBS9	TXND5	Thioredoxin domain-containing protein 5	2.1	13.9532	432	47.628
Q8NCL4	GALT6	Polypeptide N-acetylgalactosaminyltransferase 6	10	17.6251	622	71.158
Q8NES3	LFNG	Beta-1,3-N-acetylglucosaminyltransferase lunatic fringe	13.2	18.637	379	41.773
Q8NI22	MCFD2	Multiple coagulation factor deficiency protein 2	11.6	14.7681	146	16.39
Q8TAX7	MUC7	Mucin-7	2.7	14.138	377	39.158
Q8TF30	WHAMM	WASP homolog-associated protein with actin, membranes and microtubules	2.1	23.4767	809	90.923
Q8WUM4	PDC6I	Programmed cell death 6-interacting protein	3	15.9018	868	96.022
Q8WVQ1	CANT1	Soluble calcium-activated nucleotidase 1	6.2	16.5338	401	44.839
Q8WVV4	POF1B	Protein POF1B	1.9	15.4934	589	68.064
Q8WXG9	AGRV1	Adhesion G-protein coupled receptor V1	0.1	19.1367	6306	693.06
Q8WXI7	MUC16	Mucin-16	0.7	18.5723	14507	1519.2
Q92743	HTRA1	Serine protease HTRA1	8.8	18.2903	480	51.286
Q92820	GGH	Gamma-glutamyl hydrolase	4.7	15.1828	318	35.964
Q92896	GSLG1	Golgi apparatus protein 1	1.3	13.3754	1179	134.55
Q93077	H2A1C	Histone H2A type 1-C	21.5		130	14.105
Q969H8	MYDGF	Myeloid-derived growth factor	5.2	16.3582	173	18.795
Q969X2	SIA7F	Alpha-N-acetylgalactosaminide alpha-2,6-sialyltransferase 6	5.1	15.6965	333	38.067
Q96BQ1	FAM3D	Protein FAM3D	19.6	17.7012	224	24.963
Q96DA0	PAUF	Pancreatic adenocarcinoma up-regulated factor	26.7	24.0456	172	18.878
Q96DR8	MUCL1	Mucin-like protein 1	10	15.9014	90	9.0391
Q96EU7	C1GLC	C1GALT1-specific chaperone 1	3.5	14.4702	318	36.382
Q96P63	SPB12	Serpin B12	6.2	18.3225	405	46.276
Q96Q89	KI20B	Kinesin-like protein KIF20B	0.5	20.6329	1820	210.63
Q96QR1	SG3A1	Secretoglobin family 3A member 1	18.3	14.5335	104	10.1
Q96S96	PEBP4	Phosphatidylethanolamine-binding protein 4	29.5	21.5056	227	25.733
Q99519	NEUR1	Sialidase-1	4.8	17.1497	415	45.467
Q99538	LGMN	Legumain	8.8	16.6033	433	49.411
Q99574	NEUS	Neuroserpin	9.5	17.8001	410	46.426
Q99880	H2B1L	Histone H2B type 1-L	19	16.6789	126	13.952
Q99935	PROL1	Opiorphin prepropeptide	30.6	27.1984	248	27.216
Q99954	SMR3A	Submaxillary gland androgen-regulated protein 3A	9.7	22.8714	134	14.048
Q9BRK5	CAB45	45 kDa calcium-binding protein	12.4	17.3435	362	41.806
Q9BWS9	CHID1	Chitinase domain-containing protein 1	13	17.7097	393	44.94
Q9BYD5	CNFN	Cornifelin	19.6	13.4919	112	12.376
Q9GZM7	TINAL	Tubulointerstitial nephritis antigen-like	1.9	15.088	467	52.387
Q9GZZ8	LACRT	Extracellular glycoprotein lacritin	44.9	28.4808	138	14.246
Q9HAT2	SIAE	Sialate O-acetylesterase	2.5	15.5327	523	58.314
Q9HBR0	S38AA	Solute carrier family 38 member 10	1.2	14.4621	1119	119.76
Q9HCY8	S10AE	Protein S100-A14	10.6	14.5172	104	11.662
Q9NRJ3	CCL28	C-C motif chemokine 28	11.8	15.3813	127	14.279
Q9NZ08	ERAP1	Endoplasmic reticulum aminopeptidase 1	3.5	16.5195	941	107.23
Q9NZP8	C1RL	Complement C1r subcomponent-like protein	3.1	14.8708	487	53.498
Q9NZT1	CALL5	Calmodulin-like protein 5	32.9	18.1467	146	15.892
Q9UBG3	CRNN	Cornulin	4.8	14.6867	495	53.533
Q9UBR2	CATZ	Cathepsin Z	3.3	15.9351	303	33.868
Q9UBT3	DKK4	Dickkopf-related protein 4	5.4	17.8045	224	24.875
Q9UBX1	CATF	Cathepsin F	1.9	14.9307	484	53.365
Q9UGM3	DMBT1	Deleted in malignant brain tumors 1 protein	39.3	27.2255	2413	260.73
Q9UHD0	IL19	Interleukin-19	5.1	15.9597	177	20.452
Q9UJJ9	GNPTG	N-acetylglucosamine-1-phosphotransferase subunit gamma	4.6	13.9629	305	33.973
Q9UL25	RAB21	Ras-related protein Rab-21	9.3	18.9333	225	24.347
Q9UNW1	MINP1	Multiple inositol polyphosphate phosphatase 1	5.1	15.7131	487	55.051
Q9Y4L1	HYOU1	Hypoxia up-regulated protein 1	8.2	18.0439	999	111.33

## Sheet: 34) S10 (373)
S10 (373): The 373 proteins identified in individual sample S10 using Protocol F
Accession	Gene Name	Protein Description	Protein Coverage	Log 2 Protein Intensity	Protein Length	Protein Molecular Weight (kDa)
A0A075B6H7	KV37	Probable non-functional immunoglobulin kappa variable 3-7	7.8		116	12.783
A0A075B6H9	LV469	Immunoglobulin lambda variable 4-69	21.8	17.0634	119	12.773
A0A075B6I1	LV460	Immunoglobulin lambda variable 4-60	21.7	15.5598	120	12.987
A0A075B6J9	LV218	Immunoglobulin lambda variable 2-18	17.8	16.0914	118	12.412
A0A075B6K0	LV316	Immunoglobulin lambda variable 3-16	7.8		115	12.466
A0A075B6K4	LV310	Immunoglobulin lambda variable 3-10	7.8	17.1467	115	12.441
A0A075B6K5	LV39	Immunoglobulin lambda variable 3-9	13.9		115	12.332
A0A075B6R2	HV404	Immunoglobulin heavy variable 4-4	13.7		117	12.848
A0A075B6R9	KVD24	Probable non-functional immunoglobulin kappa variable 2D-24	38.3		120	13.079
A0A075B6S2	KVD29	Immunoglobulin kappa variable 2D-29	29.2	19.1984	120	13.143
A0A075B6S5	KV127	Immunoglobulin kappa variable 1-27	31.6	14.6116	117	12.711
A0A075B6S6	KVD30	Immunoglobulin kappa variable 2D-30	33.3		120	13.215
A0A087WSY6	KVD15	Immunoglobulin kappa variable 3D-15	26.1	17.0722	115	12.534
A0A0A0MS15	HV349	Immunoglobulin heavy variable 3-49	16.8	14.525	119	13.056
A0A0B4J1U7	HV601	Immunoglobulin heavy variable 6-1	9.9	17.016	121	13.481
A0A0B4J1V0	HV315	Immunoglobulin heavy variable 3-15	31.9	18.9305	119	12.926
A0A0B4J1V1	HV321	Immunoglobulin heavy variable 3-21	9.4		117	12.839
A0A0B4J1V6	HV373	Immunoglobulin heavy variable 3-73	9.2		119	12.858
A0A0B4J1X5	HV374	Immunoglobulin heavy variable 3-74	19.7	15.2783	117	12.839
A0A0B4J1X8	HV343	Immunoglobulin heavy variable 3-43	25.4	14.1611	118	13.077
A0A0B4J1Y9	HV372	Immunoglobulin heavy variable 3-72	19.3		119	13.203
A0A0C4DH31	HV118	Immunoglobulin heavy variable 1-18	26.5	18.8288	117	12.82
A0A0C4DH34	HV428	Immunoglobulin heavy variable 4-28	12.8	14.4945	117	13.124
A0A0C4DH35	HV335	Probable non-functional immunoglobulin heavy variable 3-35	15.4	16.7161	117	12.81
A0A0C4DH36	HV338	Probable non-functional immunoglobulin heavy variable 3-38	9.5		116	12.758
A0A0C4DH67	KV108	Immunoglobulin kappa variable 1-8	32.2	17.7318	115	12.537
A0A0C4DH68	KV224	Immunoglobulin kappa variable 2-24	41.7	18.4755	120	13.079
A0A0J9YX35	HV64D	Immunoglobulin heavy variable 3-64D	9.4		117	12.822
A0M8Q6	IGLC7	Immunoglobulin lambda constant 7	53.8	17.0939	106	11.253
A2NJV5	KV229	Immunoglobulin kappa variable 2-29	16.7	18.5669	120	13.085
O00391	QSOX1	Sulfhydryl oxidase 1	5	15.6063	747	82.577
O00584	RNT2	Ribonuclease T2	19.9	19.055	256	29.48
O00592	PODXL	Podocalyxin	5.9	17.7673	558	58.635
O00754	MA2B1	Lysosomal alpha-mannosidase	1.6	15.067	1011	113.74
O14745	NHRF1	Na(+)/H(+) exchange regulatory cofactor NHE-RF1	10.9	15.6468	358	38.868
O14773	TPP1	Tripeptidyl-peptidase 1	2.5	17.642	563	61.247
O15041	SEM3E	Semaphorin-3E	1.2	12.2067	775	89.227
O43490	PROM1	Prominin-1	7.1	18.1664	865	97.201
O43505	B4GA1	Beta-1,4-glucuronyltransferase 1	2.7	16.279	415	47.119
O43790	KRT86	Keratin, type II cuticular Hb6	1.4		486	53.5
O43852	CALU	Calumenin	12.4	18.4269	315	37.106
O60888	CUTA	Protein CutA	22.9	17.141	179	19.116
O75094	SLIT3	Slit homolog 3 protein	0.9	15.8131	1523	167.71
O75556	SG2A1	Mammaglobin-B	75.8	27.9272	95	10.884
O75888	TNF13	Tumor necrosis factor ligand superfamily member 13	10.8	18.0262	250	27.433
O75976	CBPD	Carboxypeptidase D	0.6	15.1676	1380	152.93
O95395	GCNT3	Beta-1,3-galactosyl-O-glycosyl-glycoprotein beta-1,6-N-acetylglucosaminyltransferase 3	5.9	18.2186	438	50.863
O95841	ANGL1	Angiopoietin-related protein 1	13.2	17.434	491	56.719
O95968	SG1D1	Secretoglobin family 1D member 1	52.2	26.4864	90	9.898
P00450	CERU	Ceruloplasmin	41.7	23.1109	1065	122.22
P00558	PGK1	Phosphoglycerate kinase 1	3.6	14.8723	417	44.614
P00738	HPT	Haptoglobin	54.7	24.434	406	45.205
P00751	CFAB	Complement factor B	13.2	18.325	764	85.532
P01009	A1AT	Alpha-1-antitrypsin	9.3	15.5819	418	46.736
P01011	AACT	Alpha-1-antichymotrypsin	12.1	18.7925	423	47.65
P01024	CO3	Complement C3	54.3	25.2407	1663	187.15
P01033	TIMP1	Metalloproteinase inhibitor 1	47.8	19.2671	207	23.171
P01034	CYTC	Cystatin-C	55.5	23.6706	146	15.799
P01036	CYTS	Cystatin-S	80.1	27.5783	141	16.214
P01037	CYTN	Cystatin-SN	70.9	23.7639	141	16.387
P01591	IGJ	Immunoglobulin J chain	78.6	26.4949	159	18.098
P01594	KV133	Immunoglobulin kappa variable 1-33	13.7	18.2911	117	12.848
P01599	KV117	Immunoglobulin kappa variable 1-17	12.8	18.0841	117	12.778
P01602	KV105	Immunoglobulin kappa variable 1-5	27.4	18.3952	117	12.781
P01611	KVD12	Immunoglobulin kappa variable 1D-12	31.6	17.8736	117	12.62
P01614	KVD40	Immunoglobulin kappa variable 2D-40	30.6	15.555	121	13.31
P01615	KVD28	Immunoglobulin kappa variable 2D-28	19.2	22.8287	120	12.957
P01619	KV320	Immunoglobulin kappa variable 3-20	19	16.0584	116	12.557
P01624	KV315	Immunoglobulin kappa variable 3-15	26.1	19.5161	115	12.496
P01700	LV147	Immunoglobulin lambda variable 1-47	11.1	16.7942	117	12.283
P01703	LV140	Immunoglobulin lambda variable 1-40	17.8	16.5918	118	12.301
P01704	LV214	Immunoglobulin lambda variable 2-14	13.3	15.793	120	12.597
P01705	LV223	Immunoglobulin lambda variable 2-23	14.2	18.5858	113	11.893
P01706	LV211	Immunoglobulin lambda variable 2-11	43.7	16.3479	119	12.644
P01709	LV208	Immunoglobulin lambda variable 2-8	11		118	12.382
P01762	HV311	Immunoglobulin heavy variable 3-11	9.4		117	12.909
P01763	HV348	Immunoglobulin heavy variable 3-48	9.4		117	12.812
P01764	HV323	Immunoglobulin heavy variable 3-23	35	14.9791	117	12.582
P01766	HV313	Immunoglobulin heavy variable 3-13	22.4	15.1861	116	12.506
P01767	HV353	Immunoglobulin heavy variable 3-53	19		116	12.769
P01780	HV307	Immunoglobulin heavy variable 3-7	15.4	19.8928	117	12.943
P01782	HV309	Immunoglobulin heavy variable 3-9	34.7	18.8795	118	12.945
P01824	HV439	Immunoglobulin heavy variable 4-39	24.8	16.2419	125	13.917
P01833	PIGR	Polymeric immunoglobulin receptor	63.9	27.8324	764	83.283
P01834	IGKC	Immunoglobulin kappa constant	100	24.4995	107	11.765
P01859	IGHG2	Immunoglobulin heavy constant gamma 2	13.7	16.2302	395	43.805
P01860	IGHG3	Immunoglobulin heavy constant gamma 3	2.7	13.071	446	49.092
P01861	IGHG4	Immunoglobulin heavy constant gamma 4	3		396	43.831
P01871	IGHM	Immunoglobulin heavy constant mu	33.1	21.8321	474	51.923
P01876	IGHA1	Immunoglobulin heavy constant alpha 1	67.6	28.1474	398	42.848
P01877	IGHA2	Immunoglobulin heavy constant alpha 2	49.1		391	42.333
P01889	HLAB	HLA class I histocompatibility antigen, B alpha chain	3.6	15.9743	362	40.46
P02533	K1C14	Keratin, type I cytoskeletal 14	49.8	21.4493	472	51.561
P02538	K2C6A	Keratin, type II cytoskeletal 6A	39	22.1589	564	60.044
P02750	A2GL	Leucine-rich alpha-2-glycoprotein	25.9	19.6806	347	38.177
P02763	A1AG1	Alpha-1-acid glycoprotein 1	13.9	18.4965	201	23.539
P02765	FETUA	Alpha-2-HS-glycoprotein	5.7	15.8941	367	39.34
P02766	TTHY	Transthyretin	15.6	14.833	147	15.887
P02768	ALBU	Albumin	73.4	24.4094	609	69.366
P02774	VTDB	Vitamin D-binding protein	7.8	16.5591	474	52.917
P02787	TRFE	Serotransferrin	33.5	21.5372	698	77.049
P02788	TRFL	Lactotransferrin	91.4	31.0776	710	78.181
P02808	STAT	Statherin	48.4	15.5856	62	7.3044
P02814	SMR3B	Submaxillary gland androgen-regulated protein 3B	65.8	18.9411	79	8.1875
P03950	ANGI	Angiogenin	39.5	20.0778	147	16.55
P03973	SLPI	Antileukoproteinase	68.9	25.0486	132	14.326
P04075	ALDOA	Fructose-bisphosphate aldolase A	4.1	14.7853	364	39.42
P04083	ANXA1	Annexin A1	31.2	17.525	346	38.714
P04233	HG2A	HLA class II histocompatibility antigen gamma chain	5.4	15.4854	296	33.515
P04259	K2C6B	Keratin, type II cytoskeletal 6B	28.9		564	60.066
P04264	K2C1	Keratin, type II cytoskeletal 1	64.1	25.3937	644	66.038
P04406	G3P	Glyceraldehyde-3-phosphate dehydrogenase	19.7	19.4048	335	36.053
P04430	KV116	Immunoglobulin kappa variable 1-16	17.9	14.1845	117	12.618
P04432	KVD39	Immunoglobulin kappa variable 1D-39	31.6	19.3686	117	12.737
P04433	KV311	Immunoglobulin kappa variable 3-11	26.1	18.4602	115	12.575
P04439	HLAA	HLA class I histocompatibility antigen, A alpha chain	4.1	18.661	365	40.84
P04792	HSPB1	Heat shock protein beta-1	47.3	19.802	205	22.782
P05090	APOD	Apolipoprotein D	37.6	23.0331	189	21.275
P05109	S10A8	Protein S100-A8	38.7	18.03	93	10.834
P05164	PERM	Myeloperoxidase	6.2	17.1582	745	83.868
P05186	PPBT	Alkaline phosphatase, tissue-nonspecific isozyme	4.4	16.1052	524	57.304
P05787	K2C8	Keratin, type II cytoskeletal 8	6.4		483	53.704
P06310	KV230	Immunoglobulin kappa variable 2-30	42.5	18.9739	120	13.185
P06312	KV401	Immunoglobulin kappa variable 4-1	19.8	20.3732	121	13.38
P06396	GELS	Gelsolin	33.8	21.9986	782	85.696
P06493	CDK1	Cyclin-dependent kinase 1	3	14.7117	297	34.095
P06702	S10A9	Protein S100-A9	54.4	20.7965	114	13.242
P06703	S10A6	Protein S100-A6	13.3	15.2197	90	10.18
P06731	CEAM5	Carcinoembryonic antigen-related cell adhesion molecule 5	2.3	15.7952	702	76.795
P06733	ENOA	Alpha-enolase	11.3	17.0235	434	47.168
P06753	TPM3	Tropomyosin alpha-3 chain	4.9		285	32.95
P07237	PDIA1	Protein disulfide-isomerase	8.7	18.5359	508	57.116
P07339	CATD	Cathepsin D	24.5	19.2602	412	44.552
P07355	ANXA2	Annexin A2	26	19.0038	339	38.604
P07476	INVO	Involucrin	3.4	15.1329	585	68.478
P07602	SAP	Prosaposin	26.9	21.5463	524	58.112
P07711	CATL1	Procathepsin L	4.2	18.3059	333	37.564
P07737	PROF1	Profilin-1	12.9	15.5663	140	15.054
P07858	CATB	Cathepsin B	29.8	22.2216	339	37.821
P07951	TPM2	Tropomyosin beta chain	4.9		284	32.85
P07996	TSP1	Thrombospondin-1	9.3	18.5916	1170	129.38
P08174	DAF	Complement decay-accelerating factor	2.4	16.6492	381	41.4
P08246	ELNE	Neutrophil elastase	6.7	13.8708	267	28.518
P08294	SODE	Extracellular superoxide dismutase [Cu-Zn]	11.7	14.144	240	25.851
P08311	CATG	Cathepsin G	25.9	17.9731	255	28.837
P08571	CD14	Monocyte differentiation antigen CD14	32.5	20.8358	375	40.076
P08603	CFAH	Complement factor H	4.9	18.9822	1231	139.09
P08670	VIME	Vimentin	1.5		466	53.651
P08727	K1C19	Keratin, type I cytoskeletal 19	26.8	19.6019	400	44.105
P08729	K2C7	Keratin, type II cytoskeletal 7	4.5		469	51.385
P08758	ANXA5	Annexin A5	4.1	15.4306	320	35.936
P08779	K1C16	Keratin, type I cytoskeletal 16	34.5	19.0463	473	51.267
P09211	GSTP1	Glutathione S-transferase P	19.5	17.2299	210	23.356
P09228	CYTT	Cystatin-SA	46.8	17.5252	141	16.445
P09237	MMP7	Matrilysin	10.5	17.9897	267	29.676
P09958	FURIN	Furin	7.9	16.7005	794	86.677
P0C0L4	CO4A	Complement C4-A	2.4	14.9656	1744	192.78
P0CF74	IGLC6	Immunoglobulin lambda constant 6	50.9		106	11.276
P0DJI8	SAA1	Serum amyloid A-1 protein	11.5		122	13.546
P0DJI9	SAA2	Serum amyloid A-2 protein	11.5	19.5246	122	13.527
P0DOX2	IGA2	Immunoglobulin alpha-2 heavy chain	49.2	24.0062	455	48.934
P0DOX5	IGG1	Immunoglobulin gamma-1 heavy chain	15.1	16.8047	449	49.328
P0DOX6	IGM	Immunoglobulin mu heavy chain	14.8		576	63.485
P0DOX7	IGK	Immunoglobulin kappa light chain	63.6	26.8968	214	23.379
P0DOX8	IGL1	Immunoglobulin lambda-1 light chain	51.9	21.3529	216	22.83
P0DOY2	IGLC2	Immunoglobulin lambda constant 2	93.4	26.6808	106	11.293
P0DOY3	IGLC3	Immunoglobulin lambda constant 3	96.2	19.5377	106	11.265
P0DP02	HVC33	Immunoglobulin heavy variable 3-30-3	35	20.4638	117	12.989
P0DP03	HVC05	Immunoglobulin heavy variable 3-30-5	35	18.9517	117	12.947
P0DP04	HV43D	Immunoglobulin heavy variable 3-43D	34.7		118	13.017
P0DP09	KV113	Immunoglobulin kappa variable 1-13	31.6	18.4546	117	12.569
P0DTE1	HV383	Probable non-functional immunoglobulin heavy variable 3-38-3	9.6		115	12.671
P0DUB6	AMY1A	Alpha-amylase 1A	12.5	18.2862	511	57.767
P10253	LYAG	Lysosomal alpha-glucosidase	2.7	14.4608	952	105.32
P10321	HLAC	HLA class I histocompatibility antigen, C alpha chain	4.9	14.5457	366	40.648
P10412	H14	Histone H1.4	27.4	19.0963	219	21.865
P10599	THIO	Thioredoxin	30.5	17.1355	105	11.737
P10909	CLUS	Clusterin	42.1	23.6275	449	52.494
P11021	BIP	Endoplasmic reticulum chaperone BiP	12.7	18.4145	654	72.332
P12109	CO6A1	Collagen alpha-1(VI) chain	1.4	15.2537	1028	108.53
P12259	FA5	Coagulation factor V	12	20.7307	2224	251.7
P12273	PIP	Prolactin-inducible protein	77.4	27.3624	146	16.572
P12830	CADH1	Cadherin-1	2.3	17.4362	882	97.455
P13284	GILT	Gamma-interferon-inducible lysosomal thiol reductase	4.4	15.3374	250	27.963
P13645	K1C10	Keratin, type I cytoskeletal 10	52.2	24.0866	584	58.826
P13647	K2C5	Keratin, type II cytoskeletal 5	37.5	21.4988	590	62.378
P13747	HLAE	HLA class I histocompatibility antigen, alpha chain E	4.7	15.9311	358	40.057
P13987	CD59	CD59 glycoprotein	28.1	20.0297	128	14.177
P14314	GLU2B	Glucosidase 2 subunit beta	2.1	15.8442	528	59.425
P14555	PA2GA	Phospholipase A2, membrane associated	63.2	26.2693	144	16.083
P14618	KPYM	Pyruvate kinase PKM	10	17.5322	531	57.936
P14625	ENPL	Endoplasmin	6.8	17.0658	803	92.468
P14923	PLAK	Junction plakoglobin	6.6	17.2812	745	81.744
P15144	AMPN	Aminopeptidase N	1.3	15.7279	967	109.54
P15291	B4GT1	Beta-1,4-galactosyltransferase 1	3	14.008	398	43.92
P15311	EZRI	Ezrin	2.6	16.6144	586	69.412
P15328	FOLR1	Folate receptor alpha	13.2	16.9457	257	29.819
P15814	IGLL1	Immunoglobulin lambda-like polypeptide 1	7	15.4578	213	22.963
P15907	SIAT1	Beta-galactoside alpha-2,6-sialyltransferase 1	6.7	17.5296	406	46.604
P15924	DESP	Desmoplakin	4.4	18.7912	2871	331.77
P16035	TIMP2	Metalloproteinase inhibitor 2	9.1	14.2661	220	24.399
P16070	CD44	CD44 antigen	2.8	16.9552	742	81.537
P16401	H15	Histone H1.5	21.2	17.5589	226	22.58
P16403	H12	Histone H1.2	28.2	16.2216	213	21.364
P17931	LEG3	Galectin-3	6	14.798	250	26.152
P19012	K1C15	Keratin, type I cytoskeletal 15	4.2		456	49.211
P19013	K2C4	Keratin, type II cytoskeletal 4	35.6	20.8398	520	56.143
P19021	AMD	Peptidyl-glycine alpha-amidating monooxygenase	1	15.7909	973	108.33
P19957	ELAF	Elafin	18.8	16.7173	117	12.269
P20061	TCO1	Transcobalamin-1	31.2	20.4322	433	48.206
P20160	CAP7	Azurocidin	4	16.299	251	26.885
P20930	FILA	Filaggrin	2.1	15.6339	4061	435.16
P21741	MK	Midkine	39.2	17.1191	143	15.585
P21926	CD9	CD9 antigen	4.4	16.647	228	25.416
P22079	PERL	Lactoperoxidase	57.4	23.4224	712	80.287
P22352	GPX3	Glutathione peroxidase 3	3.5	14.5445	226	25.552
P23083	HV102	Immunoglobulin heavy variable 1-2	12.8	15.4328	117	13.085
P23284	PPIB	Peptidyl-prolyl cis-trans isomerase B	18.1	17.8718	216	23.742
P23528	COF1	Cofilin-1	22.3	17.3211	166	18.502
P24158	PRTN3	Myeloblastin	10.2	15.1585	256	27.807
P25311	ZA2G	Zinc-alpha-2-glycoprotein	70.8	27.7838	298	34.258
P25774	CATS	Cathepsin S	4.2	15.2838	331	37.495
P25815	S100P	Protein S100-P	17.9	15.1953	95	10.4
P26447	S10A4	Protein S100-A4	31.7	18.5289	101	11.728
P26572	MGAT1	Alpha-1,3-mannosyl-glycoprotein 2-beta-N-acetylglucosaminyltransferase	11.9	15.0015	445	50.878
P27797	CALR	Calreticulin	7.9	17.1835	417	48.141
P28325	CYTD	Cystatin-D	10.6	15.8788	142	16.08
P28799	GRN	Progranulin	12.6	20.0787	593	63.544
P30101	PDIA3	Protein disulfide-isomerase A3	2.4	14.7797	505	56.782
P30740	ILEU	Leukocyte elastase inhibitor	9.5	17.2262	379	42.741
P31025	LCN1	Lipocalin-1	78.4	28.3481	176	19.25
P31151	S10A7	Protein S100-A7	13.9	16.412	101	11.471
P31944	CASPE	Caspase-14	12	17.1445	242	27.679
P31947	1433S	14-3-3 protein sigma	14.5	16.7662	248	27.774
P31949	S10AB	Protein S100-A11	19	15.7535	105	11.74
P33778	H2B1B	Histone H2B type 1-B	36.5		126	13.95
P34096	RNAS4	Ribonuclease 4	68	21.664	147	16.84
P35527	K1C9	Keratin, type I cytoskeletal 9	66.6	24.6197	623	62.064
P35579	MYH9	Myosin-9	1.6	15.8351	1960	226.53
P35908	K22E	Keratin, type II cytoskeletal 2 epidermal	46.5		639	65.432
P47929	LEG7	Galectin-7	30.9	17.0069	136	15.075
P49257	LMAN1	Protein ERGIC-53	2.4	15.6846	510	57.548
P49750	YLPM1	YLP motif-containing protein 1	0.7	16.3904	2146	241.64
P49788	TIG1	Retinoic acid receptor responder protein 1	11.6	18.5547	294	33.285
P49862	KLK7	Kallikrein-7	7.9	16.0635	253	27.524
P50238	CRIP1	Cysteine-rich protein 1	36.4	15.3509	77	8.5328
P50591	TNF10	Tumor necrosis factor ligand superfamily member 10	4.3	14.5392	281	32.509
P53634	CATC	Dipeptidyl peptidase 1	2.2	15.0911	463	51.853
P54108	CRIS3	Cysteine-rich secretory protein 3	3.3	15.0042	245	27.63
P55058	PLTP	Phospholipid transfer protein	18.9	20.3706	493	54.739
P55064	AQP5	Aquaporin-5	7.9	16.7363	265	28.292
P58499	FAM3B	Protein FAM3B	12.8	16.4158	235	25.982
P59666	DEF3	Neutrophil defensin 3	20.2	22.3998	94	10.245
P60174	TPIS	Triosephosphate isomerase	10	17.004	249	26.669
P60660	MYL6	Myosin light polypeptide 6	8.6	15.8184	151	16.93
P60709	ACTB	Actin, cytoplasmic 1	49.1	22.154	375	41.736
P61586	RHOA	Transforming protein RhoA	7.8	14.9126	193	21.768
P61626	LYSC	Lysozyme C	87.2	29.8576	148	16.537
P61769	B2MG	Beta-2-microglobulin	71.4	24.2159	119	13.714
P61916	NPC2	NPC intracellular cholesterol transporter 2	22.5	16.876	151	16.57
P62328	TYB4	Thymosin beta-4	31.8	18.3368	44	5.0526
P62805	H4	Histone H4	42.7	18.967	103	11.367
P62873	GBB1	Guanine nucleotide-binding protein G(I)/G(S)/G(T) subunit beta-1	5.3	14.9107	340	37.377
P62937	PPIA	Peptidyl-prolyl cis-trans isomerase A	24.2	17.1274	165	18.012
P63104	1433Z	14-3-3 protein zeta/delta	3.7	17.5107	245	27.745
P63261	ACTG	Actin, cytoplasmic 2	49.1	14.5563	375	41.792
P67936	TPM4	Tropomyosin alpha-4 chain	5.6	14.5694	248	28.521
P68133	ACTS	Actin, alpha skeletal muscle	30.5	14.999	377	42.051
P78386	KRT85	Keratin, type II cuticular Hb5	1.4		507	55.802
P80188	NGAL	Neutrophil gelatinase-associated lipocalin	72.7	22.5464	198	22.588
P80303	NUCB2	Nucleobindin-2	49	22.0494	420	50.222
P80511	S10AC	Protein S100-A12	41.3	18.4781	92	10.575
P80748	LV321	Immunoglobulin lambda variable 3-21	39.3	17.884	117	12.446
P81605	DCD	Dermcidin	46.4	20.4451	110	11.284
P98160	PGBM	Basement membrane-specific heparan sulfate proteoglycan core protein	39.1	25.462	4391	468.83
Q01459	DIAC	Di-N-acetylchitobiase	21	17.7155	385	43.759
Q01469	FABP5	Fatty acid-binding protein 5	15.6	15.5498	135	15.164
Q01518	CAP1	Adenylyl cyclase-associated protein 1	6.1	20.9156	475	51.901
Q02413	DSG1	Desmoglein-1	8.2	16.968	1049	113.75
Q02487	DSC2	Desmocollin-2	2.9	18.8034	901	99.961
Q02809	PLOD1	Procollagen-lysine,2-oxoglutarate 5-dioxygenase 1	13.2	19.486	727	83.549
Q02818	NUCB1	Nucleobindin-1	26.2	20.0991	461	53.879
Q03591	FHR1	Complement factor H-related protein 1	4.8		330	37.65
Q04695	K1C17	Keratin, type I cytoskeletal 17	21.3	16.1196	432	48.105
Q06828	FMOD	Fibromodulin	3.5	15.2341	376	43.178
Q06830	PRDX1	Peroxiredoxin-1	6	15.0692	199	22.11
Q08188	TGM3	Protein-glutamine gamma-glutamyltransferase E	1.9	13.8553	693	76.631
Q08380	LG3BP	Galectin-3-binding protein	39.5	23.3373	585	65.33
Q08554	DSC1	Desmocollin-1	3.6	15.6864	894	99.986
Q11201	SIA4A	CMP-N-acetylneuraminate-beta-galactosamide-alpha-2,3-sialyltransferase 1	5.3	15.1477	340	39.075
Q12926	ELAV2	ELAV-like protein 2	5.8	19.85	359	39.503
Q13162	PRDX4	Peroxiredoxin-4	21.8	17.5719	271	30.54
Q13217	DNJC3	DnaJ homolog subfamily C member 3	19.4	20.3866	504	57.579
Q13421	MSLN	Mesothelin	36	23.5606	630	68.985
Q13438	OS9	Protein OS-9	6.9	16.4001	667	75.561
Q13591	SEM5A	Semaphorin-5A	1.5	19.3891	1074	120.61
Q13835	PKP1	Plakophilin-1	1.5	15.7385	747	82.86
Q13867	BLMH	Bleomycin hydrolase	3.5	13.789	455	52.562
Q14118	DAG1	Dystroglycan 1	5.4	18.8987	895	97.44
Q14508	WFDC2	WAP four-disulfide core domain protein 2	11.3	20.7062	124	12.993
Q14515	SPRL1	SPARC-like protein 1	26.4	20.5514	664	75.207
Q14697	GANAB	Neutral alpha-glucosidase AB	9.4	19.8051	944	106.87
Q15293	RCN1	Reticulocalbin-1	2.7	15.5787	331	38.89
Q15782	CH3L2	Chitinase-3-like protein 2	32.1	20.5006	390	43.5
Q16270	IBP7	Insulin-like growth factor-binding protein 7	6	15.7869	282	29.13
Q16378	PROL4	Proline-rich protein 4	28.4	28.6109	134	15.097
Q16651	PRSS8	Prostasin	9.6	18.434	343	36.431
Q3SY84	K2C71	Keratin, type II cytoskeletal 71	6.3	14.5185	523	57.291
Q562R1	ACTBL	Beta-actin-like protein 2	10.9		376	42.003
Q5D862	FILA2	Filaggrin-2	2.9	17.8435	2391	248.07
Q5T749	KPRP	Keratinocyte proline-rich protein	3.1	17.1138	579	64.135
Q5T750	KPLCE	Protein KPLCE	3.6	16.0553	250	26.238
Q5XKE5	K2C79	Keratin, type II cytoskeletal 79	10.8		535	57.835
Q6FI13	H2A2A	Histone H2A type 2-A	28.5	17.748	130	14.095
Q6MZM9	PRR27	Proline-rich protein 27	23.7	22.5849	219	22.72
Q6NUJ1	SAPL1	Proactivator polypeptide-like 1	2.1	16.4579	521	56.626
Q6P531	GGT6	Glutathione hydrolase 6	4.3	13.9467	493	50.509
Q6UXB2	CXL17	C-X-C motif chemokine 17	46.2	22.0794	119	13.819
Q6UXI9	NPNT	Nephronectin	2.1	15.4002	565	61.906
Q71DI3	H32	Histone H3.2	10.3	18.3276	136	15.388
Q7Z3Y8	K1C27	Keratin, type I cytoskeletal 27	3.9		459	49.823
Q7Z3Z0	K1C25	Keratin, type I cytoskeletal 25	4		450	49.317
Q7Z794	K2C1B	Keratin, type II cytoskeletal 1b	3.6		578	61.802
Q7Z7A1	CNTRL	Centriolin	0.5	17.7193	2325	268.88
Q7Z7D3	VTCN1	V-set domain-containing T-cell activation inhibitor 1	5	14.6185	282	30.878
Q7Z7M9	GALT5	Polypeptide N-acetylgalactosaminyltransferase 5	3.1	15.6539	940	106.26
Q86SF2	GALT7	N-acetylgalactosaminyltransferase 7	1.5	15.0372	657	75.388
Q86SQ4	AGRG6	Adhesion G-protein coupled receptor G6	1.1	14.0187	1221	136.69
Q86X29	LSR	Lipolysis-stimulated lipoprotein receptor	12.6	19.4071	649	71.438
Q86YZ3	HORN	Hornerin	5.5	16.5798	2850	282.39
Q8IWU5	SULF2	Extracellular sulfatase Sulf-2	1.4	14.5963	870	100.45
Q8N1N4	K2C78	Keratin, type II cytoskeletal 78	6.9	16.7942	520	56.865
Q8N474	SFRP1	Secreted frizzled-related protein 1	39.5	22.6763	314	35.385
Q8N6Q3	CD177	CD177 antigen	4.6	15.0922	437	46.363
Q8NCL4	GALT6	Polypeptide N-acetylgalactosaminyltransferase 6	6.8	17.764	622	71.158
Q8NFT8	DNER	Delta and Notch-like epidermal growth factor-related receptor	2	16.4776	737	78.474
Q8TER0	SNED1	Sushi, nidogen and EGF-like domain-containing protein 1	2.1	20.6895	1413	152.2
Q8TF30	WHAMM	WASP homolog-associated protein with actin, membranes and microtubules	2.1	20.3171	809	90.923
Q8WVQ1	CANT1	Soluble calcium-activated nucleotidase 1	5.2	16.4952	401	44.839
Q8WXG9	AGRV1	Adhesion G-protein coupled receptor V1	0.1	18.9891	6306	693.06
Q92743	HTRA1	Serine protease HTRA1	16	19.9735	480	51.286
Q92896	GSLG1	Golgi apparatus protein 1	4.7	17.1981	1179	134.55
Q93077	H2A1C	Histone H2A type 1-C	14.6		130	14.105
Q969X2	SIA7F	Alpha-N-acetylgalactosaminide alpha-2,6-sialyltransferase 6	7.2	15.0326	333	38.067
Q96BQ1	FAM3D	Protein FAM3D	31.2	19.6677	224	24.963
Q96DA0	PAUF	Pancreatic adenocarcinoma up-regulated factor	26.2	20.597	172	18.878
Q96DR8	MUCL1	Mucin-like protein 1	13.3	22.9273	90	9.0391
Q96EU7	C1GLC	C1GALT1-specific chaperone 1	3.5	18.0054	318	36.382
Q96Q89	KI20B	Kinesin-like protein KIF20B	0.5	22.9343	1820	210.63
Q96S96	PEBP4	Phosphatidylethanolamine-binding protein 4	48.5	20.7725	227	25.733
Q99574	NEUS	Neuroserpin	3.2	17.2076	410	46.426
Q99685	MGLL	Monoglyceride lipase	6.9	13.8537	303	33.261
Q99880	H2B1L	Histone H2B type 1-L	46	18.1434	126	13.952
Q99935	PROL1	Opiorphin prepropeptide	37.1	27.0044	248	27.216
Q9BRK5	CAB45	45 kDa calcium-binding protein	43.9	20.3774	362	41.806
Q9BWS9	CHID1	Chitinase domain-containing protein 1	3.1	15.2061	393	44.94
Q9BXJ1	C1QT1	Complement C1q tumor necrosis factor-related protein 1	4.6	16.8134	281	31.742
Q9GZM7	TINAL	Tubulointerstitial nephritis antigen-like	5.1	15.203	467	52.387
Q9GZZ8	LACRT	Extracellular glycoprotein lacritin	47.1	28.3561	138	14.246
Q9HBR0	S38AA	Solute carrier family 38 member 10	3.3	16.235	1119	119.76
Q9HC84	MUC5B	Mucin-5B	1.1	14.7474	5762	596.33
Q9NRA1	PDGFC	Platelet-derived growth factor C	8.4	17.0808	345	39.029
Q9NRJ3	CCL28	C-C motif chemokine 28	23.6	18.5881	127	14.279
Q9NWF9	RN216	E3 ubiquitin-protein ligase RNF216	2.3	17.2896	866	99.405
Q9NZP8	C1RL	Complement C1r subcomponent-like protein	3.5	15.3524	487	53.498
Q9NZT1	CALL5	Calmodulin-like protein 5	11.6	15.3416	146	15.892
Q9UBG3	CRNN	Cornulin	16.8	18.2832	495	53.533
Q9UBR2	CATZ	Cathepsin Z	13.5	16.8512	303	33.868
Q9UBT3	DKK4	Dickkopf-related protein 4	16.1	17.7914	224	24.875
Q9UGM3	DMBT1	Deleted in malignant brain tumors 1 protein	40.3	26.9277	2413	260.73
Q9UJJ9	GNPTG	N-acetylglucosamine-1-phosphotransferase subunit gamma	4.6	15.6342	305	33.973
Q9UNW1	MINP1	Multiple inositol polyphosphate phosphatase 1	6.8	15.4989	487	55.051
Q9Y4L1	HYOU1	Hypoxia up-regulated protein 1	6.9	17.4979	999	111.33

## Sheet: 35) S11 (668)
S11 (668): The 668 proteins identified in individual sample S11 using Protocol F
Accession	Gene Name	Protein Description	Protein Coverage	Log 2 Protein Intensity	Protein Length	Protein Molecular Weight (kDa)
A0A075B6H7	KV37	Probable non-functional immunoglobulin kappa variable 3-7	7.8		116	12.783
A0A075B6H9	LV469	Immunoglobulin lambda variable 4-69	43.7	19.1882	119	12.773
A0A075B6I9	LV746	Immunoglobulin lambda variable 7-46	13.7	16.7027	117	12.468
A0A075B6J9	LV218	Immunoglobulin lambda variable 2-18	17.8	21.6835	118	12.412
A0A075B6K0	LV316	Immunoglobulin lambda variable 3-16	7.8		115	12.466
A0A075B6K4	LV310	Immunoglobulin lambda variable 3-10	35.7	21.2367	115	12.441
A0A075B6K5	LV39	Immunoglobulin lambda variable 3-9	23.5		115	12.332
A0A075B6R2	HV404	Immunoglobulin heavy variable 4-4	17.9	14.7277	117	12.848
A0A075B6R9	KVD24	Probable non-functional immunoglobulin kappa variable 2D-24	41.7	18.0505	120	13.079
A0A075B6S2	KVD29	Immunoglobulin kappa variable 2D-29	25.8		120	13.143
A0A075B6S5	KV127	Immunoglobulin kappa variable 1-27	31.6	18.8864	117	12.711
A0A075B6S6	KVD30	Immunoglobulin kappa variable 2D-30	33.3		120	13.215
A0A087WSX0	LV545	Immunoglobulin lambda variable 5-45	13.8	16.4667	123	13.162
A0A087WSY6	KVD15	Immunoglobulin kappa variable 3D-15	26.1	14.9757	115	12.534
A0A0A0MS14	HV145	Immunoglobulin heavy variable 1-45	9.4	14.8785	117	13.508
A0A0A0MS15	HV349	Immunoglobulin heavy variable 3-49	31.9	19.6514	119	13.056
A0A0A0MT36	KVD21	Immunoglobulin kappa variable 6D-21	18.4	16.8694	114	12.34
A0A0B4J1V0	HV315	Immunoglobulin heavy variable 3-15	47.9	21.1409	119	12.926
A0A0B4J1V1	HV321	Immunoglobulin heavy variable 3-21	28.2		117	12.839
A0A0B4J1V2	HV226	Immunoglobulin heavy variable 2-26	11.8	15.0606	119	13.182
A0A0B4J1V6	HV373	Immunoglobulin heavy variable 3-73	25.2	14.8351	119	12.858
A0A0B4J1X5	HV374	Immunoglobulin heavy variable 3-74	67.5	22.3744	117	12.839
A0A0B4J1X8	HV343	Immunoglobulin heavy variable 3-43	34.7	15.5927	118	13.077
A0A0B4J1Y9	HV372	Immunoglobulin heavy variable 3-72	47.9	18.8562	119	13.203
A0A0C4DH25	KVD20	Immunoglobulin kappa variable 3D-20	13.8		116	12.515
A0A0C4DH31	HV118	Immunoglobulin heavy variable 1-18	26.5	18.8296	117	12.82
A0A0C4DH34	HV428	Immunoglobulin heavy variable 4-28	12.8	18.2673	117	13.124
A0A0C4DH35	HV335	Probable non-functional immunoglobulin heavy variable 3-35	9.4	18.4617	117	12.81
A0A0C4DH36	HV338	Probable non-functional immunoglobulin heavy variable 3-38	19	18.904	116	12.758
A0A0C4DH38	HV551	Immunoglobulin heavy variable 5-51	12.8	14.1021	117	12.674
A0A0C4DH67	KV108	Immunoglobulin kappa variable 1-8	50.4	20.655	115	12.537
A0A0C4DH68	KV224	Immunoglobulin kappa variable 2-24	41.7	23.448	120	13.079
A0A0J9YVY3	HV741	Immunoglobulin heavy variable 7-4-1	9.4		117	12.848
A0A0J9YX35	HV64D	Immunoglobulin heavy variable 3-64D	9.4		117	12.822
A0M8Q6	IGLC7	Immunoglobulin lambda constant 7	49.1	17.6443	106	11.253
A2NJV5	KV229	Immunoglobulin kappa variable 2-29	25.8	21.2614	120	13.085
A8K2U0	A2ML1	Alpha-2-macroglobulin-like protein 1	4.3	18.6347	1454	161.1
B0FP48	UPK3L	Uroplakin-3b-like protein 1	16.3	19.6834	263	28.385
O00115	DNS2A	Deoxyribonuclease-2-alpha	3.3	16.2862	360	39.58
O00151	PDLI1	PDZ and LIM domain protein 1	8.5	17.8821	329	36.071
O00244	ATOX1	Copper transport protein ATOX1	26.5	15.1527	68	7.4016
O00299	CLIC1	Chloride intracellular channel protein 1	27	19.401	241	26.922
O00391	QSOX1	Sulfhydryl oxidase 1	15.3	20.0617	747	82.577
O00468	AGRIN	Agrin	0.7	14.7933	2068	217.32
O00506	STK25	Serine/threonine-protein kinase 25	4	12.8932	426	48.111
O00560	SDCB1	Syntenin-1	19.5	16.1298	298	32.444
O00584	RNT2	Ribonuclease T2	26.2	19.6545	256	29.48
O00592	PODXL	Podocalyxin	2.3	14.0143	558	58.635
O00754	MA2B1	Lysosomal alpha-mannosidase	1.6	14.8678	1011	113.74
O14638	ENPP3	Ectonucleotide pyrophosphatase/phosphodiesterase family member 3	1.6	13.9921	875	100.12
O14745	NHRF1	Na(+)/H(+) exchange regulatory cofactor NHE-RF1	18.7	18.2496	358	38.868
O14773	TPP1	Tripeptidyl-peptidase 1	11	18.302	563	61.247
O14818	PSA7	Proteasome subunit alpha type-7	5.6	15.8525	248	27.887
O15041	SEM3E	Semaphorin-3E	1.8	14.4769	775	89.227
O15143	ARC1B	Actin-related protein 2/3 complex subunit 1B	17.5	16.351	372	40.949
O15231	ZN185	Zinc finger protein 185	4.2	16.6147	689	73.525
O43240	KLK10	Kallikrein-10	9.8	16.5868	276	30.17
O43278	SPIT1	Kunitz-type protease inhibitor 1	11.3	15.8136	529	58.397
O43396	TXNL1	Thioredoxin-like protein 1	7.6	15.423	289	32.251
O43490	PROM1	Prominin-1	11.6	19.9574	865	97.201
O43707	ACTN4	Alpha-actinin-4	26.8	20.1193	911	104.85
O43790	KRT86	Keratin, type II cuticular Hb6	1.4		486	53.5
O43852	CALU	Calumenin	14.3	21.4901	315	37.106
O60437	PEPL	Periplakin	21	21.0546	1756	204.74
O60603	TLR2	Toll-like receptor 2	4.7	16.0034	784	89.837
O60664	PLIN3	Perilipin-3	3.2	15.5945	434	47.074
O60888	CUTA	Protein CutA	33	18.764	179	19.116
O75083	WDR1	WD repeat-containing protein 1	11.6	17.0182	606	66.193
O75094	SLIT3	Slit homolog 3 protein	0.9	16.6125	1523	167.71
O75223	GGCT	Gamma-glutamylcyclotransferase	13.8	16.0591	188	21.007
O75347	TBCA	Tubulin-specific chaperone A	16.7	15.7593	108	12.855
O75348	VATG1	V-type proton ATPase subunit G 1	12.7	14.3164	118	13.757
O75367	H2AY	Core histone macro-H2A.1	5.7	14.2451	369	39.183
O75369	FLNB	Filamin-B	0.8	18.2049	2602	278.16
O75556	SG2A1	Mammaglobin-B	75.8	27.9415	95	10.884
O75594	PGRP1	Peptidoglycan recognition protein 1	15.8	16.8617	196	21.731
O75787	RENR	Renin receptor	5.7	14.9548	350	39.008
O75841	UPK1B	Uroplakin-1b	6.9	15.1616	260	29.643
O75874	IDHC	Isocitrate dehydrogenase [NADP] cytoplasmic	9.7	16.7538	414	46.659
O75882	ATRN	Attractin	2.4	15.5686	1429	158.54
O75888	TNF13	Tumor necrosis factor ligand superfamily member 13	6.8	16.9075	250	27.433
O76011	KRT34	Keratin, type I cuticular Ha4	2.3		394	44.72
O95084	PRS23	Serine protease 23	4.4	15.0545	383	43.001
O95171	SCEL	Sciellin	12.2	18.9395	688	77.551
O95274	LYPD3	Ly6/PLAUR domain-containing protein 3	8.4	16.6981	346	35.97
O95395	GCNT3	Beta-1,3-galactosyl-O-glycosyl-glycoprotein beta-1,6-N-acetylglucosaminyltransferase 3	11.4	17.56	438	50.863
O95436	NPT2B	Sodium-dependent phosphate transport protein 2B	5.7	19.4055	690	75.759
O95841	ANGL1	Angiopoietin-related protein 1	4.7	15.0067	491	56.719
O95968	SG1D1	Secretoglobin family 1D member 1	44.4	25.8838	90	9.898
O95994	AGR2	Anterior gradient protein 2 homolog	54.9	19.5449	175	19.979
P00338	LDHA	L-lactate dehydrogenase A chain	14.5	20.333	332	36.688
P00352	AL1A1	Aldehyde dehydrogenase 1A1	30.9	19.7284	501	54.861
P00387	NB5R3	NADH-cytochrome b5 reductase 3	6.3	12.1031	301	34.234
P00390	GSHR	Glutathione reductase, mitochondrial	6.5	16.4888	522	56.256
P00450	CERU	Ceruloplasmin	58.2	24.4154	1065	122.22
P00558	PGK1	Phosphoglycerate kinase 1	47.7	20.5451	417	44.614
P00736	C1R	Complement C1r subcomponent	2.1	15.2014	705	80.118
P00738	HPT	Haptoglobin	35	22.1223	406	45.205
P00751	CFAB	Complement factor B	26.2	21.0075	764	85.532
P01008	ANT3	Antithrombin-III	6	13.7682	464	52.602
P01009	A1AT	Alpha-1-antitrypsin	38	21.6888	418	46.736
P01011	AACT	Alpha-1-antichymotrypsin	37.4	22.3309	423	47.65
P01024	CO3	Complement C3	71.3	26.4124	1663	187.15
P01033	TIMP1	Metalloproteinase inhibitor 1	41.1	20.7595	207	23.171
P01034	CYTC	Cystatin-C	63	23.8636	146	15.799
P01036	CYTS	Cystatin-S	76.6	27.8022	141	16.214
P01037	CYTN	Cystatin-SN	70.2	24.7348	141	16.387
P01591	IGJ	Immunoglobulin J chain	69.8	26.6328	159	18.098
P01594	KV133	Immunoglobulin kappa variable 1-33	13.7	17.4499	117	12.848
P01599	KV117	Immunoglobulin kappa variable 1-17	17.9	20.6335	117	12.778
P01601	KVD16	Immunoglobulin kappa variable 1D-16	13.7	18.0939	117	12.73
P01602	KV105	Immunoglobulin kappa variable 1-5	31.6	19.2022	117	12.781
P01611	KVD12	Immunoglobulin kappa variable 1D-12	31.6	17.7756	117	12.62
P01614	KVD40	Immunoglobulin kappa variable 2D-40	16.5		121	13.31
P01615	KVD28	Immunoglobulin kappa variable 2D-28	45.8	24.7347	120	12.957
P01619	KV320	Immunoglobulin kappa variable 3-20	32.8	20.0878	116	12.557
P01624	KV315	Immunoglobulin kappa variable 3-15	26.1	20.7384	115	12.496
P01700	LV147	Immunoglobulin lambda variable 1-47	29.1	19.0037	117	12.283
P01701	LV151	Immunoglobulin lambda variable 1-51	13.7	16.5778	117	12.249
P01703	LV140	Immunoglobulin lambda variable 1-40	17.8	19.3442	118	12.301
P01704	LV214	Immunoglobulin lambda variable 2-14	17.5	20.5043	120	12.597
P01706	LV211	Immunoglobulin lambda variable 2-11	43.7	17.3857	119	12.644
P01709	LV208	Immunoglobulin lambda variable 2-8	17.8	18.0822	118	12.382
P01714	LV319	Immunoglobulin lambda variable 3-19	8	19.6161	112	12.042
P01717	LV325	Immunoglobulin lambda variable 3-25	8.9		112	12.011
P01742	HV169	Immunoglobulin heavy variable 1-69	12.8	16.6563	117	12.659
P01743	HV146	Immunoglobulin heavy variable 1-46	12.8	15.2697	117	12.933
P01762	HV311	Immunoglobulin heavy variable 3-11	44.4	17.2995	117	12.909
P01763	HV348	Immunoglobulin heavy variable 3-48	44.4	17.9947	117	12.812
P01764	HV323	Immunoglobulin heavy variable 3-23	44.4	17.3108	117	12.582
P01766	HV313	Immunoglobulin heavy variable 3-13	41.4	18.059	116	12.506
P01767	HV353	Immunoglobulin heavy variable 3-53	28.4		116	12.769
P01780	HV307	Immunoglobulin heavy variable 3-7	47	21.8592	117	12.943
P01782	HV309	Immunoglobulin heavy variable 3-9	44.1	20.6061	118	12.945
P01824	HV439	Immunoglobulin heavy variable 4-39	12	13.9228	125	13.917
P01833	PIGR	Polymeric immunoglobulin receptor	70.3	28.8985	764	83.283
P01834	IGKC	Immunoglobulin kappa constant	100	26.5551	107	11.765
P01859	IGHG2	Immunoglobulin heavy constant gamma 2	13.7	18.5977	395	43.805
P01860	IGHG3	Immunoglobulin heavy constant gamma 3	7.4		446	49.092
P01861	IGHG4	Immunoglobulin heavy constant gamma 4	4.8		396	43.831
P01871	IGHM	Immunoglobulin heavy constant mu	48.3	24.627	474	51.923
P01876	IGHA1	Immunoglobulin heavy constant alpha 1	68.6	28.2813	398	42.848
P01877	IGHA2	Immunoglobulin heavy constant alpha 2	49.1		391	42.333
P01889	HLAB	HLA class I histocompatibility antigen, B alpha chain	9.1	15.9775	362	40.46
P02511	CRYAB	Alpha-crystallin B chain	6.3	15.6798	175	20.159
P02533	K1C14	Keratin, type I cytoskeletal 14	78.4	24.9045	472	51.561
P02538	K2C6A	Keratin, type II cytoskeletal 6A	67.2	25.3218	564	60.044
P02545	LMNA	Prelamin-A/C	22	19.6488	664	74.139
P02647	APOA1	Apolipoprotein A-I	15.7	18.2381	267	30.777
P02649	APOE	Apolipoprotein E	20.8	17.473	317	36.154
P02671	FIBA	Fibrinogen alpha chain	3.1	15.6653	866	94.972
P02675	FIBB	Fibrinogen beta chain	12.6	18.3449	491	55.928
P02679	FIBG	Fibrinogen gamma chain	4.6	14.0139	453	51.511
P02749	APOH	Beta-2-glycoprotein 1	23.8	19.0039	345	38.298
P02750	A2GL	Leucine-rich alpha-2-glycoprotein	36	20.1489	347	38.177
P02753	RET4	Retinol-binding protein 4	5	15.3917	201	23.01
P02763	A1AG1	Alpha-1-acid glycoprotein 1	19.4	21.4894	201	23.539
P02765	FETUA	Alpha-2-HS-glycoprotein	11.2	18.4714	367	39.34
P02768	ALBU	Albumin	90.8	26.428	609	69.366
P02774	VTDB	Vitamin D-binding protein	19.2	19.2276	474	52.917
P02787	TRFE	Serotransferrin	53.7	23.7995	698	77.049
P02788	TRFL	Lactotransferrin	90.8	31.0834	710	78.181
P02790	HEMO	Hemopexin	9.1	17.875	462	51.676
P02814	SMR3B	Submaxillary gland androgen-regulated protein 3B	65.8	18.5859	79	8.1875
P03950	ANGI	Angiogenin	59.9	19.9005	147	16.55
P03973	SLPI	Antileukoproteinase	75.8	24.9627	132	14.326
P04004	VTNC	Vitronectin	9.4	17.5474	478	54.305
P04040	CATA	Catalase	6.8	15.5321	527	59.755
P04066	FUCO	Tissue alpha-L-fucosidase	7.9	16.605	466	53.688
P04075	ALDOA	Fructose-bisphosphate aldolase A	49.2	20.7152	364	39.42
P04080	CYTB	Cystatin-B	45.9	17.0937	98	11.139
P04083	ANXA1	Annexin A1	74.6	23.6605	346	38.714
P04155	TFF1	Trefoil factor 1	32.1	19.3585	84	9.1494
P04156	PRIO	Major prion protein	4.7	15.8486	253	27.661
P04211	LV743	Immunoglobulin lambda variable 7-43	13.7	15.79	117	12.451
P04259	K2C6B	Keratin, type II cytoskeletal 6B	59		564	60.066
P04264	K2C1	Keratin, type II cytoskeletal 1	68	26.4106	644	66.038
P04406	G3P	Glyceraldehyde-3-phosphate dehydrogenase	54.9	22.8462	335	36.053
P04432	KVD39	Immunoglobulin kappa variable 1D-39	31.6	20.2774	117	12.737
P04433	KV311	Immunoglobulin kappa variable 3-11	32.2	20.6879	115	12.575
P04632	CPNS1	Calpain small subunit 1	14.2	17.2306	268	28.315
P04792	HSPB1	Heat shock protein beta-1	74.6	22.7059	205	22.782
P05089	ARGI1	Arginase-1	15.5	16.4851	322	34.735
P05090	APOD	Apolipoprotein D	15.9	18.6915	189	21.275
P05107	ITB2	Integrin beta-2	2.3	14.3416	769	84.79
P05109	S10A8	Protein S100-A8	60.2	22.9936	93	10.834
P05141	ADT2	ADP/ATP translocase 2	3.4	14.6652	298	32.852
P05155	IC1	Plasma protease C1 inhibitor	4.2	14.8176	500	55.154
P05156	CFAI	Complement factor I	6.9	17.774	583	65.75
P05164	PERM	Myeloperoxidase	29.8	20.7715	745	83.868
P05186	PPBT	Alkaline phosphatase, tissue-nonspecific isozyme	10.3	17.2898	524	57.304
P05362	ICAM1	Intercellular adhesion molecule 1	2.6	14.7594	532	57.825
P05787	K2C8	Keratin, type II cytoskeletal 8	20.9	18.0062	483	53.704
P06310	KV230	Immunoglobulin kappa variable 2-30	42.5	20.761	120	13.185
P06312	KV401	Immunoglobulin kappa variable 4-1	19.8	21.6969	121	13.38
P06396	GELS	Gelsolin	50.1	23.9608	782	85.696
P06454	PTMA	Prothymosin alpha	15.3	14.2778	111	12.203
P06576	ATPB	ATP synthase subunit beta, mitochondrial	13.8	18.6216	529	56.559
P06702	S10A9	Protein S100-A9	96.5	23.6937	114	13.242
P06703	S10A6	Protein S100-A6	41.1	17.8411	90	10.18
P06727	APOA4	Apolipoprotein A-IV	7.1	15.8239	396	45.371
P06731	CEAM5	Carcinoembryonic antigen-related cell adhesion molecule 5	3.7	18.4608	702	76.795
P06733	ENOA	Alpha-enolase	47.5	21.6944	434	47.168
P06744	G6PI	Glucose-6-phosphate isomerase	18.8	19.1948	558	63.146
P06748	NPM	Nucleophosmin	5.1	15.7851	294	32.575
P06753	TPM3	Tropomyosin alpha-3 chain	22.1	14.7139	285	32.95
P07195	LDHB	L-lactate dehydrogenase B chain	3.6		334	36.638
P07203	GPX1	Glutathione peroxidase 1	17.2	16.7504	203	22.088
P07237	PDIA1	Protein disulfide-isomerase	29.1	20.6954	508	57.116
P07305	H10	Histone H1.0	6.7	14.6529	194	20.863
P07339	CATD	Cathepsin D	35.7	21.2735	412	44.552
P07355	ANXA2	Annexin A2	71.7	23.8045	339	38.604
P07384	CAN1	Calpain-1 catalytic subunit	2.7	15.4744	714	81.889
P07437	TBB5	Tubulin beta chain	13.7		444	49.67
P07476	INVO	Involucrin	16.1	18.6966	585	68.478
P07602	SAP	Prosaposin	33.6	22.378	524	58.112
P07686	HEXB	Beta-hexosaminidase subunit beta	14	17.2523	556	63.137
P07711	CATL1	Procathepsin L	6.9	16.4125	333	37.564
P07737	PROF1	Profilin-1	47.9	18.786	140	15.054
P07741	APT	Adenine phosphoribosyltransferase	12.8	15.6134	180	19.608
P07858	CATB	Cathepsin B	42.2	23.3324	339	37.821
P07900	HS90A	Heat shock protein HSP 90-alpha	6.4	17.8698	732	84.659
P07910	HNRPC	Heterogeneous nuclear ribonucleoproteins C1/C2	4.2	14.1434	306	33.67
P07951	TPM2	Tropomyosin beta chain	12.3		284	32.85
P07996	TSP1	Thrombospondin-1	8.2	18.6386	1170	129.38
P08118	MSMB	Beta-microseminoprotein	18.4	18.0167	114	12.865
P08133	ANXA6	Annexin A6	2.4	14.546	673	75.872
P08174	DAF	Complement decay-accelerating factor	11	19.3849	381	41.4
P08238	HS90B	Heat shock protein HSP 90-beta	6.4	16.5749	724	83.263
P08246	ELNE	Neutrophil elastase	10.1	18.4707	267	28.518
P08294	SODE	Extracellular superoxide dismutase [Cu-Zn]	18.3	15.7935	240	25.851
P08311	CATG	Cathepsin G	29.4	20.2849	255	28.837
P08493	MGP	Matrix Gla protein	12.6	17.6539	103	12.353
P08571	CD14	Monocyte differentiation antigen CD14	44	21.78	375	40.076
P08582	TRFM	Melanotransferrin	4.6	17.1077	738	80.214
P08603	CFAH	Complement factor H	17	20.862	1231	139.09
P08670	VIME	Vimentin	20	18.2033	466	53.651
P08727	K1C19	Keratin, type I cytoskeletal 19	68.5	24.3114	400	44.105
P08729	K2C7	Keratin, type II cytoskeletal 7	14.3	17.6889	469	51.385
P08758	ANXA5	Annexin A5	6.2	17.6477	320	35.936
P08779	K1C16	Keratin, type I cytoskeletal 16	49	20.5915	473	51.267
P09211	GSTP1	Glutathione S-transferase P	70.5	21.6003	210	23.356
P09228	CYTT	Cystatin-SA	18.4		141	16.445
P09237	MMP7	Matrilysin	15.4	19.2852	267	29.676
P09341	GROA	Growth-regulated alpha protein	23.4	16.4406	107	11.301
P09467	F16P1	Fructose-1,6-bisphosphatase 1	17.2	17.3521	338	36.842
P09525	ANXA4	Annexin A4	8.5	17.2461	319	35.882
P09669	COX6C	Cytochrome c oxidase subunit 6C	17.3	15.7905	75	8.7813
P09758	TACD2	Tumor-associated calcium signal transducer 2	18.6	18.8316	323	35.709
P09958	FURIN	Furin	9.8	17.6666	794	86.677
P0C0L4	CO4A	Complement C4-A	9.3	19.3899	1744	192.78
P0CF74	IGLC6	Immunoglobulin lambda constant 6	53.8		106	11.276
P0DJI8	SAA1	Serum amyloid A-1 protein	27.9	19.6752	122	13.546
P0DJI9	SAA2	Serum amyloid A-2 protein	24.6	20.4732	122	13.527
P0DMV8	HS71A	Heat shock 70 kDa protein 1A	22.5	20.0577	641	70.051
P0DOX2	IGA2	Immunoglobulin alpha-2 heavy chain	51.6	25.0557	455	48.934
P0DOX5	IGG1	Immunoglobulin gamma-1 heavy chain	40.5	22.2457	449	49.328
P0DOX6	IGM	Immunoglobulin mu heavy chain	30.9	15.6377	576	63.485
P0DOX7	IGK	Immunoglobulin kappa light chain	63.6	27.8467	214	23.379
P0DOX8	IGL1	Immunoglobulin lambda-1 light chain	56.9	23.2647	216	22.83
P0DOY2	IGLC2	Immunoglobulin lambda constant 2	96.2	27.0686	106	11.293
P0DOY3	IGLC3	Immunoglobulin lambda constant 3	93.4		106	11.265
P0DP01	HV108	Immunoglobulin heavy variable 1-8	12.8	15.3086	117	12.992
P0DP02	HVC33	Immunoglobulin heavy variable 3-30-3	67.5	20.7681	117	12.989
P0DP03	HVC05	Immunoglobulin heavy variable 3-30-5	67.5	18.3034	117	12.947
P0DP04	HV43D	Immunoglobulin heavy variable 3-43D	44.1		118	13.017
P0DP25	CALM3	Calmodulin-3	10.7	16.2429	149	16.837
P0DTE1	HV383	Probable non-functional immunoglobulin heavy variable 3-38-3	19.1	15.9867	115	12.671
P0DUB6	AMY1A	Alpha-amylase 1A	24.5	19.3189	511	57.767
P10253	LYAG	Lysosomal alpha-glucosidase	2.7	14.6988	952	105.32
P10412	H14	Histone H1.4	29.2	20.4524	219	21.865
P10599	THIO	Thioredoxin	65.7	21.6739	105	11.737
P10809	CH60	60 kDa heat shock protein, mitochondrial	7.2	15.9442	573	61.054
P10909	CLUS	Clusterin	43.4	24.7652	449	52.494
P11021	BIP	Endoplasmic reticulum chaperone BiP	23.2	20.2082	654	72.332
P11142	HSP7C	Heat shock cognate 71 kDa protein	15.3	19.4631	646	70.897
P12259	FA5	Coagulation factor V	4.5	18.4091	2224	251.7
P12273	PIP	Prolactin-inducible protein	77.4	28.4376	146	16.572
P12429	ANXA3	Annexin A3	12.7	16.4379	323	36.375
P12645	BMP3	Bone morphogenetic protein 3	4.7	13.8047	472	53.372
P12724	ECP	Eosinophil cationic protein	17.5	16.5552	160	18.385
P12814	ACTN1	Alpha-actinin-1	9.1	16.9133	892	103.06
P12830	CADH1	Cadherin-1	2.2	14.0865	882	97.455
P13284	GILT	Gamma-interferon-inducible lysosomal thiol reductase	4.4	16.5683	250	27.963
P13639	EF2	Elongation factor 2	2.8	16.9634	858	95.337
P13645	K1C10	Keratin, type I cytoskeletal 10	63.5	25.9047	584	58.826
P13647	K2C5	Keratin, type II cytoskeletal 5	62.2	25.0299	590	62.378
P13688	CEAM1	Carcinoembryonic antigen-related cell adhesion molecule 1	3.2	14.7765	526	57.56
P13693	TCTP	Translationally-controlled tumor protein	11.6	15.2723	172	19.595
P13716	HEM2	Delta-aminolevulinic acid dehydratase	5.2	15.0073	330	36.294
P13726	TF	Tissue factor	11.9	17.0934	295	33.067
P13797	PLST	Plastin-3	6.7	16.909	630	70.81
P13929	ENOB	Beta-enolase	4.1		434	46.986
P13987	CD59	CD59 glycoprotein	28.1	21.5476	128	14.177
P14174	MIF	Macrophage migration inhibitory factor	9.6	15.6711	115	12.476
P14314	GLU2B	Glucosidase 2 subunit beta	16.5	20.18	528	59.425
P14550	AK1A1	Aldo-keto reductase family 1 member A1	10.5	16.7349	325	36.573
P14555	PA2GA	Phospholipase A2, membrane associated	61.1	25.16	144	16.083
P14618	KPYM	Pyruvate kinase PKM	59.7	21.6547	531	57.936
P14625	ENPL	Endoplasmin	10.5	18.8828	803	92.468
P14780	MMP9	Matrix metalloproteinase-9	7.2	16.3517	707	78.457
P14923	PLAK	Junction plakoglobin	16.5	20.9051	745	81.744
P15104	GLNA	Glutamine synthetase	11.5	18.1324	373	42.064
P15144	AMPN	Aminopeptidase N	3.1	17.65	967	109.54
P15153	RAC2	Ras-related C3 botulinum toxin substrate 2	6.2	16.6792	192	21.429
P15291	B4GT1	Beta-1,4-galactosyltransferase 1	11.3	18.3443	398	43.92
P15309	PPAP	Prostatic acid phosphatase	12.4	16.1771	386	44.566
P15311	EZRI	Ezrin	18.9	20.4556	586	69.412
P15328	FOLR1	Folate receptor alpha	15.6	20.4883	257	29.819
P15814	IGLL1	Immunoglobulin lambda-like polypeptide 1	7	15.6705	213	22.963
P15907	SIAT1	Beta-galactoside alpha-2,6-sialyltransferase 1	6.7	16.6474	406	46.604
P15924	DESP	Desmoplakin	18	21.4175	2871	331.77
P15941	MUC1	Mucin-1	4.5	18.078	1255	122.1
P16070	CD44	CD44 antigen	1.6	17.3742	742	81.537
P16401	H15	Histone H1.5	22.1	19.7071	226	22.58
P16403	H12	Histone H1.2	29.1	18.0814	213	21.364
P17066	HSP76	Heat shock 70 kDa protein 6	6.4		643	71.027
P17655	CAN2	Calpain-2 catalytic subunit	2.3	15.0965	700	79.994
P17858	PFKAL	ATP-dependent 6-phosphofructokinase, liver type	2.2	14.4601	780	85.018
P17931	LEG3	Galectin-3	25.6	19.714	250	26.152
P17987	TCPA	T-complex protein 1 subunit alpha	4.1	16.892	556	60.343
P18124	RL7	Large ribosomal subunit protein uL30	7.7	14.7316	248	29.225
P18206	VINC	Vinculin	1.4	14.7361	1134	123.8
P18669	PGAM1	Phosphoglycerate mutase 1	33.9	19.4165	254	28.804
P19012	K1C15	Keratin, type I cytoskeletal 15	23.7	16.3871	456	49.211
P19013	K2C4	Keratin, type II cytoskeletal 4	70	24.7657	520	56.143
P19021	AMD	Peptidyl-glycine alpha-amidating monooxygenase	6.9	17.358	973	108.33
P19113	DCHS	Histidine decarboxylase	1.7	19.7472	662	74.14
P19652	A1AG2	Alpha-1-acid glycoprotein 2	19.4	18.0134	201	23.602
P19957	ELAF	Elafin	52.1	21.5613	117	12.269
P19971	TYPH	Thymidine phosphorylase	3.1	17.0223	482	49.955
P20061	TCO1	Transcobalamin-1	41.3	22.6129	433	48.206
P20073	ANXA7	Annexin A7	3.3	16.0731	488	52.739
P20160	CAP7	Azurocidin	13.5	19.1441	251	26.885
P20618	PSB1	Proteasome subunit beta type-1	5.8	15.5267	241	26.489
P20674	COX5A	Cytochrome c oxidase subunit 5A, mitochondrial	11.3	16.5694	150	16.762
P20810	ICAL	Calpastatin	2.5	14.079	708	76.572
P20827	EFNA1	Ephrin-A1	10.2	15.5007	205	23.787
P20930	FILA	Filaggrin	8.7	19.221	4061	435.16
P21741	MK	Midkine	21.7	17.6038	143	15.585
P21796	VDAC1	Non-selective voltage-gated ion channel VDAC1	7.1	13.7453	283	30.772
P21926	CD9	CD9 antigen	15.4	19.3832	228	25.416
P21980	TGM2	Protein-glutamine gamma-glutamyltransferase 2	13.1	18.6308	687	77.328
P22079	PERL	Lactoperoxidase	49.6	24.0101	712	80.287
P22307	SCP2	Sterol carrier protein 2	2.4	15.8889	547	58.993
P22352	GPX3	Glutathione peroxidase 3	30.1	19.2937	226	25.552
P22528	SPR1B	Cornifin-B	58.4	18.3414	89	9.8875
P22531	SPR2E	Small proline-rich protein 2E	18.1	16.831	72	7.8553
P22626	ROA2	Heterogeneous nuclear ribonucleoproteins A2/B1	10.2	16.0683	353	37.429
P22692	IBP4	Insulin-like growth factor-binding protein 4	6.6	16.3357	258	27.934
P22735	TGM1	Protein-glutamine gamma-glutamyltransferase K	6.9	16.5933	817	89.786
P23083	HV102	Immunoglobulin heavy variable 1-2	23.9	19.8425	117	13.085
P23284	PPIB	Peptidyl-prolyl cis-trans isomerase B	5.6	15.8546	216	23.742
P23526	SAHH	Adenosylhomocysteinase	3.5	15.4645	432	47.716
P23528	COF1	Cofilin-1	54.2	20.5543	166	18.502
P24158	PRTN3	Myeloblastin	4.7	17.8517	256	27.807
P24592	IBP6	Insulin-like growth factor-binding protein 6	5.4	14.7189	240	25.322
P25311	ZA2G	Zinc-alpha-2-glycoprotein	69.5	28.1432	298	34.258
P25705	ATPA	ATP synthase subunit alpha, mitochondrial	8.7	16.216	553	59.75
P25774	CATS	Cathepsin S	4.2	16.212	331	37.495
P25786	PSA1	Proteasome subunit alpha type-1	5.7	13.9167	263	29.555
P25788	PSA3	Proteasome subunit alpha type-3	4.7	15.5299	255	28.433
P25815	S100P	Protein S100-P	17.9	18.7942	95	10.4
P26038	MOES	Moesin	5.7	15.719	577	67.819
P26447	S10A4	Protein S100-A4	38.6	21.5034	101	11.728
P26572	MGAT1	Alpha-1,3-mannosyl-glycoprotein 2-beta-N-acetylglucosaminyltransferase	8.8	14.5531	445	50.878
P26583	HMGB2	High mobility group protein B2	14.4	15.994	209	24.033
P27348	1433T	14-3-3 protein theta	9.8	16.1325	245	27.764
P27797	CALR	Calreticulin	13.4	18.5715	417	48.141
P27824	CALX	Calnexin	2.4	16.9265	592	67.567
P28066	PSA5	Proteasome subunit alpha type-5	7.9	15.722	241	26.411
P28482	MK01	Mitogen-activated protein kinase 1	5.3	14.5134	360	41.389
P28799	GRN	Progranulin	25.6	21.2616	593	63.544
P28838	AMPL	Cytosol aminopeptidase	7.7	17.2416	519	56.166
P29034	S10A2	Protein S100-A2	17.3	14.9561	98	11.117
P29401	TKT	Transketolase	19.7	18.6186	623	67.877
P29508	SPB3	Serpin B3	28.2	20.7745	390	44.564
P29692	EF1D	Elongation factor 1-delta	5.7	14.184	281	31.121
P30041	PRDX6	Peroxiredoxin-6	25.4	18.8445	224	25.035
P30044	PRDX5	Peroxiredoxin-5, mitochondrial	23.8	18.7426	214	22.086
P30085	KCY	UMP-CMP kinase	27	18.1047	196	22.222
P30086	PEBP1	Phosphatidylethanolamine-binding protein 1	24.1	15.7258	187	21.057
P30101	PDIA3	Protein disulfide-isomerase A3	14.3	19.7398	505	56.782
P30153	2AAA	Serine/threonine-protein phosphatase 2A 65 kDa regulatory subunit A alpha isoform	5.4	16.0398	589	65.308
P30740	ILEU	Leukocyte elastase inhibitor	33.2	21.5144	379	42.741
P30838	AL3A1	Aldehyde dehydrogenase, dimeric NADP-preferring	15.5	19.5099	453	50.394
P31025	LCN1	Lipocalin-1	78.4	27.8732	176	19.25
P31146	COR1A	Coronin-1A	6.1	17.0491	461	51.026
P31151	S10A7	Protein S100-A7	33.7	18.2209	101	11.471
P31944	CASPE	Caspase-14	22.3	19.7848	242	27.679
P31946	1433B	14-3-3 protein beta/alpha	10.6	17.9687	246	28.082
P31947	1433S	14-3-3 protein sigma	58.5	20.9973	248	27.774
P31949	S10AB	Protein S100-A11	86.7	21.868	105	11.74
P32119	PRDX2	Peroxiredoxin-2	24.2	18.7735	198	21.892
P32320	CDD	Cytidine deaminase	6.8	15.6142	146	16.185
P33778	H2B1B	Histone H2B type 1-B	30.2		126	13.95
P34096	RNAS4	Ribonuclease 4	59.2	21.8299	147	16.84
P35321	SPR1A	Cornifin-A	59.6	18.2062	89	9.8774
P35527	K1C9	Keratin, type I cytoskeletal 9	62.6	25.172	623	62.064
P35579	MYH9	Myosin-9	6.9	19.1845	1960	226.53
P35908	K22E	Keratin, type II cytoskeletal 2 epidermal	61.8	13.5605	639	65.432
P36952	SPB5	Serpin B5	12.5	17.2379	375	42.1
P36955	PEDF	Pigment epithelium-derived factor	17.9	17.8181	418	46.312
P37802	TAGL2	Transgelin-2	18.6	17.5491	199	22.391
P37837	TALDO	Transaldolase	10.1	16.6545	337	37.54
P40121	CAPG	Macrophage-capping protein	4.3	14.8841	348	38.498
P40189	IL6RB	Interleukin-6 receptor subunit beta	1.9	15.692	918	103.54
P40394	ADH7	All-trans-retinol dehydrogenase [NAD(+)] ADH7	7.3	16.3467	386	41.481
P40925	MDHC	Malate dehydrogenase, cytoplasmic	9.6	17.0666	334	36.426
P40926	MDHM	Malate dehydrogenase, mitochondrial	6.5	15.4944	338	35.503
P41218	MNDA	Myeloid cell nuclear differentiation antigen	3.4	13.9128	407	45.836
P42694	HELZ	Probable helicase with zinc finger domain	1.1	19.5079	1942	218.97
P43251	BTD	Biotinidase	7	17.0932	543	61.132
P43490	NAMPT	Nicotinamide phosphoribosyltransferase	7.7	17.6787	491	55.52
P45880	VDAC2	Voltage-dependent anion-selective channel protein 2	11.6	15.721	294	31.566
P46940	IQGA1	Ras GTPase-activating-like protein IQGAP1	5.1	18.1066	1657	189.25
P47755	CAZA2	F-actin-capping protein subunit alpha-2	3.5		286	32.949
P47756	CAPZB	F-actin-capping protein subunit beta	10.3	16.5585	272	30.628
P47895	AL1A3	Retinaldehyde dehydrogenase 3	2.9	14.843	512	56.108
P47929	LEG7	Galectin-7	41.9	18.2145	136	15.075
P48594	SPB4	Serpin B4	9.7		390	44.853
P48723	HSP13	Heat shock 70 kDa protein 13	10.8	17.7481	471	51.927
P49257	LMAN1	Protein ERGIC-53	8.6	16.3123	510	57.548
P49368	TCPG	T-complex protein 1 subunit gamma	4.8	16.2043	545	60.533
P49748	ACADV	Very long-chain specific acyl-CoA dehydrogenase, mitochondrial	2.9	13.8376	655	70.389
P49750	YLPM1	YLP motif-containing protein 1	0.7	16.9872	2146	241.64
P49773	HINT1	Adenosine 5-monophosphoramidase HINT1	30.2	16.4083	126	13.802
P49788	TIG1	Retinoic acid receptor responder protein 1	36.7	22.3319	294	33.285
P49862	KLK7	Kallikrein-7	11.5	16.3762	253	27.524
P49913	CAMP	Cathelicidin antimicrobial peptide	6.5	15.7831	170	19.301
P50238	CRIP1	Cysteine-rich protein 1	49.4	20.0953	77	8.5328
P50395	GDIB	Rab GDP dissociation inhibitor beta	26.5	17.4929	445	50.663
P50502	F10A1	Hsc70-interacting protein	3.8	13.141	369	41.331
P50591	TNF10	Tumor necrosis factor ligand superfamily member 10	4.3	16.0345	281	32.509
P50995	ANX11	Annexin A11	10.3	17.7158	505	54.389
P51648	AL3A2	Aldehyde dehydrogenase family 3 member A2	2.5		485	54.847
P52209	6PGD	6-phosphogluconate dehydrogenase, decarboxylating	26.1	20.249	483	53.139
P52565	GDIR1	Rho GDP-dissociation inhibitor 1	8.3	16.4346	204	23.207
P52566	GDIR2	Rho GDP-dissociation inhibitor 2	18.9	18.1929	201	22.988
P52907	CAZA1	F-actin-capping protein subunit alpha-1	8.4	17.5769	286	32.922
P52943	CRIP2	Cysteine-rich protein 2	13.5	15.9021	208	22.492
P53634	CATC	Dipeptidyl peptidase 1	5.4	14.989	463	51.853
P54108	CRIS3	Cysteine-rich secretory protein 3	15.1	18.0668	245	27.63
P55000	SLUR1	Secreted Ly-6/uPAR-related protein 1	24.3	14.0652	103	11.186
P55058	PLTP	Phospholipid transfer protein	13.2	19.3363	493	54.739
P55064	AQP5	Aquaporin-5	8.3	19.0179	265	28.292
P55072	TERA	Transitional endoplasmic reticulum ATPase	3.6	16.1224	806	89.321
P55259	GP2	Pancreatic secretory granule membrane major glycoprotein GP2	2.8	14.8592	537	59.48
P55795	HNRH2	Heterogeneous nuclear ribonucleoprotein H2	3.6	14.7318	449	49.263
P58107	EPIPL	Epiplakin	4.7	18.1384	5088	555.65
P58546	MTPN	Myotrophin	23.7	14.4808	118	12.895
P59666	DEF3	Neutrophil defensin 3	20.2	23.9717	94	10.245
P60174	TPIS	Triosephosphate isomerase	58.2	21.0478	249	26.669
P60660	MYL6	Myosin light polypeptide 6	42.4	20.7311	151	16.93
P60709	ACTB	Actin, cytoplasmic 1	71.2	24.7066	375	41.736
P60903	S10AA	Protein S100-A10	35.1	17.837	97	11.203
P60953	CDC42	Cell division control protein 42 homolog	14.1	17.556	191	21.258
P60981	DEST	Destrin	7.3		165	18.506
P61019	RAB2A	Ras-related protein Rab-2A	9	13.9543	212	23.545
P61158	ARP3	Actin-related protein 3	4.1	15.3489	418	47.371
P61160	ARP2	Actin-related protein 2	10.7	15.1968	394	44.76
P61163	ACTZ	Alpha-centractin	8	13.8755	376	42.613
P61586	RHOA	Transforming protein RhoA	15	16.5615	193	21.768
P61626	LYSC	Lysozyme C	87.2	29.3802	148	16.537
P61769	B2MG	Beta-2-microglobulin	71.4	25.5841	119	13.714
P61916	NPC2	NPC intracellular cholesterol transporter 2	25.8	18.7889	151	16.57
P61978	HNRPK	Heterogeneous nuclear ribonucleoprotein K	3.7	16.8036	463	50.976
P61981	1433G	14-3-3 protein gamma	10.5		247	28.302
P62258	1433E	14-3-3 protein epsilon	15.3	19.2172	255	29.174
P62328	TYB4	Thymosin beta-4	75	22.1309	44	5.0526
P62424	RL7A	Large ribosomal subunit protein eL8	11.3	15.5054	266	29.995
P62805	H4	Histone H4	57.3	21.1921	103	11.367
P62873	GBB1	Guanine nucleotide-binding protein G(I)/G(S)/G(T) subunit beta-1	5.3	15.3317	340	37.377
P62937	PPIA	Peptidyl-prolyl cis-trans isomerase A	78.8	21.8112	165	18.012
P63000	RAC1	Ras-related C3 botulinum toxin substrate 1	6.2		192	21.45
P63104	1433Z	14-3-3 protein zeta/delta	38.4	21.1442	245	27.745
P63167	DYL1	Dynein light chain 1, cytoplasmic	13.5	14.9583	89	10.366
P63241	IF5A1	Eukaryotic translation initiation factor 5A-1	20.1	17.6561	154	16.832
P63261	ACTG	Actin, cytoplasmic 2	71.2	22.1026	375	41.792
P63313	TYB10	Thymosin beta-10	36.4	19.2596	44	5.0256
P67936	TPM4	Tropomyosin alpha-4 chain	28.2	18.3325	248	28.521
P68104	EF1A1	Elongation factor 1-alpha 1	20.3	19.05	462	50.14
P68133	ACTS	Actin, alpha skeletal muscle	32.6	20.2513	377	42.051
P68363	TBA1B	Tubulin alpha-1B chain	5.5	17.26	451	50.151
P68366	TBA4A	Tubulin alpha-4A chain	5.6		448	49.924
P68371	TBB4B	Tubulin beta-4B chain	17.8	19.1805	445	49.83
P78371	TCPB	T-complex protein 1 subunit beta	4.1	14.6266	535	57.488
P78386	KRT85	Keratin, type II cuticular Hb5	1.4		507	55.802
P80188	NGAL	Neutrophil gelatinase-associated lipocalin	76.3	23.4994	198	22.588
P80303	NUCB2	Nucleobindin-2	60	22.9132	420	50.222
P80511	S10AC	Protein S100-A12	54.3	20.023	92	10.575
P80748	LV321	Immunoglobulin lambda variable 3-21	48.7	20.9036	117	12.446
P81605	DCD	Dermcidin	47.3	21.0019	110	11.284
P98088	MUC5A	Mucin-5AC	12.4	22.0553	5654	585.56
P98095	FBLN2	Fibulin-2	0.8	17.1417	1184	126.57
P98160	PGBM	Basement membrane-specific heparan sulfate proteoglycan core protein	40.6	25.5716	4391	468.83
Q00610	CLH1	Clathrin heavy chain 1	2.4	17.2076	1675	191.61
Q01459	DIAC	Di-N-acetylchitobiase	10.1	17.1561	385	43.759
Q01469	FABP5	Fatty acid-binding protein 5	63.7	19.9866	135	15.164
Q01518	CAP1	Adenylyl cyclase-associated protein 1	8.6	17.1493	475	51.901
Q02413	DSG1	Desmoglein-1	12.8	19.1909	1049	113.75
Q02487	DSC2	Desmocollin-2	4.7	18.9538	901	99.961
Q02809	PLOD1	Procollagen-lysine,2-oxoglutarate 5-dioxygenase 1	24.2	20.5854	727	83.549
Q02818	NUCB1	Nucleobindin-1	44	21.3507	461	53.879
Q03591	FHR1	Complement factor H-related protein 1	8.8	15.6205	330	37.65
Q04609	FOLH1	Glutamate carboxypeptidase 2	11.7	18.9932	750	84.33
Q04695	K1C17	Keratin, type I cytoskeletal 17	28	16.4641	432	48.105
Q06828	FMOD	Fibromodulin	10.6	18.1403	376	43.178
Q06830	PRDX1	Peroxiredoxin-1	50.3	20.0215	199	22.11
Q07654	TFF3	Trefoil factor 3	36.2	17.82	80	8.641
Q08188	TGM3	Protein-glutamine gamma-glutamyltransferase E	1.9	15.2096	693	76.631
Q08380	LG3BP	Galectin-3-binding protein	41.9	24.7565	585	65.33
Q08554	DSC1	Desmocollin-1	3.6	17.4194	894	99.986
Q09666	AHNK	Neuroblast differentiation-associated protein AHNAK	1.5	14.7316	5890	629.09
Q11201	SIA4A	CMP-N-acetylneuraminate-beta-galactosamide-alpha-2,3-sialyltransferase 1	10	17.1247	340	39.075
Q12805	FBLN3	EGF-containing fibulin-like extracellular matrix protein 1	8.5	16.5805	493	54.64
Q12926	ELAV2	ELAV-like protein 2	5.8	18.0885	359	39.503
Q13162	PRDX4	Peroxiredoxin-4	29.5	18.4829	271	30.54
Q13217	DNJC3	DnaJ homolog subfamily C member 3	33.3	20.997	504	57.579
Q13228	SBP1	Methanethiol oxidase	4.7	15.6955	472	52.39
Q13296	SG2A2	Mammaglobin-A	12.9	19.9239	93	10.499
Q13421	MSLN	Mesothelin	44	24.5103	630	68.985
Q13438	OS9	Protein OS-9	7.8	17.6337	667	75.561
Q13510	ASAH1	Acid ceramidase	3	15.8567	395	44.659
Q13591	SEM5A	Semaphorin-5A	1.5	22.0452	1074	120.61
Q13835	PKP1	Plakophilin-1	13.5	19.4357	747	82.86
Q13867	BLMH	Bleomycin hydrolase	16.5	18.3325	455	52.562
Q14050	CO9A3	Collagen alpha-3(IX) chain	3.1	17.9347	684	63.615
Q14118	DAG1	Dystroglycan 1	5.6	17.8243	895	97.44
Q14508	WFDC2	WAP four-disulfide core domain protein 2	11.3	21.3478	124	12.993
Q14515	SPRL1	SPARC-like protein 1	16.7	20.1326	664	75.207
Q14525	KT33B	Keratin, type I cuticular Ha3-II	4.5	18.1585	404	46.213
Q14697	GANAB	Neutral alpha-glucosidase AB	28.3	21.3264	944	106.87
Q14764	MVP	Major vault protein	1.2	16.0911	893	99.326
Q14894	CRYM	Ketimine reductase mu-crystallin	5.4	14.9682	314	33.775
Q15084	PDIA6	Protein disulfide-isomerase A6	7.5	16.7444	440	48.121
Q15149	PLEC	Plectin	0.3	15.1012	4684	531.78
Q15293	RCN1	Reticulocalbin-1	20.5	18.9317	331	38.89
Q15365	PCBP1	Poly(rC)-binding protein 1	7.9	17.5093	356	37.497
Q15782	CH3L2	Chitinase-3-like protein 2	30	20.726	390	43.5
Q15828	CYTM	Cystatin-M	13.4	13.3567	149	16.511
Q15843	NEDD8	NEDD8	17.3	14.3401	81	9.0714
Q15847	ADIRF	Adipogenesis regulatory factor	30.3	19.0972	76	7.8547
Q15904	VAS1	V-type proton ATPase subunit S1	7.4	15.6403	470	52.025
Q16270	IBP7	Insulin-like growth factor-binding protein 7	29.8	18.7911	282	29.13
Q16378	PROL4	Proline-rich protein 4	32.8	28.4032	134	15.097
Q16610	ECM1	Extracellular matrix protein 1	2.4	16.0757	540	60.673
Q16651	PRSS8	Prostasin	19.8	20.0931	343	36.431
Q16769	QPCT	Glutaminyl-peptide cyclotransferase	6.1	16.0077	361	40.876
Q24JP5	T132A	Transmembrane protein 132A	3.7	17.2749	1023	110.11
Q2I0M4	LRC26	Leucine-rich repeat-containing protein 26	5.7	17.0788	334	34.856
Q2M2I5	K1C24	Keratin, type I cytoskeletal 24	18.1	18.012	525	55.087
Q3SY84	K2C71	Keratin, type II cytoskeletal 71	6.3	17.934	523	57.291
Q562R1	ACTBL	Beta-actin-like protein 2	13		376	42.003
Q5D862	FILA2	Filaggrin-2	7.5	19.3459	2391	248.07
Q5SGD2	PPM1L	Protein phosphatase 1L	3.6	14.5824	360	41.053
Q5T749	KPRP	Keratinocyte proline-rich protein	19.2	20.0289	579	64.135
Q5TEC6	H37	Histone H3-7	14.7	16.9095	136	15.43
Q5XKE5	K2C79	Keratin, type II cytoskeletal 79	14.8		535	57.835
Q6FI13	H2A2A	Histone H2A type 2-A	35.4	22.2596	130	14.095
Q6KB66	K2C80	Keratin, type II cytoskeletal 80	3.8	14.2996	452	50.525
Q6MZM9	PRR27	Proline-rich protein 27	23.7	22.5266	219	22.72
Q6NUJ1	SAPL1	Proactivator polypeptide-like 1	3.6	17.3593	521	56.626
Q6P531	GGT6	Glutathione hydrolase 6	4.3	16.0924	493	50.509
Q6PCB0	VWA1	von Willebrand factor A domain-containing protein 1	10.3	17.5385	445	46.804
Q6UWP8	SBSN	Suprabasin	9.2	12.5901	590	60.54
Q6UXB2	CXL17	C-X-C motif chemokine 17	47.1	21.4599	119	13.819
Q6UXB3	LYPD2	Ly6/PLAUR domain-containing protein 2	11.2	18.9393	125	13.115
Q6ZVX7	FBX50	F-box only protein 50	11.6	17.4841	275	30.847
Q71DI3	H32	Histone H3.2	38.2	20.3011	136	15.388
Q7Z3Y8	K1C27	Keratin, type I cytoskeletal 27	6.5	15.6813	459	49.823
Q7Z3Z0	K1C25	Keratin, type I cytoskeletal 25	10	16.9361	450	49.317
Q7Z406	MYH14	Myosin-14	7.6	18.8159	1995	227.87
Q7Z794	K2C1B	Keratin, type II cytoskeletal 1b	9	16.7086	578	61.802
Q7Z7A1	CNTRL	Centriolin	0.5	17.8021	2325	268.88
Q7Z7D3	VTCN1	V-set domain-containing T-cell activation inhibitor 1	5	15.5801	282	30.878
Q86SF2	GALT7	N-acetylgalactosaminyltransferase 7	3.5	16.9172	657	75.388
Q86SQ4	AGRG6	Adhesion G-protein coupled receptor G6	2.4	17.2937	1221	136.69
Q86T26	TM11B	Transmembrane protease serine 11B	10.1	17.8718	416	46.337
Q86UD1	OAF	Out at first protein homolog	4	14.6746	273	30.688
Q86VR7	VS10L	V-set and immunoglobulin domain-containing protein 10-like	5.5	17.5829	867	91.624
Q86X29	LSR	Lipolysis-stimulated lipoprotein receptor	8.2	19.5434	649	71.438
Q86YZ3	HORN	Hornerin	9	17.1485	2850	282.39
Q8IWU5	SULF2	Extracellular sulfatase Sulf-2	1.4	15.5569	870	100.45
Q8IZA0	K319L	Dyslexia-associated protein KIAA0319-like protein	1.2	15.5176	1049	115.66
Q8N1N4	K2C78	Keratin, type II cytoskeletal 78	24.6	19.9403	520	56.865
Q8N474	SFRP1	Secreted frizzled-related protein 1	42	22.5822	314	35.385
Q8NBJ4	GOLM1	Golgi membrane protein 1	12.2	17.8001	401	45.333
Q8NCL4	GALT6	Polypeptide N-acetylgalactosaminyltransferase 6	6.4	18.3439	622	71.158
Q8NES3	LFNG	Beta-1,3-N-acetylglucosaminyltransferase lunatic fringe	3.7	15.3958	379	41.773
Q8NFU3	TSTD1	Thiosulfate:glutathione sulfurtransferase	20.9	16.9164	115	12.53
Q8TAX7	MUC7	Mucin-7	5.6	17.0647	377	39.158
Q8TBA6	GOGA5	Golgin subfamily A member 5	4.1	18.3063	731	83.023
Q8TE68	ES8L1	Epidermal growth factor receptor kinase substrate 8-like protein 1	2.1	14.4665	723	80.25
Q8TER0	SNED1	Sushi, nidogen and EGF-like domain-containing protein 1	2.1	18.6134	1413	152.2
Q8TF30	WHAMM	WASP homolog-associated protein with actin, membranes and microtubules	2.1	21.5292	809	90.923
Q8WUM4	PDC6I	Programmed cell death 6-interacting protein	11.2	17.3414	868	96.022
Q8WVV4	POF1B	Protein POF1B	12.7	17.973	589	68.064
Q8WXG9	AGRV1	Adhesion G-protein coupled receptor V1	0.1	19.4727	6306	693.06
Q8WXI7	MUC16	Mucin-16	0.5	17.4178	14507	1519.2
Q92520	FAM3C	Protein FAM3C	5.3	16.6379	227	24.68
Q92743	HTRA1	Serine protease HTRA1	18.3	20.5161	480	51.286
Q92747	ARC1A	Actin-related protein 2/3 complex subunit 1A	5.1	14.8012	370	41.569
Q92817	EVPL	Envoplakin	12.5	19.9411	2033	231.6
Q92896	GSLG1	Golgi apparatus protein 1	11.1	20.0259	1179	134.55
Q93077	H2A1C	Histone H2A type 1-C	35.4	16.0154	130	14.105
Q969H8	MYDGF	Myeloid-derived growth factor	11.6	14.7043	173	18.795
Q969R5	LMBL2	Lethal(3)malignant brain tumor-like protein 2	2.7	23.2374	705	79.109
Q969X2	SIA7F	Alpha-N-acetylgalactosaminide alpha-2,6-sialyltransferase 6	5.1	14.1971	333	38.067
Q96BQ1	FAM3D	Protein FAM3D	25.4	19.7729	224	24.963
Q96DA0	PAUF	Pancreatic adenocarcinoma up-regulated factor	59.3	22.7797	172	18.878
Q96DR8	MUCL1	Mucin-like protein 1	10	18.761	90	9.0391
Q96EU7	C1GLC	C1GALT1-specific chaperone 1	10.1	18.4794	318	36.382
Q96FQ6	S10AG	Protein S100-A16	33	17.1257	103	11.801
Q96FW1	OTUB1	Ubiquitin thioesterase OTUB1	7	15.8681	271	31.284
Q96KP4	CNDP2	Cytosolic non-specific dipeptidase	2.5	15.0927	475	52.878
Q96P63	SPB12	Serpin B12	3.5	16.0609	405	46.276
Q96Q89	KI20B	Kinesin-like protein KIF20B	0.5	22.9275	1820	210.63
Q96QR1	SG3A1	Secretoglobin family 3A member 1	18.3	13.9252	104	10.1
Q96S96	PEBP4	Phosphatidylethanolamine-binding protein 4	47.6	20.7235	227	25.733
Q96TA1	NIBA2	Protein Niban 2	4.6	15.7101	746	84.137
Q99497	PARK7	Parkinson disease protein 7	16.9	16.3621	189	19.891
Q99519	NEUR1	Sialidase-1	2.7	14.3478	415	45.467
Q99538	LGMN	Legumain	3	14.4113	433	49.411
Q99574	NEUS	Neuroserpin	10.7	19.0075	410	46.426
Q99880	H2B1L	Histone H2B type 1-L	39.7	21.1787	126	13.952
Q99935	PROL1	Opiorphin prepropeptide	37.1	27.3884	248	27.216
Q9BRA2	TXD17	Thioredoxin domain-containing protein 17	11.4	15.9089	123	13.941
Q9BRK5	CAB45	45 kDa calcium-binding protein	43.4	20.5305	362	41.806
Q9BS26	ERP44	Endoplasmic reticulum resident protein 44	15.5	16.0671	406	46.971
Q9BW04	SARG	Specifically androgen-regulated gene protein	6.8	15.8478	601	63.964
Q9BW30	TPPP3	Tubulin polymerization-promoting protein family member 3	8.5	14.3577	176	18.985
Q9BWS9	CHID1	Chitinase domain-containing protein 1	10.2	16.5896	393	44.94
Q9BXU0	TEX12	Testis-expressed protein 12	13	21.6561	123	14.107
Q9BYD5	CNFN	Cornifelin	43.8	18.2933	112	12.376
Q9C075	K1C23	Keratin, type I cytoskeletal 23	7.1	15.0094	422	48.131
Q9GZM7	TINAL	Tubulointerstitial nephritis antigen-like	8.8	17.3697	467	52.387
Q9GZN4	BSSP4	Brain-specific serine protease 4	4.1	15.8746	317	33.731
Q9GZZ8	LACRT	Extracellular glycoprotein lacritin	47.1	28.2027	138	14.246
Q9H173	SIL1	Nucleotide exchange factor SIL1	1.7	14.5021	461	52.084
Q9H299	SH3L3	SH3 domain-binding glutamic acid-rich-like protein 3	31.2	17.2512	93	10.438
Q9H2G2	SLK	STE20-like serine/threonine-protein kinase	1.2	14.599	1235	142.69
Q9H3R0	KDM4C	Lysine-specific demethylase 4C	2	14.2529	1056	119.98
Q9HAT2	SIAE	Sialate O-acetylesterase	4.8	14.1194	523	58.314
Q9HBR0	S38AA	Solute carrier family 38 member 10	5.6	17.2988	1119	119.76
Q9HC84	MUC5B	Mucin-5B	0.4		5762	596.33
Q9HCY8	S10AE	Protein S100-A14	28.8	17.8565	104	11.662
Q9HD89	RETN	Resistin	21.3	14.3638	108	11.419
Q9NQX5	NPDC1	Neural proliferation differentiation and control protein 1	8	14.3456	325	34.516
Q9NRA1	PDGFC	Platelet-derived growth factor C	13.9	17.9409	345	39.029
Q9NRJ3	CCL28	C-C motif chemokine 28	11.8	13.9983	127	14.279
Q9NYL9	TMOD3	Tropomodulin-3	5.7	18.9251	352	39.594
Q9NZP8	C1RL	Complement C1r subcomponent-like protein	3.5	17.1438	487	53.498
Q9NZT1	CALL5	Calmodulin-like protein 5	21.2	17.9887	146	15.892
Q9UBC9	SPRR3	Small proline-rich protein 3	47.3	19.4237	169	18.154
Q9UBG3	CRNN	Cornulin	42.6	21.1181	495	53.533
Q9UBQ7	GRHPR	Glyoxylate reductase/hydroxypyruvate reductase	5.8	13.3589	328	35.668
Q9UBR2	CATZ	Cathepsin Z	4.6	15.7182	303	33.868
Q9UBT3	DKK4	Dickkopf-related protein 4	5.4	16.3429	224	24.875
Q9UBX7	KLK11	Kallikrein-11	7.1	16.2827	282	31.059
Q9UGM3	DMBT1	Deleted in malignant brain tumors 1 protein	40.7	26.7222	2413	260.73
Q9UJJ9	GNPTG	N-acetylglucosamine-1-phosphotransferase subunit gamma	13.4	16.3809	305	33.973
Q9UJU6	DBNL	Drebrin-like protein	7.2	16.4835	430	48.207
Q9UKR3	KLK13	Kallikrein-13	5.8	15.02	277	30.57
Q9ULV0	MYO5B	Unconventional myosin-Vb	0.8	14.7397	1848	213.67
Q9ULZ3	ASC	Apoptosis-associated speck-like protein containing a CARD	8.7	14.9845	195	21.627
Q9UNW1	MINP1	Multiple inositol polyphosphate phosphatase 1	4.1	15.0289	487	55.051
Q9Y4L1	HYOU1	Hypoxia up-regulated protein 1	6.8	17.5677	999	111.33

## Sheet: 36) S12 (687)
S12 (687): The 687 proteins identified in individual sample S12 using Protocol F
Accession	Gene Name	Protein Description	Protein Coverage	Log 2 Protein Intensity	Protein Length	Protein Molecular Weight (kDa)
A0A075B6H7	KV37	Probable non-functional immunoglobulin kappa variable 3-7	7.8		116	12.783
A0A075B6H9	LV469	Immunoglobulin lambda variable 4-69	21.8	15.9434	119	12.773
A0A075B6I0	LV861	Immunoglobulin lambda variable 8-61	13.1	17.6768	122	12.814
A0A075B6J9	LV218	Immunoglobulin lambda variable 2-18	28.8	17.5817	118	12.412
A0A075B6K0	LV316	Immunoglobulin lambda variable 3-16	17.4	16.2823	115	12.466
A0A075B6K4	LV310	Immunoglobulin lambda variable 3-10	7.8	18.9571	115	12.441
A0A075B6K5	LV39	Immunoglobulin lambda variable 3-9	49.6	17.0054	115	12.332
A0A075B6R2	HV404	Immunoglobulin heavy variable 4-4	31.6	16.8467	117	12.848
A0A075B6R9	KVD24	Probable non-functional immunoglobulin kappa variable 2D-24	38.3		120	13.079
A0A075B6S2	KVD29	Immunoglobulin kappa variable 2D-29	16.7		120	13.143
A0A075B6S5	KV127	Immunoglobulin kappa variable 1-27	13.7		117	12.711
A0A075B6S6	KVD30	Immunoglobulin kappa variable 2D-30	10.8		120	13.215
A0A087WSX0	LV545	Immunoglobulin lambda variable 5-45	13.8	15.7674	123	13.162
A0A087WSY6	KVD15	Immunoglobulin kappa variable 3D-15	26.1	14.7731	115	12.534
A0A0A0MS14	HV145	Immunoglobulin heavy variable 1-45	9.4	14.4783	117	13.508
A0A0A0MS15	HV349	Immunoglobulin heavy variable 3-49	21	18.0402	119	13.056
A0A0B4J1V0	HV315	Immunoglobulin heavy variable 3-15	31.1	18.7467	119	12.926
A0A0B4J1V1	HV321	Immunoglobulin heavy variable 3-21	25.6	16.5582	117	12.839
A0A0B4J1V6	HV373	Immunoglobulin heavy variable 3-73	9.2		119	12.858
A0A0B4J1X5	HV374	Immunoglobulin heavy variable 3-74	25.6	12.5867	117	12.839
A0A0B4J1X8	HV343	Immunoglobulin heavy variable 3-43	9.3		118	13.077
A0A0B4J1Y9	HV372	Immunoglobulin heavy variable 3-72	25.2	16.4821	119	13.203
A0A0C4DH25	KVD20	Immunoglobulin kappa variable 3D-20	13.8		116	12.515
A0A0C4DH29	HV103	Immunoglobulin heavy variable 1-3	9.4		117	13.008
A0A0C4DH31	HV118	Immunoglobulin heavy variable 1-18	36.8	17.5777	117	12.82
A0A0C4DH34	HV428	Immunoglobulin heavy variable 4-28	12.8	17.7551	117	13.124
A0A0C4DH35	HV335	Probable non-functional immunoglobulin heavy variable 3-35	9.4	16.1544	117	12.81
A0A0C4DH36	HV338	Probable non-functional immunoglobulin heavy variable 3-38	25.9	15.8996	116	12.758
A0A0C4DH67	KV108	Immunoglobulin kappa variable 1-8	32.2	18.0102	115	12.537
A0A0C4DH68	KV224	Immunoglobulin kappa variable 2-24	38.3	19.6271	120	13.079
A0A0J9YX35	HV64D	Immunoglobulin heavy variable 3-64D	18.8	15.9053	117	12.822
A0M8Q6	IGLC7	Immunoglobulin lambda constant 7	53.8	16.7063	106	11.253
A2NJV5	KV229	Immunoglobulin kappa variable 2-29	16.7	20.4614	120	13.085
A8K2U0	A2ML1	Alpha-2-macroglobulin-like protein 1	1.6	15.6786	1454	161.1
B0FP48	UPK3L	Uroplakin-3b-like protein 1	11	16.6263	263	28.385
O00151	PDLI1	PDZ and LIM domain protein 1	8.5	17.4251	329	36.071
O00299	CLIC1	Chloride intracellular channel protein 1	19.5	19.0284	241	26.922
O00391	QSOX1	Sulfhydryl oxidase 1	14.5	19.7724	747	82.577
O00560	SDCB1	Syntenin-1	25.8	16.7068	298	32.444
O00584	RNT2	Ribonuclease T2	31.2	18.8228	256	29.48
O14513	NCKP5	Nck-associated protein 5	0.4	14.8323	1909	208.53
O14745	NHRF1	Na(+)/H(+) exchange regulatory cofactor NHE-RF1	22.9	17.9537	358	38.868
O14773	TPP1	Tripeptidyl-peptidase 1	16.7	19.9781	563	61.247
O14818	PSA7	Proteasome subunit alpha type-7	10.1	16.195	248	27.887
O15143	ARC1B	Actin-related protein 2/3 complex subunit 1B	9.9	15.5006	372	40.949
O15144	ARPC2	Actin-related protein 2/3 complex subunit 2	4.7	14.0868	300	34.333
O15231	ZN185	Zinc finger protein 185	1.9	14.8735	689	73.525
O15511	ARPC5	Actin-related protein 2/3 complex subunit 5	15.2	13.2203	151	16.32
O43240	KLK10	Kallikrein-10	9.8	16.2167	276	30.17
O43278	SPIT1	Kunitz-type protease inhibitor 1	4.7	14.039	529	58.397
O43490	PROM1	Prominin-1	5.9	17.3753	865	97.201
O43505	B4GA1	Beta-1,4-glucuronyltransferase 1	2.7	13.3621	415	47.119
O43653	PSCA	Prostate stem cell antigen	24.6	20.6756	114	11.959
O43707	ACTN4	Alpha-actinin-4	22.8	20.1292	911	104.85
O43790	KRT86	Keratin, type II cuticular Hb6	5.6	13.2831	486	53.5
O43852	CALU	Calumenin	14.3	20.7142	315	37.106
O60437	PEPL	Periplakin	13.8	20.0411	1756	204.74
O60635	TSN1	Tetraspanin-1	7.5	15.7222	241	26.301
O60664	PLIN3	Perilipin-3	3.2	16.1195	434	47.074
O60888	CUTA	Protein CutA	33.5	18.4045	179	19.116
O60911	CATL2	Cathepsin L2	25.7	17.6028	334	37.329
O75083	WDR1	WD repeat-containing protein 1	11.6	18.0962	606	66.193
O75094	SLIT3	Slit homolog 3 protein	0.9	15.3239	1523	167.71
O75223	GGCT	Gamma-glutamylcyclotransferase	64.4	19.1739	188	21.007
O75342	LX12B	Arachidonate 12-lipoxygenase, 12R-type	2.7	16.474	701	80.355
O75351	VPS4B	Vacuolar protein sorting-associated protein 4B	3.6	14.4988	444	49.301
O75367	H2AY	Core histone macro-H2A.1	6	15.8501	369	39.183
O75556	SG2A1	Mammaglobin-B	75.8	27.3362	95	10.884
O75594	PGRP1	Peptidoglycan recognition protein 1	15.8	15.5028	196	21.731
O75629	CREG1	Protein CREG1	15	17.4173	220	24.074
O75787	RENR	Renin receptor	5.1	16.2996	350	39.008
O75841	UPK1B	Uroplakin-1b	13.8	15.7782	260	29.643
O75874	IDHC	Isocitrate dehydrogenase [NADP] cytoplasmic	11.6	17.2414	414	46.659
O75882	ATRN	Attractin	1.4	14.9277	1429	158.54
O75888	TNF13	Tumor necrosis factor ligand superfamily member 13	10.8	18.0866	250	27.433
O76011	KRT34	Keratin, type I cuticular Ha4	2.3		394	44.72
O95171	SCEL	Sciellin	9.6	18.0835	688	77.551
O95274	LYPD3	Ly6/PLAUR domain-containing protein 3	8.4	16.6858	346	35.97
O95395	GCNT3	Beta-1,3-galactosyl-O-glycosyl-glycoprotein beta-1,6-N-acetylglucosaminyltransferase 3	9.1	17.9491	438	50.863
O95436	NPT2B	Sodium-dependent phosphate transport protein 2B	5.7	19.7998	690	75.759
O95672	ECEL1	Endothelin-converting enzyme-like 1	4.4	18.9427	775	87.79
O95841	ANGL1	Angiopoietin-related protein 1	11.8	16.9065	491	56.719
O95968	SG1D1	Secretoglobin family 1D member 1	44.4	25.9768	90	9.898
O95994	AGR2	Anterior gradient protein 2 homolog	42.3	18.4304	175	19.979
P00338	LDHA	L-lactate dehydrogenase A chain	31.9	21.1282	332	36.688
P00352	AL1A1	Aldehyde dehydrogenase 1A1	41.5	21.4392	501	54.861
P00390	GSHR	Glutathione reductase, mitochondrial	7.5	17.9362	522	56.256
P00441	SODC	Superoxide dismutase [Cu-Zn]	21.4	14.6649	154	15.936
P00450	CERU	Ceruloplasmin	48.7	23.6005	1065	122.22
P00491	PNPH	Purine nucleoside phosphorylase	4.8	15.4587	289	32.118
P00558	PGK1	Phosphoglycerate kinase 1	45.3	20.645	417	44.614
P00738	HPT	Haptoglobin	39.7	24.9195	406	45.205
P00746	CFAD	Complement factor D	25.7	17.7463	253	27.033
P00747	PLMN	Plasminogen	2.5	14.3546	810	90.568
P00751	CFAB	Complement factor B	46.1	23.8352	764	85.532
P00966	ASSY	Argininosuccinate synthase	4.9	14.6609	412	46.53
P01008	ANT3	Antithrombin-III	7.1	16.5261	464	52.602
P01009	A1AT	Alpha-1-antitrypsin	40	21.1862	418	46.736
P01011	AACT	Alpha-1-antichymotrypsin	28.6	22.3075	423	47.65
P01024	CO3	Complement C3	40.5	22.8889	1663	187.15
P01033	TIMP1	Metalloproteinase inhibitor 1	53.6	21.0498	207	23.171
P01034	CYTC	Cystatin-C	51.4	24.383	146	15.799
P01036	CYTS	Cystatin-S	76.6	27.848	141	16.214
P01037	CYTN	Cystatin-SN	67.4	26.0791	141	16.387
P01040	CYTA	Cystatin-A	21.4	15.0954	98	11.006
P01042	KNG1	Kininogen-1	3	14.7475	644	71.957
P01591	IGJ	Immunoglobulin J chain	74.8	26.2475	159	18.098
P01594	KV133	Immunoglobulin kappa variable 1-33	13.7	16.0107	117	12.848
P01599	KV117	Immunoglobulin kappa variable 1-17	12.8	18.5109	117	12.778
P01601	KVD16	Immunoglobulin kappa variable 1D-16	13.7	17.0178	117	12.73
P01602	KV105	Immunoglobulin kappa variable 1-5	27.4	19.3317	117	12.781
P01611	KVD12	Immunoglobulin kappa variable 1D-12	31.6	15.3166	117	12.62
P01614	KVD40	Immunoglobulin kappa variable 2D-40	16.5		121	13.31
P01615	KVD28	Immunoglobulin kappa variable 2D-28	45.8	22.3969	120	12.957
P01619	KV320	Immunoglobulin kappa variable 3-20	40.5	21.1868	116	12.557
P01624	KV315	Immunoglobulin kappa variable 3-15	26.1	21.9602	115	12.496
P01700	LV147	Immunoglobulin lambda variable 1-47	29.1	19.4656	117	12.283
P01701	LV151	Immunoglobulin lambda variable 1-51	38.5	18.2361	117	12.249
P01703	LV140	Immunoglobulin lambda variable 1-40	17.8	16.9393	118	12.301
P01704	LV214	Immunoglobulin lambda variable 2-14	13.3	19.5387	120	12.597
P01705	LV223	Immunoglobulin lambda variable 2-23	14.2	16.4517	113	11.893
P01706	LV211	Immunoglobulin lambda variable 2-11	43.7	16.4815	119	12.644
P01709	LV208	Immunoglobulin lambda variable 2-8	11		118	12.382
P01714	LV319	Immunoglobulin lambda variable 3-19	8	18.9156	112	12.042
P01717	LV325	Immunoglobulin lambda variable 3-25	9.8		112	12.011
P01718	LV327	Immunoglobulin lambda variable 3-27	9.7		113	12.165
P01742	HV169	Immunoglobulin heavy variable 1-69	9.4		117	12.659
P01743	HV146	Immunoglobulin heavy variable 1-46	9.4	15.275	117	12.933
P01762	HV311	Immunoglobulin heavy variable 3-11	9.4		117	12.909
P01763	HV348	Immunoglobulin heavy variable 3-48	25.6	16.6621	117	12.812
P01764	HV323	Immunoglobulin heavy variable 3-23	35	17.2106	117	12.582
P01766	HV313	Immunoglobulin heavy variable 3-13	31.9	18.5423	116	12.506
P01767	HV353	Immunoglobulin heavy variable 3-53	19		116	12.769
P01780	HV307	Immunoglobulin heavy variable 3-7	28.2	19.6828	117	12.943
P01782	HV309	Immunoglobulin heavy variable 3-9	25.4	20.0118	118	12.945
P01817	HV205	Immunoglobulin heavy variable 2-5	7.6	14.4063	119	13.231
P01824	HV439	Immunoglobulin heavy variable 4-39	12.8	19.7268	125	13.917
P01833	PIGR	Polymeric immunoglobulin receptor	67.8	27.9022	764	83.283
P01834	IGKC	Immunoglobulin kappa constant	100	25.7338	107	11.765
P01859	IGHG2	Immunoglobulin heavy constant gamma 2	27.8	18.8664	395	43.805
P01860	IGHG3	Immunoglobulin heavy constant gamma 3	37.7	21.0031	446	49.092
P01861	IGHG4	Immunoglobulin heavy constant gamma 4	19.4		396	43.831
P01871	IGHM	Immunoglobulin heavy constant mu	40.9	22.5948	474	51.923
P01876	IGHA1	Immunoglobulin heavy constant alpha 1	68.6	28.2837	398	42.848
P01877	IGHA2	Immunoglobulin heavy constant alpha 2	47.3		391	42.333
P02511	CRYAB	Alpha-crystallin B chain	12.6	16.749	175	20.159
P02533	K1C14	Keratin, type I cytoskeletal 14	72	25.005	472	51.561
P02538	K2C6A	Keratin, type II cytoskeletal 6A	63.8	25.4865	564	60.044
P02545	LMNA	Prelamin-A/C	14.6	18.1407	664	74.139
P02647	APOA1	Apolipoprotein A-I	46.1	19.8677	267	30.777
P02652	APOA2	Apolipoprotein A-II	11	14.2544	100	11.175
P02675	FIBB	Fibrinogen beta chain	22.4	18.7759	491	55.928
P02679	FIBG	Fibrinogen gamma chain	4.4	15.896	453	51.511
P02749	APOH	Beta-2-glycoprotein 1	32.8	19.1834	345	38.298
P02750	A2GL	Leucine-rich alpha-2-glycoprotein	32	19.0915	347	38.177
P02753	RET4	Retinol-binding protein 4	5	17.4022	201	23.01
P02763	A1AG1	Alpha-1-acid glycoprotein 1	13.9	19.3441	201	23.539
P02765	FETUA	Alpha-2-HS-glycoprotein	16.9	18.8143	367	39.34
P02766	TTHY	Transthyretin	15.6	16.5756	147	15.887
P02768	ALBU	Albumin	90.3	27.2015	609	69.366
P02774	VTDB	Vitamin D-binding protein	14.8	18.4578	474	52.917
P02778	CXL10	C-X-C motif chemokine 10	14.3	15.4773	98	10.881
P02787	TRFE	Serotransferrin	53.4	23.2857	698	77.049
P02788	TRFL	Lactotransferrin	91.4	30.8826	710	78.181
P02790	HEMO	Hemopexin	28.8	19.7459	462	51.676
P02814	SMR3B	Submaxillary gland androgen-regulated protein 3B	65.8	22.2175	79	8.1875
P03950	ANGI	Angiogenin	51	20.5023	147	16.55
P03973	SLPI	Antileukoproteinase	61.4	24.8078	132	14.326
P04004	VTNC	Vitronectin	6.7	16.1074	478	54.305
P04040	CATA	Catalase	15.2	17.547	527	59.755
P04066	FUCO	Tissue alpha-L-fucosidase	4.3	15.2619	466	53.688
P04075	ALDOA	Fructose-bisphosphate aldolase A	28.8	20.3822	364	39.42
P04080	CYTB	Cystatin-B	45.9	17.2167	98	11.139
P04083	ANXA1	Annexin A1	76.9	23.8887	346	38.714
P04155	TFF1	Trefoil factor 1	29.8	17.4663	84	9.1494
P04156	PRIO	Major prion protein	4.7	16.4067	253	27.661
P04233	HG2A	HLA class II histocompatibility antigen gamma chain	5.4	15.5207	296	33.515
P04259	K2C6B	Keratin, type II cytoskeletal 6B	55.9		564	60.066
P04264	K2C1	Keratin, type II cytoskeletal 1	68	27.8586	644	66.038
P04406	G3P	Glyceraldehyde-3-phosphate dehydrogenase	58.8	23.36	335	36.053
P04432	KVD39	Immunoglobulin kappa variable 1D-39	31.6	18.5995	117	12.737
P04433	KV311	Immunoglobulin kappa variable 3-11	26.1	18.4725	115	12.575
P04439	HLAA	HLA class I histocompatibility antigen, A alpha chain	4.7	14.1738	365	40.84
P04632	CPNS1	Calpain small subunit 1	7.1	16.1541	268	28.315
P04792	HSPB1	Heat shock protein beta-1	82	23.123	205	22.782
P04899	GNAI2	Guanine nucleotide-binding protein G(i) subunit alpha-2	4.2	15.024	355	40.45
P05089	ARGI1	Arginase-1	45.7	20.6227	322	34.735
P05090	APOD	Apolipoprotein D	36.5	19.9158	189	21.275
P05109	S10A8	Protein S100-A8	60.2	22.2479	93	10.834
P05120	PAI2	Plasminogen activator inhibitor 2	13.7	16.8695	415	46.596
P05155	IC1	Plasma protease C1 inhibitor	13.8	17.497	500	55.154
P05156	CFAI	Complement factor I	9.1	17.8571	583	65.75
P05164	PERM	Myeloperoxidase	23.1	20.615	745	83.868
P05186	PPBT	Alkaline phosphatase, tissue-nonspecific isozyme	9.2	17.713	524	57.304
P05386	RLA1	Large ribosomal subunit protein P1	14	16.9692	114	11.514
P05387	RLA2	Large ribosomal subunit protein P2	27	17.3316	115	11.665
P05787	K2C8	Keratin, type II cytoskeletal 8	26.1	17.8372	483	53.704
P06310	KV230	Immunoglobulin kappa variable 2-30	20	18.5655	120	13.185
P06312	KV401	Immunoglobulin kappa variable 4-1	19.8	21.7713	121	13.38
P06396	GELS	Gelsolin	49.5	23.9311	782	85.696
P06493	CDK1	Cyclin-dependent kinase 1	3	15.0817	297	34.095
P06576	ATPB	ATP synthase subunit beta, mitochondrial	5.9	15.5254	529	56.559
P06702	S10A9	Protein S100-A9	91.2	22.866	114	13.242
P06703	S10A6	Protein S100-A6	44.4	18.1372	90	10.18
P06727	APOA4	Apolipoprotein A-IV	7.1	16.7391	396	45.371
P06731	CEAM5	Carcinoembryonic antigen-related cell adhesion molecule 5	7.4	17.6551	702	76.795
P06733	ENOA	Alpha-enolase	61.1	22.6072	434	47.168
P06744	G6PI	Glucose-6-phosphate isomerase	20.8	19.007	558	63.146
P06748	NPM	Nucleophosmin	7.1	14.8242	294	32.575
P06753	TPM3	Tropomyosin alpha-3 chain	27.7	18.0297	285	32.95
P07195	LDHB	L-lactate dehydrogenase B chain	7.5		334	36.638
P07203	GPX1	Glutathione peroxidase 1	23.2	17.0184	203	22.088
P07237	PDIA1	Protein disulfide-isomerase	27.6	20.0281	508	57.116
P07339	CATD	Cathepsin D	29.4	21.9836	412	44.552
P07355	ANXA2	Annexin A2	73.2	23.2126	339	38.604
P07384	CAN1	Calpain-1 catalytic subunit	9.4	18.0014	714	81.889
P07437	TBB5	Tubulin beta chain	16	15.2168	444	49.67
P07476	INVO	Involucrin	28.4	19.0958	585	68.478
P07602	SAP	Prosaposin	37.8	22.2656	524	58.112
P07686	HEXB	Beta-hexosaminidase subunit beta	11.2	18.6119	556	63.137
P07711	CATL1	Procathepsin L	11.1	18.732	333	37.564
P07737	PROF1	Profilin-1	49.3	18.9558	140	15.054
P07858	CATB	Cathepsin B	41.9	23.1013	339	37.821
P07900	HS90A	Heat shock protein HSP 90-alpha	11.2	18.8284	732	84.659
P07951	TPM2	Tropomyosin beta chain	18	14.5309	284	32.85
P07996	TSP1	Thrombospondin-1	7.3	18.3368	1170	129.38
P08118	MSMB	Beta-microseminoprotein	9.6	14.4611	114	12.865
P08133	ANXA6	Annexin A6	4.8	15.5747	673	75.872
P08174	DAF	Complement decay-accelerating factor	12.1	18.8345	381	41.4
P08238	HS90B	Heat shock protein HSP 90-beta	9.8	16.8638	724	83.263
P08246	ELNE	Neutrophil elastase	20.2	19.6521	267	28.518
P08311	CATG	Cathepsin G	34.5	19.8097	255	28.837
P08493	MGP	Matrix Gla protein	12.6	14.5393	103	12.353
P08571	CD14	Monocyte differentiation antigen CD14	28.3	20.3736	375	40.076
P08603	CFAH	Complement factor H	32.7	22.5591	1231	139.09
P08670	VIME	Vimentin	23.4	19.5222	466	53.651
P08727	K1C19	Keratin, type I cytoskeletal 19	76.5	23.8491	400	44.105
P08729	K2C7	Keratin, type II cytoskeletal 7	19	17.0484	469	51.385
P08758	ANXA5	Annexin A5	24.4	18.283	320	35.936
P08779	K1C16	Keratin, type I cytoskeletal 16	66	22.1803	473	51.267
P08865	RSSA	Small ribosomal subunit protein uS2	6.1	14.9252	295	32.854
P09211	GSTP1	Glutathione S-transferase P	71.4	21.8631	210	23.356
P09228	CYTT	Cystatin-SA	42.6	17.0758	141	16.445
P09237	MMP7	Matrilysin	13.9	18.2216	267	29.676
P09238	MMP10	Stromelysin-2	6.9	15.7686	476	54.151
P09467	F16P1	Fructose-1,6-bisphosphatase 1	4.4	15.6991	338	36.842
P09525	ANXA4	Annexin A4	13.5	17.8608	319	35.882
P09651	ROA1	Heterogeneous nuclear ribonucleoprotein A1	4.3	14.2167	372	38.746
P09668	CATH	Pro-cathepsin H	29	18.6202	335	37.393
P09669	COX6C	Cytochrome c oxidase subunit 6C	17.3	14.3152	75	8.7813
P09758	TACD2	Tumor-associated calcium signal transducer 2	5	16.9405	323	35.709
P09958	FURIN	Furin	3.8	15.5799	794	86.677
P09960	LKHA4	Leukotriene A-4 hydrolase	4.3	16.6829	611	69.284
P0C0L4	CO4A	Complement C4-A	7.6	18.1773	1744	192.78
P0CF74	IGLC6	Immunoglobulin lambda constant 6	50.9		106	11.276
P0CG48	UBC	Polyubiquitin-C	23.6	16.168	685	77.038
P0DJI8	SAA1	Serum amyloid A-1 protein	27.9	18.4383	122	13.546
P0DJI9	SAA2	Serum amyloid A-2 protein	37.7	19.8299	122	13.527
P0DMV8	HS71A	Heat shock 70 kDa protein 1A	21.8	20.6164	641	70.051
P0DOX2	IGA2	Immunoglobulin alpha-2 heavy chain	47.7	24.9236	455	48.934
P0DOX5	IGG1	Immunoglobulin gamma-1 heavy chain	39	22.4453	449	49.328
P0DOX6	IGM	Immunoglobulin mu heavy chain	21.7	14.5694	576	63.485
P0DOX7	IGK	Immunoglobulin kappa light chain	66.4	27.1137	214	23.379
P0DOX8	IGL1	Immunoglobulin lambda-1 light chain	55.6	22.5945	216	22.83
P0DOY2	IGLC2	Immunoglobulin lambda constant 2	93.4	26.9304	106	11.293
P0DOY3	IGLC3	Immunoglobulin lambda constant 3	93.4		106	11.265
P0DP01	HV108	Immunoglobulin heavy variable 1-8	22.2	16.3871	117	12.992
P0DP02	HVC33	Immunoglobulin heavy variable 3-30-3	35	19.2726	117	12.989
P0DP03	HVC05	Immunoglobulin heavy variable 3-30-5	18.8		117	12.947
P0DP04	HV43D	Immunoglobulin heavy variable 3-43D	25.4		118	13.017
P0DP25	CALM3	Calmodulin-3	30.2	16.5152	149	16.837
P0DTE1	HV383	Probable non-functional immunoglobulin heavy variable 3-38-3	9.6		115	12.671
P0DUB6	AMY1A	Alpha-amylase 1A	55.2	22.0871	511	57.767
P10412	H14	Histone H1.4	23.3	19.9426	219	21.865
P10599	THIO	Thioredoxin	66.7	21.3959	105	11.737
P10809	CH60	60 kDa heat shock protein, mitochondrial	2.6	12.5135	573	61.054
P10909	CLUS	Clusterin	45.2	25.4413	449	52.494
P11021	BIP	Endoplasmic reticulum chaperone BiP	14.5	19.4367	654	72.332
P11142	HSP7C	Heat shock cognate 71 kDa protein	22.8	19.8106	646	70.897
P12259	FA5	Coagulation factor V	4.8	18.4665	2224	251.7
P12273	PIP	Prolactin-inducible protein	77.4	28.3542	146	16.572
P12429	ANXA3	Annexin A3	21.7	18.989	323	36.375
P12724	ECP	Eosinophil cationic protein	10	16.6945	160	18.385
P12814	ACTN1	Alpha-actinin-1	6.5	13.8924	892	103.06
P12830	CADH1	Cadherin-1	3.4	19.8137	882	97.455
P13284	GILT	Gamma-interferon-inducible lysosomal thiol reductase	4.4	17.1986	250	27.963
P13489	RINI	Ribonuclease inhibitor	6.3	16.4901	461	49.973
P13639	EF2	Elongation factor 2	9.8	17.9203	858	95.337
P13645	K1C10	Keratin, type I cytoskeletal 10	65.8	27.1462	584	58.826
P13647	K2C5	Keratin, type II cytoskeletal 5	60	24.9715	590	62.378
P13693	TCTP	Translationally-controlled tumor protein	19.8	15.1671	172	19.595
P13726	TF	Tissue factor	11.9	15.7349	295	33.067
P13796	PLSL	Plastin-2	10.8	17.3033	627	70.288
P13797	PLST	Plastin-3	9.7	17.508	630	70.81
P13929	ENOB	Beta-enolase	4.1		434	46.986
P13987	CD59	CD59 glycoprotein	27.3	19.6656	128	14.177
P14138	EDN3	Endothelin-3	6.7	17.0235	238	25.454
P14174	MIF	Macrophage migration inhibitory factor	27.8	17.419	115	12.476
P14314	GLU2B	Glucosidase 2 subunit beta	11.4	18.5914	528	59.425
P14324	FPPS	Farnesyl pyrophosphate synthase	4.3	14.6143	419	48.275
P14550	AK1A1	Aldo-keto reductase family 1 member A1	15.1	16.518	325	36.573
P14555	PA2GA	Phospholipase A2, membrane associated	59	25.2511	144	16.083
P14618	KPYM	Pyruvate kinase PKM	55.4	21.8863	531	57.936
P14625	ENPL	Endoplasmin	4.7	17.0615	803	92.468
P14780	MMP9	Matrix metalloproteinase-9	4.8	15.2107	707	78.457
P14923	PLAK	Junction plakoglobin	25.6	20.8402	745	81.744
P15104	GLNA	Glutamine synthetase	13.9	16.6654	373	42.064
P15144	AMPN	Aminopeptidase N	2.5	17.0564	967	109.54
P15153	RAC2	Ras-related C3 botulinum toxin substrate 2	6.2	16.4418	192	21.429
P15291	B4GT1	Beta-1,4-galactosyltransferase 1	3	16.0278	398	43.92
P15309	PPAP	Prostatic acid phosphatase	3.9	14.4708	386	44.566
P15311	EZRI	Ezrin	37	21.1035	586	69.412
P15328	FOLR1	Folate receptor alpha	11.7	17.4526	257	29.819
P15515	HIS1	Histatin-1	36.8	17.1239	57	6.9628
P15907	SIAT1	Beta-galactoside alpha-2,6-sialyltransferase 1	6.9	16.3571	406	46.604
P15924	DESP	Desmoplakin	22.7	22.0857	2871	331.77
P15941	MUC1	Mucin-1	3.6	18.1929	1255	122.1
P16035	TIMP2	Metalloproteinase inhibitor 2	16.4	17.4788	220	24.399
P16070	CD44	CD44 antigen	1.6	15.4581	742	81.537
P16152	CBR1	Carbonyl reductase [NADPH] 1	11.2	16.6287	277	30.375
P16401	H15	Histone H1.5	21.7	19.4997	226	22.58
P16403	H12	Histone H1.2	17.4	17.1256	213	21.364
P17066	HSP76	Heat shock 70 kDa protein 6	3.7	17.9275	643	71.027
P17655	CAN2	Calpain-2 catalytic subunit	1.9	15.8203	700	79.994
P17858	PFKAL	ATP-dependent 6-phosphofructokinase, liver type	6.8	15.9552	780	85.018
P17900	SAP3	Ganglioside GM2 activator	5.2	16.5134	193	20.838
P17931	LEG3	Galectin-3	25.2	18.2887	250	26.152
P17980	PRS6A	26S proteasome regulatory subunit 6A	4.1	14.8438	439	49.203
P17987	TCPA	T-complex protein 1 subunit alpha	4.1	16.3958	556	60.343
P18206	VINC	Vinculin	2.9	16.0038	1134	123.8
P18669	PGAM1	Phosphoglycerate mutase 1	42.1	19.543	254	28.804
P19012	K1C15	Keratin, type I cytoskeletal 15	19.3	15.8028	456	49.211
P19013	K2C4	Keratin, type II cytoskeletal 4	68.5	23.9815	520	56.143
P19021	AMD	Peptidyl-glycine alpha-amidating monooxygenase	5.4	17.2238	973	108.33
P19652	A1AG2	Alpha-1-acid glycoprotein 2	7.5	16.0955	201	23.602
P19957	ELAF	Elafin	52.1	21.3657	117	12.269
P19971	TYPH	Thymidine phosphorylase	6.4	16.855	482	49.955
P20061	TCO1	Transcobalamin-1	29.8	22.2968	433	48.206
P20073	ANXA7	Annexin A7	3.3	15.0878	488	52.739
P20160	CAP7	Azurocidin	8.4	18.2141	251	26.885
P20340	RAB6A	Ras-related protein Rab-6A	5.3	15.562	208	23.593
P20591	MX1	Interferon-induced GTP-binding protein Mx1	2.7	15.8173	662	75.519
P20618	PSB1	Proteasome subunit beta type-1	5.8	14.8921	241	26.489
P20674	COX5A	Cytochrome c oxidase subunit 5A, mitochondrial	11.3	16.4577	150	16.762
P20810	ICAL	Calpastatin	5.5	16.0444	708	76.572
P20930	FILA	Filaggrin	8.2	21.1567	4061	435.16
P21741	MK	Midkine	25.9	15.9383	143	15.585
P21926	CD9	CD9 antigen	4.4	18.5604	228	25.416
P21964	COMT	Catechol O-methyltransferase	15.1	16.3402	271	30.037
P21980	TGM2	Protein-glutamine gamma-glutamyltransferase 2	7.9	19.9089	687	77.328
P22079	PERL	Lactoperoxidase	52.8	23.2212	712	80.287
P22307	SCP2	Sterol carrier protein 2	2	13.2855	547	58.993
P22314	UBA1	Ubiquitin-like modifier-activating enzyme 1	1.4	15.2719	1058	117.85
P22352	GPX3	Glutathione peroxidase 3	22.6	16.3593	226	25.552
P22392	NDKB	Nucleoside diphosphate kinase B	17.8	17.2222	152	17.298
P22528	SPR1B	Cornifin-B	70.8	19.7356	89	9.8875
P22531	SPR2E	Small proline-rich protein 2E	72.2	18.9397	72	7.8553
P22626	ROA2	Heterogeneous nuclear ribonucleoproteins A2/B1	10.2	16.0936	353	37.429
P22692	IBP4	Insulin-like growth factor-binding protein 4	6.6	14.7155	258	27.934
P22735	TGM1	Protein-glutamine gamma-glutamyltransferase K	10	17.607	817	89.786
P23083	HV102	Immunoglobulin heavy variable 1-2	9.4	14.7268	117	13.085
P23284	PPIB	Peptidyl-prolyl cis-trans isomerase B	20.4	17.924	216	23.742
P23381	SYWC	Tryptophan--tRNA ligase, cytoplasmic	6.6	15.7703	471	53.165
P23490	LORI	Loricrin	4.2	18.9527	312	25.76
P23526	SAHH	Adenosylhomocysteinase	3.5	15.1367	432	47.716
P23528	COF1	Cofilin-1	71.7	21.4359	166	18.502
P24158	PRTN3	Myeloblastin	18	18.1697	256	27.807
P25311	ZA2G	Zinc-alpha-2-glycoprotein	68.5	27.9536	298	34.258
P25705	ATPA	ATP synthase subunit alpha, mitochondrial	10.5	16.9413	553	59.75
P25774	CATS	Cathepsin S	18.1	18.245	331	37.495
P25786	PSA1	Proteasome subunit alpha type-1	5.7	14.3359	263	29.555
P25787	PSA2	Proteasome subunit alpha type-2	17.1	15.7264	234	25.898
P25788	PSA3	Proteasome subunit alpha type-3	4.7	15.1554	255	28.433
P25815	S100P	Protein S100-P	17.9	19.4707	95	10.4
P26038	MOES	Moesin	9.2	15.6273	577	67.819
P26447	S10A4	Protein S100-A4	26.7	21.2538	101	11.728
P26572	MGAT1	Alpha-1,3-mannosyl-glycoprotein 2-beta-N-acetylglucosaminyltransferase	4.3	16.0586	445	50.878
P26583	HMGB2	High mobility group protein B2	10.5	16.6955	209	24.033
P26641	EF1G	Elongation factor 1-gamma	3.2	14.2525	437	50.118
P27105	STOM	Stomatin	18.1	17.1655	288	31.73
P27348	1433T	14-3-3 protein theta	13.1	16.0044	245	27.764
P27482	CALL3	Calmodulin-like protein 3	22.1	17.7846	149	16.891
P27797	CALR	Calreticulin	7.9	18.132	417	48.141
P27824	CALX	Calnexin	3	15.3308	592	67.567
P28062	PSB8	Proteasome subunit beta type-8	5.1	15.4178	276	30.354
P28066	PSA5	Proteasome subunit alpha type-5	7.9	16.2298	241	26.411
P28325	CYTD	Cystatin-D	18.3	14.3064	142	16.08
P28799	GRN	Progranulin	16.4	19.7644	593	63.544
P28838	AMPL	Cytosol aminopeptidase	18.3	16.9501	519	56.166
P29034	S10A2	Protein S100-A2	10.2	14.5171	98	11.117
P29401	TKT	Transketolase	34.8	21.1308	623	67.877
P29508	SPB3	Serpin B3	45.9	22.1058	390	44.564
P29692	EF1D	Elongation factor 1-delta	3.2	13.9184	281	31.121
P30041	PRDX6	Peroxiredoxin-6	24.6	19.0059	224	25.035
P30044	PRDX5	Peroxiredoxin-5, mitochondrial	20.6	18.7038	214	22.086
P30085	KCY	UMP-CMP kinase	18.4	16.8629	196	22.222
P30086	PEBP1	Phosphatidylethanolamine-binding protein 1	51.9	19.7264	187	21.057
P30101	PDIA3	Protein disulfide-isomerase A3	10.1	18.017	505	56.782
P30153	2AAA	Serine/threonine-protein phosphatase 2A 65 kDa regulatory subunit A alpha isoform	2	15.0345	589	65.308
P30740	ILEU	Leukocyte elastase inhibitor	47.5	21.8822	379	42.741
P30838	AL3A1	Aldehyde dehydrogenase, dimeric NADP-preferring	25.6	20.9398	453	50.394
P31025	LCN1	Lipocalin-1	78.4	29.2748	176	19.25
P31146	COR1A	Coronin-1A	16.7	18.1597	461	51.026
P31151	S10A7	Protein S100-A7	26.7	18.2387	101	11.471
P31939	PUR9	Bifunctional purine biosynthesis protein ATIC	3.4	15.0217	592	64.615
P31941	ABC3A	DNA dC->dU-editing enzyme APOBEC-3A	13.1	15.5345	199	23.012
P31944	CASPE	Caspase-14	48.8	21.1044	242	27.679
P31946	1433B	14-3-3 protein beta/alpha	32.1	19.0385	246	28.082
P31947	1433S	14-3-3 protein sigma	51.2	19.8312	248	27.774
P31949	S10AB	Protein S100-A11	56.2	21.3705	105	11.74
P32119	PRDX2	Peroxiredoxin-2	30.3	19.0749	198	21.892
P32320	CDD	Cytidine deaminase	11.6	16.4325	146	16.185
P33778	H2B1B	Histone H2B type 1-B	30.2		126	13.95
P34096	RNAS4	Ribonuclease 4	50.3	21.5469	147	16.84
P35321	SPR1A	Cornifin-A	95.5	18.2055	89	9.8774
P35527	K1C9	Keratin, type I cytoskeletal 9	74	26.7274	623	62.064
P35579	MYH9	Myosin-9	15.9	19.651	1960	226.53
P35908	K22E	Keratin, type II cytoskeletal 2 epidermal	73.7	15.8005	639	65.432
P36578	RL4	Large ribosomal subunit protein uL4	4.4	14.144	427	47.697
P36952	SPB5	Serpin B5	20	17.8502	375	42.1
P36955	PEDF	Pigment epithelium-derived factor	3.6	15.6337	418	46.312
P37802	TAGL2	Transgelin-2	22.6	17.3602	199	22.391
P37837	TALDO	Transaldolase	11.9	17.9459	337	37.54
P38606	VATA	V-type proton ATPase catalytic subunit A	2.8	14.663	617	68.303
P40121	CAPG	Macrophage-capping protein	7.8	18.0765	348	38.498
P40394	ADH7	All-trans-retinol dehydrogenase [NAD(+)] ADH7	18.4	17.0295	386	41.481
P40925	MDHC	Malate dehydrogenase, cytoplasmic	22.5	18.8447	334	36.426
P40926	MDHM	Malate dehydrogenase, mitochondrial	11.5	16.089	338	35.503
P41218	MNDA	Myeloid cell nuclear differentiation antigen	3.9	14.7368	407	45.836
P42357	HUTH	Histidine ammonia-lyase	14.8	18.67	657	72.697
P43251	BTD	Biotinidase	3.9	16.6057	543	61.132
P43490	NAMPT	Nicotinamide phosphoribosyltransferase	10.2	16.4081	491	55.52
P45974	UBP5	Ubiquitin carboxyl-terminal hydrolase 5	2.2	15.4808	858	95.785
P46940	IQGA1	Ras GTPase-activating-like protein IQGAP1	0.8	15.7031	1657	189.25
P47756	CAPZB	F-actin-capping protein subunit beta	12.5	16.0934	272	30.628
P47895	AL1A3	Retinaldehyde dehydrogenase 3	6.8	15.3012	512	56.108
P47929	LEG7	Galectin-7	27.2	18.2497	136	15.075
P48594	SPB4	Serpin B4	21		390	44.853
P48723	HSP13	Heat shock 70 kDa protein 13	7	17.08	471	51.927
P49368	TCPG	T-complex protein 1 subunit gamma	8.4	16.8079	545	60.533
P49720	PSB3	Proteasome subunit beta type-3	7.8	13.6337	205	22.949
P49773	HINT1	Adenosine 5-monophosphoramidase HINT1	19	15.6267	126	13.802
P49788	TIG1	Retinoic acid receptor responder protein 1	33.7	20.991	294	33.285
P49862	KLK7	Kallikrein-7	5.5	15.1526	253	27.524
P49913	CAMP	Cathelicidin antimicrobial peptide	10.6	15.1741	170	19.301
P50238	CRIP1	Cysteine-rich protein 1	13	17.0277	77	8.5328
P50395	GDIB	Rab GDP dissociation inhibitor beta	24	18.8505	445	50.663
P50591	TNF10	Tumor necrosis factor ligand superfamily member 10	4.3	16.8384	281	32.509
P50995	ANX11	Annexin A11	14.1	17.9845	505	54.389
P51648	AL3A2	Aldehyde dehydrogenase family 3 member A2	2.5		485	54.847
P52209	6PGD	6-phosphogluconate dehydrogenase, decarboxylating	23.8	20.1831	483	53.139
P52565	GDIR1	Rho GDP-dissociation inhibitor 1	31.4	17.1402	204	23.207
P52895	AK1C2	Aldo-keto reductase family 1 member C2	5.3	15.776	323	36.735
P52907	CAZA1	F-actin-capping protein subunit alpha-1	7	12.5839	286	32.922
P52943	CRIP2	Cysteine-rich protein 2	13.5	15.5055	208	22.492
P53634	CATC	Dipeptidyl peptidase 1	19.9	17.1368	463	51.853
P54108	CRIS3	Cysteine-rich secretory protein 3	3.3	15.4813	245	27.63
P55000	SLUR1	Secreted Ly-6/uPAR-related protein 1	24.3	14.7077	103	11.186
P55058	PLTP	Phospholipid transfer protein	25.4	20.8611	493	54.739
P55064	AQP5	Aquaporin-5	8.3	19.571	265	28.292
P56537	IF6	Eukaryotic translation initiation factor 6	7.3	14.8233	245	26.599
P58107	EPIPL	Epiplakin	8.2	18.5269	5088	555.65
P58546	MTPN	Myotrophin	38.1	18.9575	118	12.895
P59666	DEF3	Neutrophil defensin 3	20.2	23.8256	94	10.245
P59998	ARPC4	Actin-related protein 2/3 complex subunit 4	7.1	15.2491	168	19.667
P60174	TPIS	Triosephosphate isomerase	67.9	21.4831	249	26.669
P60660	MYL6	Myosin light polypeptide 6	42.4	20.8458	151	16.93
P60709	ACTB	Actin, cytoplasmic 1	68.5	24.6863	375	41.736
P60842	IF4A1	Eukaryotic initiation factor 4A-I	7.1	17.1943	406	46.153
P60866	RS20	Small ribosomal subunit protein uS10	15.1	13.0288	119	13.373
P60903	S10AA	Protein S100-A10	35.1	16.9572	97	11.203
P60953	CDC42	Cell division control protein 42 homolog	11	17.9153	191	21.258
P60981	DEST	Destrin	7.3		165	18.506
P61158	ARP3	Actin-related protein 3	11.2	15.6414	418	47.371
P61160	ARP2	Actin-related protein 2	5.8	15.2159	394	44.76
P61163	ACTZ	Alpha-centractin	8	13.7556	376	42.613
P61204	ARF3	ADP-ribosylation factor 3	11	14.0943	181	20.601
P61626	LYSC	Lysozyme C	87.2	29.4631	148	16.537
P61769	B2MG	Beta-2-microglobulin	71.4	25.329	119	13.714
P61916	NPC2	NPC intracellular cholesterol transporter 2	25.8	17.2271	151	16.57
P61970	NTF2	Nuclear transport factor 2	11	14.9029	127	14.478
P61978	HNRPK	Heterogeneous nuclear ribonucleoprotein K	3.7	16.2549	463	50.976
P61981	1433G	14-3-3 protein gamma	13.8		247	28.302
P62140	PP1B	Serine/threonine-protein phosphatase PP1-beta catalytic subunit	3.7	14.1663	327	37.186
P62258	1433E	14-3-3 protein epsilon	22.7	18.1685	255	29.174
P62328	TYB4	Thymosin beta-4	75	22.2265	44	5.0526
P62424	RL7A	Large ribosomal subunit protein eL8	7.5	14.8015	266	29.995
P62805	H4	Histone H4	56.3	21.21	103	11.367
P62826	RAN	GTP-binding nuclear protein Ran	6.5	15.4477	216	24.423
P62873	GBB1	Guanine nucleotide-binding protein G(I)/G(S)/G(T) subunit beta-1	12.1	16.3228	340	37.377
P62888	RL30	Large ribosomal subunit protein eL30	10.4	15.119	115	12.784
P62937	PPIA	Peptidyl-prolyl cis-trans isomerase A	70.3	21.785	165	18.012
P63000	RAC1	Ras-related C3 botulinum toxin substrate 1	6.2		192	21.45
P63104	1433Z	14-3-3 protein zeta/delta	51.8	21.2988	245	27.745
P63241	IF5A1	Eukaryotic translation initiation factor 5A-1	20.1	16.9068	154	16.832
P63261	ACTG	Actin, cytoplasmic 2	68.5	21.5888	375	41.792
P63313	TYB10	Thymosin beta-10	36.4	19.6464	44	5.0256
P67936	TPM4	Tropomyosin alpha-4 chain	20.2	19.1133	248	28.521
P68104	EF1A1	Elongation factor 1-alpha 1	34.6	20.4061	462	50.14
P68133	ACTS	Actin, alpha skeletal muscle	35.5	21.2873	377	42.051
P68363	TBA1B	Tubulin alpha-1B chain	23.3	19.3979	451	50.151
P68366	TBA4A	Tubulin alpha-4A chain	19	15.2778	448	49.924
P68371	TBB4B	Tubulin beta-4B chain	26.3	19.7199	445	49.83
P68402	PA1B2	Platelet-activating factor acetylhydrolase IB subunit alpha2	12.7	16.2562	229	25.569
P68871	HBB	Hemoglobin subunit beta	19.7	17.3829	147	15.998
P69905	HBA	Hemoglobin subunit alpha	16.9	16.0809	142	15.257
P78371	TCPB	T-complex protein 1 subunit beta	9.9	15.3984	535	57.488
P78386	KRT85	Keratin, type II cuticular Hb5	1.4		507	55.802
P80188	NGAL	Neutrophil gelatinase-associated lipocalin	76.8	24.773	198	22.588
P80303	NUCB2	Nucleobindin-2	63.3	22.9603	420	50.222
P80511	S10AC	Protein S100-A12	54.3	20.7916	92	10.575
P80748	LV321	Immunoglobulin lambda variable 3-21	23.1	20.809	117	12.446
P81605	DCD	Dermcidin	47.3	22.2771	110	11.284
P98088	MUC5A	Mucin-5AC	13.3	21.7338	5654	585.56
P98160	PGBM	Basement membrane-specific heparan sulfate proteoglycan core protein	35.1	24.5277	4391	468.83
Q00610	CLH1	Clathrin heavy chain 1	2.3	16.7558	1675	191.61
Q01459	DIAC	Di-N-acetylchitobiase	4.9	15.325	385	43.759
Q01469	FABP5	Fatty acid-binding protein 5	85.2	20.9201	135	15.164
Q01518	CAP1	Adenylyl cyclase-associated protein 1	11.6	17.5915	475	51.901
Q02413	DSG1	Desmoglein-1	19	20.8897	1049	113.75
Q02487	DSC2	Desmocollin-2	1.1	16.2555	901	99.961
Q02809	PLOD1	Procollagen-lysine,2-oxoglutarate 5-dioxygenase 1	18.7	19.8303	727	83.549
Q02818	NUCB1	Nucleobindin-1	25.2	19.9799	461	53.879
Q03591	FHR1	Complement factor H-related protein 1	7.9		330	37.65
Q04695	K1C17	Keratin, type I cytoskeletal 17	43.1	18.716	432	48.105
Q06830	PRDX1	Peroxiredoxin-1	55.8	21.8838	199	22.11
Q07654	TFF3	Trefoil factor 3	22.5	18.3084	80	8.641
Q08188	TGM3	Protein-glutamine gamma-glutamyltransferase E	12.6	18.387	693	76.631
Q08380	LG3BP	Galectin-3-binding protein	37.1	24.1158	585	65.33
Q08554	DSC1	Desmocollin-1	12.6	20.3145	894	99.986
Q09666	AHNK	Neuroblast differentiation-associated protein AHNAK	0.3	15.5221	5890	629.09
Q11201	SIA4A	CMP-N-acetylneuraminate-beta-galactosamide-alpha-2,3-sialyltransferase 1	13.8	17.3068	340	39.075
Q12805	FBLN3	EGF-containing fibulin-like extracellular matrix protein 1	19.9	20.0198	493	54.64
Q12841	FSTL1	Follistatin-related protein 1	3.6	14.3093	308	34.985
Q12926	ELAV2	ELAV-like protein 2	5.8	16.0861	359	39.503
Q13162	PRDX4	Peroxiredoxin-4	33.9	18.4226	271	30.54
Q13217	DNJC3	DnaJ homolog subfamily C member 3	34.9	20.5324	504	57.579
Q13296	SG2A2	Mammaglobin-A	12.9	17.9255	93	10.499
Q13421	MSLN	Mesothelin	37.1	24.4046	630	68.985
Q13438	OS9	Protein OS-9	13.9	17.8792	667	75.561
Q13510	ASAH1	Acid ceramidase	8.9	18.3848	395	44.659
Q13591	SEM5A	Semaphorin-5A	1.5	21.5172	1074	120.61
Q13835	PKP1	Plakophilin-1	12.7	19.0372	747	82.86
Q13867	BLMH	Bleomycin hydrolase	22.9	19.6633	455	52.562
Q14002	CEAM7	Carcinoembryonic antigen-related cell adhesion molecule 7	6.8	14.5578	265	29.345
Q14050	CO9A3	Collagen alpha-3(IX) chain	3.1	15.8584	684	63.615
Q14118	DAG1	Dystroglycan 1	6.3	19.0885	895	97.44
Q14204	DYHC1	Cytoplasmic dynein 1 heavy chain 1	0.3	14.839	4646	532.4
Q14508	WFDC2	WAP four-disulfide core domain protein 2	24.2	21.1269	124	12.993
Q14515	SPRL1	SPARC-like protein 1	26.4	20.209	664	75.207
Q14525	KT33B	Keratin, type I cuticular Ha3-II	4.5	18.8306	404	46.213
Q14574	DSC3	Desmocollin-3	1.6	14.2886	896	99.968
Q14697	GANAB	Neutral alpha-glucosidase AB	16	20.3904	944	106.87
Q14764	MVP	Major vault protein	1.2	13.4972	893	99.326
Q14914	PTGR1	Prostaglandin reductase 1	4.9	14.5739	329	35.869
Q15084	PDIA6	Protein disulfide-isomerase A6	4.1	14.7124	440	48.121
Q15149	PLEC	Plectin	0.2	15.1407	4684	531.78
Q15293	RCN1	Reticulocalbin-1	20.8	19.0876	331	38.89
Q15365	PCBP1	Poly(rC)-binding protein 1	13.2	17.5251	356	37.497
Q15782	CH3L2	Chitinase-3-like protein 2	36.4	21.2177	390	43.5
Q15828	CYTM	Cystatin-M	20.8	16.0156	149	16.511
Q15847	ADIRF	Adipogenesis regulatory factor	71.1	17.257	76	7.8547
Q15904	VAS1	V-type proton ATPase subunit S1	13.2	16.5565	470	52.025
Q16270	IBP7	Insulin-like growth factor-binding protein 7	11.7	15.5196	282	29.13
Q16378	PROL4	Proline-rich protein 4	9.7	27.1495	134	15.097
Q16610	ECM1	Extracellular matrix protein 1	11.3	17.5971	540	60.673
Q16651	PRSS8	Prostasin	4.1	18.1258	343	36.431
Q16706	MA2A1	Alpha-mannosidase 2	1.7	16.1834	1144	131.14
Q16769	QPCT	Glutaminyl-peptide cyclotransferase	11.6	15.9559	361	40.876
Q2M2I5	K1C24	Keratin, type I cytoskeletal 24	8.8	17.4507	525	55.087
Q3SY84	K2C71	Keratin, type II cytoskeletal 71	11.5	18.8387	523	57.291
Q562R1	ACTBL	Beta-actin-like protein 2	13.6		376	42.003
Q5D862	FILA2	Filaggrin-2	13.6	21.493	2391	248.07
Q5T749	KPRP	Keratinocyte proline-rich protein	36.6	21.6105	579	64.135
Q5T750	KPLCE	Protein KPLCE	3.6	17.8601	250	26.238
Q5TEC6	H37	Histone H3-7	14.7	17.2756	136	15.43
Q5TZA2	CROCC	Rootletin	0.4	16.1547	2017	228.42
Q5XKE5	K2C79	Keratin, type II cytoskeletal 79	14.2		535	57.835
Q687X5	STEA4	Metalloreductase STEAP4	3.5	14.564	459	51.981
Q6E0U4	DMKN	Dermokine	3.6	15.9664	476	47.082
Q6FI13	H2A2A	Histone H2A type 2-A	35.4	21.5254	130	14.095
Q6KB66	K2C80	Keratin, type II cytoskeletal 80	2.2	16.4261	452	50.525
Q6MZM9	PRR27	Proline-rich protein 27	23.7	20.4914	219	22.72
Q6NUJ1	SAPL1	Proactivator polypeptide-like 1	3.6	18.3767	521	56.626
Q6UWP8	SBSN	Suprabasin	18.3	16.6614	590	60.54
Q6UXB2	CXL17	C-X-C motif chemokine 17	31.9	22.1856	119	13.819
Q6UXB3	LYPD2	Ly6/PLAUR domain-containing protein 2	11.2	20.4506	125	13.115
Q6ZVX7	FBX50	F-box only protein 50	14.9	17.7033	275	30.847
Q71DI3	H32	Histone H3.2	14.7	19.3397	136	15.388
Q7Z3Y8	K1C27	Keratin, type I cytoskeletal 27	9.6	16.168	459	49.823
Q7Z3Z0	K1C25	Keratin, type I cytoskeletal 25	6.7		450	49.317
Q7Z406	MYH14	Myosin-14	8.5	19.273	1995	227.87
Q7Z794	K2C1B	Keratin, type II cytoskeletal 1b	31	20.7897	578	61.802
Q7Z7A1	CNTRL	Centriolin	0.5	16.8641	2325	268.88
Q7Z7D3	VTCN1	V-set domain-containing T-cell activation inhibitor 1	5	16.5099	282	30.878
Q7Z7M9	GALT5	Polypeptide N-acetylgalactosaminyltransferase 5	3.4	16.0345	940	106.26
Q86SF2	GALT7	N-acetylgalactosaminyltransferase 7	2.7	15.5399	657	75.388
Q86SQ4	AGRG6	Adhesion G-protein coupled receptor G6	1.3	14.1227	1221	136.69
Q86T26	TM11B	Transmembrane protease serine 11B	3.1	15.924	416	46.337
Q86UD1	OAF	Out at first protein homolog	4	16.4337	273	30.688
Q86X29	LSR	Lipolysis-stimulated lipoprotein receptor	15.3	19.1573	649	71.438
Q86YZ3	HORN	Hornerin	10.1	18.9822	2850	282.39
Q8N1N4	K2C78	Keratin, type II cytoskeletal 78	20.4	20.457	520	56.865
Q8N474	SFRP1	Secreted frizzled-related protein 1	42	22.5045	314	35.385
Q8N4A0	GALT4	Polypeptide N-acetylgalactosaminyltransferase 4	6.1	16.6317	578	66.665
Q8NBJ4	GOLM1	Golgi membrane protein 1	2.7	14.5228	401	45.333
Q8NBJ7	SUMF2	Inactive C-alpha-formylglycine-generating enzyme 2	5	15.0693	301	33.843
Q8NCL4	GALT6	Polypeptide N-acetylgalactosaminyltransferase 6	18.3	19.3999	622	71.158
Q8NES3	LFNG	Beta-1,3-N-acetylglucosaminyltransferase lunatic fringe	7.9	16.1379	379	41.773
Q8NEX9	DR9C7	Short-chain dehydrogenase/reductase family 9C member 7	4.8	14.3752	313	35.262
Q8TAX7	MUC7	Mucin-7	5.6	19.2659	377	39.158
Q8TBA6	GOGA5	Golgin subfamily A member 5	4.1	15.3729	731	83.023
Q8TE68	ES8L1	Epidermal growth factor receptor kinase substrate 8-like protein 1	2.5	15.3076	723	80.25
Q8TER0	SNED1	Sushi, nidogen and EGF-like domain-containing protein 1	2.1	15.8186	1413	152.2
Q8TF30	WHAMM	WASP homolog-associated protein with actin, membranes and microtubules	2.1	21.4917	809	90.923
Q8WUM4	PDC6I	Programmed cell death 6-interacting protein	11.4	17.8736	868	96.022
Q8WVQ1	CANT1	Soluble calcium-activated nucleotidase 1	8.5	16.2154	401	44.839
Q8WVV4	POF1B	Protein POF1B	11.2	19.0923	589	68.064
Q8WWI1	LMO7	LIM domain only protein 7	1.1	14.2302	1683	192.69
Q8WWY7	WFD12	WAP four-disulfide core domain protein 12	26.1	15.7317	111	12.05
Q8WXG9	AGRV1	Adhesion G-protein coupled receptor V1	0.1	18.8353	6306	693.06
Q8WXI7	MUC16	Mucin-16	0.1	16.6755	14507	1519.2
Q92743	HTRA1	Serine protease HTRA1	18.5	19.533	480	51.286
Q92747	ARC1A	Actin-related protein 2/3 complex subunit 1A	5.1	13.7168	370	41.569
Q92817	EVPL	Envoplakin	13.4	19.9913	2033	231.6
Q92820	GGH	Gamma-glutamyl hydrolase	4.1	15.3529	318	35.964
Q92896	GSLG1	Golgi apparatus protein 1	7.8	18.5685	1179	134.55
Q93077	H2A1C	Histone H2A type 1-C	35.4	15.4298	130	14.105
Q969H8	MYDGF	Myeloid-derived growth factor	8.7	13.7213	173	18.795
Q96BQ1	FAM3D	Protein FAM3D	14.3	18.9993	224	24.963
Q96DA0	PAUF	Pancreatic adenocarcinoma up-regulated factor	47.1	21.5788	172	18.878
Q96DR8	MUCL1	Mucin-like protein 1	10	18.5868	90	9.0391
Q96EU7	C1GLC	C1GALT1-specific chaperone 1	3.5	18.9399	318	36.382
Q96FQ6	S10AG	Protein S100-A16	15.5	15.9263	103	11.801
Q96FW1	OTUB1	Ubiquitin thioesterase OTUB1	7	14.7134	271	31.284
Q96KP4	CNDP2	Cytosolic non-specific dipeptidase	12.4	17.0353	475	52.878
Q96L93	KI16B	Kinesin-like protein KIF16B	0.9	19.4703	1317	152.01
Q96P63	SPB12	Serpin B12	32.3	19.3037	405	46.276
Q96Q89	KI20B	Kinesin-like protein KIF20B	0.5	21.3532	1820	210.63
Q96S96	PEBP4	Phosphatidylethanolamine-binding protein 4	25.6	18.41	227	25.733
Q96TA1	NIBA2	Protein Niban 2	2.1	15.8223	746	84.137
Q99497	PARK7	Parkinson disease protein 7	16.9	17.3064	189	19.891
Q99519	NEUR1	Sialidase-1	5.3	15.4358	415	45.467
Q99538	LGMN	Legumain	6.7	15.9201	433	49.411
Q99574	NEUS	Neuroserpin	10.5	18.2511	410	46.426
Q99828	CIB1	Calcium and integrin-binding protein 1	8.9	13.036	191	21.703
Q99829	CPNE1	Copine-1	3	13.7195	537	59.058
Q99880	H2B1L	Histone H2B type 1-L	39.7	21.5013	126	13.952
Q99935	PROL1	Opiorphin prepropeptide	37.1	27.4034	248	27.216
Q9BRA2	TXD17	Thioredoxin domain-containing protein 17	11.4	16.0126	123	13.941
Q9BRK5	CAB45	45 kDa calcium-binding protein	41.2	20.485	362	41.806
Q9BS26	ERP44	Endoplasmic reticulum resident protein 44	5.7	14.525	406	46.971
Q9BWS9	CHID1	Chitinase domain-containing protein 1	9.2	15.4634	393	44.94
Q9BYD5	CNFN	Cornifelin	43.8	19.2243	112	12.376
Q9C075	K1C23	Keratin, type I cytoskeletal 23	23.5	18	422	48.131
Q9GZZ8	LACRT	Extracellular glycoprotein lacritin	47.1	27.9258	138	14.246
Q9H0U4	RAB1B	Ras-related protein Rab-1B	13.9	16.6032	201	22.171
Q9H173	SIL1	Nucleotide exchange factor SIL1	1.7	16.3297	461	52.084
Q9H1E1	RNAS7	Ribonuclease 7	10.3	15.0589	156	17.419
Q9H299	SH3L3	SH3 domain-binding glutamic acid-rich-like protein 3	10.8	17.133	93	10.438
Q9H2G2	SLK	STE20-like serine/threonine-protein kinase	1	23.1079	1235	142.69
Q9H3R0	KDM4C	Lysine-specific demethylase 4C	2	15.1378	1056	119.98
Q9HBR0	S38AA	Solute carrier family 38 member 10	1.7	15.6687	1119	119.76
Q9HC84	MUC5B	Mucin-5B	1.5	16.0612	5762	596.33
Q9HCY8	S10AE	Protein S100-A14	48.1	18.316	104	11.662
Q9NP79	VTA1	Vacuolar protein sorting-associated protein VTA1 homolog	6.5	14.4746	307	33.879
Q9NRA1	PDGFC	Platelet-derived growth factor C	8.1	16.0991	345	39.029
Q9NZT1	CALL5	Calmodulin-like protein 5	50.7	20.8362	146	15.892
Q9P0G3	KLK14	Kallikrein-14	11.2	15.0345	267	29.121
Q9UBC9	SPRR3	Small proline-rich protein 3	8.9	18.6801	169	18.154
Q9UBG3	CRNN	Cornulin	57.8	22.0319	495	53.533
Q9UBR2	CATZ	Cathepsin Z	5.6	18.4377	303	33.868
Q9UBX7	KLK11	Kallikrein-11	6.7	14.1554	282	31.059
Q9UGL9	CRCT1	Cysteine-rich C-terminal protein 1	21.2	16.1209	99	9.7358
Q9UGM3	DMBT1	Deleted in malignant brain tumors 1 protein	42.1	27.2066	2413	260.73
Q9UHD0	IL19	Interleukin-19	10.7	14.2973	177	20.452
Q9UI42	CBPA4	Carboxypeptidase A4	3.3	15.7084	421	47.351
Q9UJJ9	GNPTG	N-acetylglucosamine-1-phosphotransferase subunit gamma	4.6	15.7875	305	33.973
Q9UJU6	DBNL	Drebrin-like protein	3.7	14.5709	430	48.207
Q9UKR3	KLK13	Kallikrein-13	5.8	16.5112	277	30.57
Q9UL25	RAB21	Ras-related protein Rab-21	9.3	18.8104	225	24.347
Q9UL52	TM11E	Transmembrane protease serine 11E	5	14.2769	423	47.695
Q9ULV0	MYO5B	Unconventional myosin-Vb	0.7	15.9691	1848	213.67
Q9ULZ3	ASC	Apoptosis-associated speck-like protein containing a CARD	8.7	14.6316	195	21.627
Q9UN36	NDRG2	Protein NDRG2	4	16.331	371	40.798
Q9Y2Q3	GSTK1	Glutathione S-transferase kappa 1	6.2	15.3048	226	25.497
Q9Y4L1	HYOU1	Hypoxia up-regulated protein 1	8	17.126	999	111.33

## Sheet: 37) S2 (489)
S2 (489): The 489 proteins identified in individual sample S2 using Protocol F
Accession	Gene Name	Protein Description	Protein Coverage	Log 2 Protein Intensity	Protein Length	Protein Molecular Weight (kDa)
A0A075B6H7	KV37	Probable non-functional immunoglobulin kappa variable 3-7	26.7	14.4702	116	12.783
A0A075B6H9	LV469	Immunoglobulin lambda variable 4-69	21.8	16.2362	119	12.773
A0A075B6I0	LV861	Immunoglobulin lambda variable 8-61	20.5	20.5807	122	12.814
A0A075B6I9	LV746	Immunoglobulin lambda variable 7-46	6		117	12.468
A0A075B6J9	LV218	Immunoglobulin lambda variable 2-18	28.8	19.1762	118	12.412
A0A075B6K0	LV316	Immunoglobulin lambda variable 3-16	17.4	18.7376	115	12.466
A0A075B6K4	LV310	Immunoglobulin lambda variable 3-10	35.7	21.6968	115	12.441
A0A075B6K5	LV39	Immunoglobulin lambda variable 3-9	23.5		115	12.332
A0A075B6R2	HV404	Immunoglobulin heavy variable 4-4	13.7		117	12.848
A0A075B6R9	KVD24	Probable non-functional immunoglobulin kappa variable 2D-24	38.3		120	13.079
A0A075B6S2	KVD29	Immunoglobulin kappa variable 2D-29	25.8		120	13.143
A0A075B6S5	KV127	Immunoglobulin kappa variable 1-27	31.6	19.0173	117	12.711
A0A075B6S6	KVD30	Immunoglobulin kappa variable 2D-30	33.3		120	13.215
A0A087WSX0	LV545	Immunoglobulin lambda variable 5-45	13.8	14.6315	123	13.162
A0A087WSY6	KVD15	Immunoglobulin kappa variable 3D-15	26.1	17.7581	115	12.534
A0A0A0MS14	HV145	Immunoglobulin heavy variable 1-45	9.4	14.5242	117	13.508
A0A0A0MS15	HV349	Immunoglobulin heavy variable 3-49	28.6	20.226	119	13.056
A0A0A0MT36	KVD21	Immunoglobulin kappa variable 6D-21	28.9	17.5848	114	12.34
A0A0B4J1V0	HV315	Immunoglobulin heavy variable 3-15	57.1	22.3465	119	12.926
A0A0B4J1V1	HV321	Immunoglobulin heavy variable 3-21	42.7	17.868	117	12.839
A0A0B4J1V2	HV226	Immunoglobulin heavy variable 2-26	23.5	19.4669	119	13.182
A0A0B4J1V6	HV373	Immunoglobulin heavy variable 3-73	32.8	18.6323	119	12.858
A0A0B4J1X5	HV374	Immunoglobulin heavy variable 3-74	65.8	19.7915	117	12.839
A0A0B4J1X8	HV343	Immunoglobulin heavy variable 3-43	33.1	17.5756	118	13.077
A0A0B4J1Y9	HV372	Immunoglobulin heavy variable 3-72	57.1	20.866	119	13.203
A0A0C4DH25	KVD20	Immunoglobulin kappa variable 3D-20	51.7	18.8801	116	12.515
A0A0C4DH29	HV103	Immunoglobulin heavy variable 1-3	22.2	13.9996	117	13.008
A0A0C4DH31	HV118	Immunoglobulin heavy variable 1-18	14.5	19.8301	117	12.82
A0A0C4DH34	HV428	Immunoglobulin heavy variable 4-28	26.5	19.4456	117	13.124
A0A0C4DH35	HV335	Probable non-functional immunoglobulin heavy variable 3-35	6	18.9867	117	12.81
A0A0C4DH36	HV338	Probable non-functional immunoglobulin heavy variable 3-38	17.2	18.0446	116	12.758
A0A0C4DH38	HV551	Immunoglobulin heavy variable 5-51	30.8	17.6545	117	12.674
A0A0C4DH67	KV108	Immunoglobulin kappa variable 1-8	50.4	21.0413	115	12.537
A0A0C4DH68	KV224	Immunoglobulin kappa variable 2-24	38.3	21.4668	120	13.079
A0A0J9YVY3	HV741	Immunoglobulin heavy variable 7-4-1	9.4		117	12.848
A0A0J9YX35	HV64D	Immunoglobulin heavy variable 3-64D	42.7	20.01	117	12.822
A0A0J9YXX1	HV5X1	Immunoglobulin heavy variable 5-10-1	10.3	18.8879	117	12.772
A0M8Q6	IGLC7	Immunoglobulin lambda constant 7	49.1	18.375	106	11.253
A2NJV5	KV229	Immunoglobulin kappa variable 2-29	25.8	21.7616	120	13.085
B0FP48	UPK3L	Uroplakin-3b-like protein 1	8.7	16.5454	263	28.385
O00299	CLIC1	Chloride intracellular channel protein 1	10.8	17.589	241	26.922
O00391	QSOX1	Sulfhydryl oxidase 1	9.4	19.1607	747	82.577
O00462	MANBA	Beta-mannosidase	1.8	14.465	879	100.89
O00560	SDCB1	Syntenin-1	15.4	17.2283	298	32.444
O00584	RNT2	Ribonuclease T2	31.2	19.6425	256	29.48
O00592	PODXL	Podocalyxin	4.5	15.5551	558	58.635
O14745	NHRF1	Na(+)/H(+) exchange regulatory cofactor NHE-RF1	7.8	16.9872	358	38.868
O14773	TPP1	Tripeptidyl-peptidase 1	16.7	19.7619	563	61.247
O15041	SEM3E	Semaphorin-3E	1.8	14.8915	775	89.227
O43490	PROM1	Prominin-1	8.8	19.1347	865	97.201
O43505	B4GA1	Beta-1,4-glucuronyltransferase 1	3.9	15.7861	415	47.119
O43653	PSCA	Prostate stem cell antigen	15.8	14.4933	114	11.959
O43707	ACTN4	Alpha-actinin-4	7.9	17.797	911	104.85
O43790	KRT86	Keratin, type II cuticular Hb6	1.4		486	53.5
O43852	CALU	Calumenin	17.5	20.5726	315	37.106
O60437	PEPL	Periplakin	1	16.204	1756	204.74
O60603	TLR2	Toll-like receptor 2	1.7	15.0437	784	89.837
O60888	CUTA	Protein CutA	25.7	17.9626	179	19.116
O60911	CATL2	Cathepsin L2	27.8	18.021	334	37.329
O75094	SLIT3	Slit homolog 3 protein	2.1	15.9825	1523	167.71
O75556	SG2A1	Mammaglobin-B	75.8	28.3321	95	10.884
O75629	CREG1	Protein CREG1	5	14.1976	220	24.074
O75787	RENR	Renin receptor	11.1	17.0376	350	39.008
O75841	UPK1B	Uroplakin-1b	6.9	14.4582	260	29.643
O75874	IDHC	Isocitrate dehydrogenase [NADP] cytoplasmic	3.1	12.7146	414	46.659
O75882	ATRN	Attractin	2.6	15.9133	1429	158.54
O75888	TNF13	Tumor necrosis factor ligand superfamily member 13	6	16.021	250	27.433
O95171	SCEL	Sciellin	3.9	15.8772	688	77.551
O95395	GCNT3	Beta-1,3-galactosyl-O-glycosyl-glycoprotein beta-1,6-N-acetylglucosaminyltransferase 3	9.4	17.4286	438	50.863
O95436	NPT2B	Sodium-dependent phosphate transport protein 2B	4.5	18.2586	690	75.759
O95841	ANGL1	Angiopoietin-related protein 1	11.8	18.0896	491	56.719
O95968	SG1D1	Secretoglobin family 1D member 1	52.2	26.8332	90	9.898
P00338	LDHA	L-lactate dehydrogenase A chain	6.6	17.5318	332	36.688
P00352	AL1A1	Aldehyde dehydrogenase 1A1	11.8	16.5967	501	54.861
P00450	CERU	Ceruloplasmin	47.4	23.3226	1065	122.22
P00491	PNPH	Purine nucleoside phosphorylase	4.8	14.5829	289	32.118
P00558	PGK1	Phosphoglycerate kinase 1	22.3	17.3343	417	44.614
P00736	C1R	Complement C1r subcomponent	2.1	15.3048	705	80.118
P00738	HPT	Haptoglobin	26.6	21.6261	406	45.205
P00746	CFAD	Complement factor D	9.5	15.799	253	27.033
P00751	CFAB	Complement factor B	28.1	21.5929	764	85.532
P01009	A1AT	Alpha-1-antitrypsin	30.6	21.2001	418	46.736
P01011	AACT	Alpha-1-antichymotrypsin	37.6	22.2606	423	47.65
P01023	A2MG	Alpha-2-macroglobulin	1.2	15.5333	1474	163.29
P01024	CO3	Complement C3	45.9	23.9146	1663	187.15
P01033	TIMP1	Metalloproteinase inhibitor 1	44.4	19.7181	207	23.171
P01034	CYTC	Cystatin-C	48.6	23.6724	146	15.799
P01036	CYTS	Cystatin-S	76.6	28.0917	141	16.214
P01037	CYTN	Cystatin-SN	64.5	23.3272	141	16.387
P01042	KNG1	Kininogen-1	1.9	14.4863	644	71.957
P01591	IGJ	Immunoglobulin J chain	67.9	26.9977	159	18.098
P01594	KV133	Immunoglobulin kappa variable 1-33	36.8	17.5863	117	12.848
P01599	KV117	Immunoglobulin kappa variable 1-17	12.8	19.8729	117	12.778
P01601	KVD16	Immunoglobulin kappa variable 1D-16	13.7	19.7327	117	12.73
P01602	KV105	Immunoglobulin kappa variable 1-5	27.4	20.2462	117	12.781
P01611	KVD12	Immunoglobulin kappa variable 1D-12	31.6	19.2196	117	12.62
P01614	KVD40	Immunoglobulin kappa variable 2D-40	28.1	15.9143	121	13.31
P01615	KVD28	Immunoglobulin kappa variable 2D-28	45.8	24.6166	120	12.957
P01619	KV320	Immunoglobulin kappa variable 3-20	46.6	22.76	116	12.557
P01624	KV315	Immunoglobulin kappa variable 3-15	26.1	21.1222	115	12.496
P01700	LV147	Immunoglobulin lambda variable 1-47	29.1	21.5711	117	12.283
P01701	LV151	Immunoglobulin lambda variable 1-51	42.7	19.6887	117	12.249
P01703	LV140	Immunoglobulin lambda variable 1-40	17.8	19.3321	118	12.301
P01704	LV214	Immunoglobulin lambda variable 2-14	13.3	21.0692	120	12.597
P01706	LV211	Immunoglobulin lambda variable 2-11	50.4	19.1586	119	12.644
P01709	LV208	Immunoglobulin lambda variable 2-8	11		118	12.382
P01714	LV319	Immunoglobulin lambda variable 3-19	8	21.0782	112	12.042
P01717	LV325	Immunoglobulin lambda variable 3-25	26.8	15.0674	112	12.011
P01718	LV327	Immunoglobulin lambda variable 3-27	18.6	17.9147	113	12.165
P01742	HV169	Immunoglobulin heavy variable 1-69	22.2	15.2899	117	12.659
P01743	HV146	Immunoglobulin heavy variable 1-46	35	18.0291	117	12.933
P01762	HV311	Immunoglobulin heavy variable 3-11	26.5		117	12.909
P01763	HV348	Immunoglobulin heavy variable 3-48	42.7	18.5092	117	12.812
P01764	HV323	Immunoglobulin heavy variable 3-23	42.7	16.3865	117	12.582
P01766	HV313	Immunoglobulin heavy variable 3-13	35.3	18.6729	116	12.506
P01767	HV353	Immunoglobulin heavy variable 3-53	67.2	16.313	116	12.769
P01780	HV307	Immunoglobulin heavy variable 3-7	51.3	21.8201	117	12.943
P01782	HV309	Immunoglobulin heavy variable 3-9	42.4	19.9669	118	12.945
P01817	HV205	Immunoglobulin heavy variable 2-5	12.6	14.9425	119	13.231
P01824	HV439	Immunoglobulin heavy variable 4-39	24.8	21.793	125	13.917
P01833	PIGR	Polymeric immunoglobulin receptor	65.4	28.9509	764	83.283
P01834	IGKC	Immunoglobulin kappa constant	100	26.5476	107	11.765
P01859	IGHG2	Immunoglobulin heavy constant gamma 2	10.6	14.8607	395	43.805
P01860	IGHG3	Immunoglobulin heavy constant gamma 3	11	15.4832	446	49.092
P01861	IGHG4	Immunoglobulin heavy constant gamma 4	4.8		396	43.831
P01871	IGHM	Immunoglobulin heavy constant mu	48.3	25.1366	474	51.923
P01876	IGHA1	Immunoglobulin heavy constant alpha 1	68.6	28.8375	398	42.848
P01877	IGHA2	Immunoglobulin heavy constant alpha 2	47.3	17.1439	391	42.333
P02533	K1C14	Keratin, type I cytoskeletal 14	58.7	23.7162	472	51.561
P02538	K2C6A	Keratin, type II cytoskeletal 6A	57.6	23.6318	564	60.044
P02675	FIBB	Fibrinogen beta chain	3.7	15.7927	491	55.928
P02749	APOH	Beta-2-glycoprotein 1	14.2	16.3324	345	38.298
P02750	A2GL	Leucine-rich alpha-2-glycoprotein	28	19.7623	347	38.177
P02763	A1AG1	Alpha-1-acid glycoprotein 1	7.5	17.7467	201	23.539
P02765	FETUA	Alpha-2-HS-glycoprotein	11.2	18.2758	367	39.34
P02768	ALBU	Albumin	87.7	26.8622	609	69.366
P02774	VTDB	Vitamin D-binding protein	13.9	18.2357	474	52.917
P02787	TRFE	Serotransferrin	35.7	21.5962	698	77.049
P02788	TRFL	Lactotransferrin	91.4	31.2156	710	78.181
P02790	HEMO	Hemopexin	4.1	17.4519	462	51.676
P02814	SMR3B	Submaxillary gland androgen-regulated protein 3B	26.6	17.175	79	8.1875
P03950	ANGI	Angiogenin	51	19.6957	147	16.55
P03973	SLPI	Antileukoproteinase	65.9	25.0593	132	14.326
P04004	VTNC	Vitronectin	9.4	16.6115	478	54.305
P04040	CATA	Catalase	7	14.4939	527	59.755
P04075	ALDOA	Fructose-bisphosphate aldolase A	21.4	17.4808	364	39.42
P04083	ANXA1	Annexin A1	54.3	21.3866	346	38.714
P04155	TFF1	Trefoil factor 1	10.7	16.3953	84	9.1494
P04156	PRIO	Major prion protein	4.7	17.3249	253	27.661
P04211	LV743	Immunoglobulin lambda variable 7-43	6	18.036	117	12.451
P04259	K2C6B	Keratin, type II cytoskeletal 6B	51.2		564	60.066
P04264	K2C1	Keratin, type II cytoskeletal 1	62.9	27.7563	644	66.038
P04406	G3P	Glyceraldehyde-3-phosphate dehydrogenase	36.7	21.7872	335	36.053
P04430	KV116	Immunoglobulin kappa variable 1-16	31.6	19.1595	117	12.618
P04432	KVD39	Immunoglobulin kappa variable 1D-39	31.6	19.936	117	12.737
P04433	KV311	Immunoglobulin kappa variable 3-11	52.2	21.595	115	12.575
P04792	HSPB1	Heat shock protein beta-1	67.3	20.4775	205	22.782
P05089	ARGI1	Arginase-1	5.3	15.9315	322	34.735
P05090	APOD	Apolipoprotein D	27.5	19.4778	189	21.275
P05109	S10A8	Protein S100-A8	32.3	20.1646	93	10.834
P05155	IC1	Plasma protease C1 inhibitor	10	16.0628	500	55.154
P05156	CFAI	Complement factor I	1.7	14.5147	583	65.75
P05164	PERM	Myeloperoxidase	4.8	15.7327	745	83.868
P05186	PPBT	Alkaline phosphatase, tissue-nonspecific isozyme	23.7	19.318	524	57.304
P05387	RLA2	Large ribosomal subunit protein P2	16.5	14.7076	115	11.665
P05787	K2C8	Keratin, type II cytoskeletal 8	9.7	14.6968	483	53.704
P06310	KV230	Immunoglobulin kappa variable 2-30	42.5	22.6594	120	13.185
P06312	KV401	Immunoglobulin kappa variable 4-1	29.8	22.2959	121	13.38
P06396	GELS	Gelsolin	36.2	23.029	782	85.696
P06702	S10A9	Protein S100-A9	47.4	20.2135	114	13.242
P06703	S10A6	Protein S100-A6	35.6	16.0541	90	10.18
P06731	CEAM5	Carcinoembryonic antigen-related cell adhesion molecule 5	1.4	15.4964	702	76.795
P06733	ENOA	Alpha-enolase	39.4	20.5332	434	47.168
P06744	G6PI	Glucose-6-phosphate isomerase	9.5	17.0602	558	63.146
P06753	TPM3	Tropomyosin alpha-3 chain	9.5		285	32.95
P07195	LDHB	L-lactate dehydrogenase B chain	3.6		334	36.638
P07237	PDIA1	Protein disulfide-isomerase	22.8	19.6962	508	57.116
P07339	CATD	Cathepsin D	32	22.5697	412	44.552
P07355	ANXA2	Annexin A2	61.4	21.7906	339	38.604
P07437	TBB5	Tubulin beta chain	3.2		444	49.67
P07602	SAP	Prosaposin	35.9	22.3745	524	58.112
P07686	HEXB	Beta-hexosaminidase subunit beta	7.4	18.2775	556	63.137
P07711	CATL1	Procathepsin L	10.2	16.583	333	37.564
P07737	PROF1	Profilin-1	30.7	17.6978	140	15.054
P07858	CATB	Cathepsin B	46.6	22.4302	339	37.821
P07900	HS90A	Heat shock protein HSP 90-alpha	2.3	15.7159	732	84.659
P07951	TPM2	Tropomyosin beta chain	9.5		284	32.85
P08174	DAF	Complement decay-accelerating factor	8.9	19.5504	381	41.4
P08238	HS90B	Heat shock protein HSP 90-beta	2.3		724	83.263
P08246	ELNE	Neutrophil elastase	10.5	16.6568	267	28.518
P08311	CATG	Cathepsin G	14.1	18.982	255	28.837
P08571	CD14	Monocyte differentiation antigen CD14	29.9	20.6501	375	40.076
P08582	TRFM	Melanotransferrin	2.2	15.8414	738	80.214
P08603	CFAH	Complement factor H	13.7	20.1289	1231	139.09
P08670	VIME	Vimentin	4.5	16.0339	466	53.651
P08727	K1C19	Keratin, type I cytoskeletal 19	44.5	20.8766	400	44.105
P08729	K2C7	Keratin, type II cytoskeletal 7	7	13.6466	469	51.385
P08758	ANXA5	Annexin A5	36.6	20.6454	320	35.936
P08779	K1C16	Keratin, type I cytoskeletal 16	61.3	21.8307	473	51.267
P09211	GSTP1	Glutathione S-transferase P	65.2	19.5571	210	23.356
P09228	CYTT	Cystatin-SA	24.8		141	16.445
P09237	MMP7	Matrilysin	4.9	16.4058	267	29.676
P09668	CATH	Pro-cathepsin H	5.4	15.0697	335	37.393
P09958	FURIN	Furin	7.2	17.7479	794	86.677
P0C0L4	CO4A	Complement C4-A	3.2	17.4534	1744	192.78
P0CF74	IGLC6	Immunoglobulin lambda constant 6	53.8		106	11.276
P0DJI8	SAA1	Serum amyloid A-1 protein	27.9	18.1522	122	13.546
P0DJI9	SAA2	Serum amyloid A-2 protein	24.6	19.1763	122	13.527
P0DMV8	HS71A	Heat shock 70 kDa protein 1A	10.6	18.4912	641	70.051
P0DOX2	IGA2	Immunoglobulin alpha-2 heavy chain	53	25.6377	455	48.934
P0DOX3	IGD	Immunoglobulin delta heavy chain	1.6	16.3694	512	56.224
P0DOX5	IGG1	Immunoglobulin gamma-1 heavy chain	26.1	19.7825	449	49.328
P0DOX6	IGM	Immunoglobulin mu heavy chain	30.9	16.9156	576	63.485
P0DOX7	IGK	Immunoglobulin kappa light chain	76.2	28.2795	214	23.379
P0DOX8	IGL1	Immunoglobulin lambda-1 light chain	56.9	23.6806	216	22.83
P0DOY2	IGLC2	Immunoglobulin lambda constant 2	96.2	26.7816	106	11.293
P0DOY3	IGLC3	Immunoglobulin lambda constant 3	93.4		106	11.265
P0DP01	HV108	Immunoglobulin heavy variable 1-8	9.4		117	12.992
P0DP02	HVC33	Immunoglobulin heavy variable 3-30-3	63.2	21.369	117	12.989
P0DP03	HVC05	Immunoglobulin heavy variable 3-30-5	63.2	21.3357	117	12.947
P0DP04	HV43D	Immunoglobulin heavy variable 3-43D	42.4	17.8704	118	13.017
P0DP25	CALM3	Calmodulin-3	10.7	17.0124	149	16.837
P0DTE1	HV383	Probable non-functional immunoglobulin heavy variable 3-38-3	7.8		115	12.671
P0DUB6	AMY1A	Alpha-amylase 1A	41.1	21.2787	511	57.767
P10412	H14	Histone H1.4	16.4	17.465	219	21.865
P10599	THIO	Thioredoxin	65.7	20.2442	105	11.737
P10909	CLUS	Clusterin	40.5	25.0217	449	52.494
P11021	BIP	Endoplasmic reticulum chaperone BiP	13.1	18.7421	654	72.332
P11142	HSP7C	Heat shock cognate 71 kDa protein	7.4	16.9191	646	70.897
P12259	FA5	Coagulation factor V	0.8	14.5457	2224	251.7
P12273	PIP	Prolactin-inducible protein	77.4	28.2729	146	16.572
P12814	ACTN1	Alpha-actinin-1	2.5		892	103.06
P12830	CADH1	Cadherin-1	2	19.5034	882	97.455
P13284	GILT	Gamma-interferon-inducible lysosomal thiol reductase	4.4	17.6261	250	27.963
P13639	EF2	Elongation factor 2	3.8	17.225	858	95.337
P13645	K1C10	Keratin, type I cytoskeletal 10	66.4	26.2828	584	58.826
P13647	K2C5	Keratin, type II cytoskeletal 5	55.1	23.4182	590	62.378
P13929	ENOB	Beta-enolase	4.1		434	46.986
P13987	CD59	CD59 glycoprotein	25.8	20.6063	128	14.177
P14314	GLU2B	Glucosidase 2 subunit beta	11.7	19.1957	528	59.425
P14550	AK1A1	Aldo-keto reductase family 1 member A1	6.8	14.5936	325	36.573
P14555	PA2GA	Phospholipase A2, membrane associated	50.7	26.1291	144	16.083
P14618	KPYM	Pyruvate kinase PKM	25	19.5158	531	57.936
P14625	ENPL	Endoplasmin	11.1	17.4903	803	92.468
P14923	PLAK	Junction plakoglobin	19.5	20.24	745	81.744
P15104	GLNA	Glutamine synthetase	7	16.6231	373	42.064
P15144	AMPN	Aminopeptidase N	2.4	15.8956	967	109.54
P15153	RAC2	Ras-related C3 botulinum toxin substrate 2	5.2	15.6313	192	21.429
P15291	B4GT1	Beta-1,4-galactosyltransferase 1	3	16.8595	398	43.92
P15309	PPAP	Prostatic acid phosphatase	12.4	17.0974	386	44.566
P15311	EZRI	Ezrin	14.5	18.4965	586	69.412
P15328	FOLR1	Folate receptor alpha	14.8	17.6014	257	29.819
P15907	SIAT1	Beta-galactoside alpha-2,6-sialyltransferase 1	11.1	16.7606	406	46.604
P15924	DESP	Desmoplakin	17.6	21.9348	2871	331.77
P16401	H15	Histone H1.5	6.6	13.52	226	22.58
P16403	H12	Histone H1.2	16.9	15.1254	213	21.364
P17066	HSP76	Heat shock 70 kDa protein 6	4.2	17.4485	643	71.027
P17900	SAP3	Ganglioside GM2 activator	7.8	14.529	193	20.838
P17931	LEG3	Galectin-3	16.8	17.359	250	26.152
P19012	K1C15	Keratin, type I cytoskeletal 15	9.9		456	49.211
P19013	K2C4	Keratin, type II cytoskeletal 4	55.4	23.1305	520	56.143
P19021	AMD	Peptidyl-glycine alpha-amidating monooxygenase	5.4	17.7068	973	108.33
P19652	A1AG2	Alpha-1-acid glycoprotein 2	13.4	16.438	201	23.602
P19957	ELAF	Elafin	52.1	20.5888	117	12.269
P20061	TCO1	Transcobalamin-1	24.2	22.2527	433	48.206
P20160	CAP7	Azurocidin	4.4	16.3452	251	26.885
P20930	FILA	Filaggrin	4.5	16.6844	4061	435.16
P21246	PTN	Pleiotrophin	6	15.6875	168	18.942
P21741	MK	Midkine	14.7	15.7052	143	15.585
P21926	CD9	CD9 antigen	4.4	19.4026	228	25.416
P21980	TGM2	Protein-glutamine gamma-glutamyltransferase 2	7	18.1975	687	77.328
P22079	PERL	Lactoperoxidase	54.1	23.6201	712	80.287
P22352	GPX3	Glutathione peroxidase 3	11.5	16.6846	226	25.552
P22528	SPR1B	Cornifin-B	51.7	17.196	89	9.8875
P22531	SPR2E	Small proline-rich protein 2E	18.1	15.5708	72	7.8553
P23284	PPIB	Peptidyl-prolyl cis-trans isomerase B	15.7	18.2966	216	23.742
P23528	COF1	Cofilin-1	47.6	18.544	166	18.502
P24158	PRTN3	Myeloblastin	4.7	15.8556	256	27.807
P25311	ZA2G	Zinc-alpha-2-glycoprotein	69.5	28.1024	298	34.258
P25774	CATS	Cathepsin S	18.1	18.4044	331	37.495
P25815	S100P	Protein S100-P	17.9	18.0978	95	10.4
P26447	S10A4	Protein S100-A4	32.7	19.8093	101	11.728
P26572	MGAT1	Alpha-1,3-mannosyl-glycoprotein 2-beta-N-acetylglucosaminyltransferase	8.8	15.2599	445	50.878
P27797	CALR	Calreticulin	7.9	17.3509	417	48.141
P28066	PSA5	Proteasome subunit alpha type-5	7.9	15.0145	241	26.411
P28325	CYTD	Cystatin-D	40.8	16.795	142	16.08
P28799	GRN	Progranulin	14.3	20.0372	593	63.544
P29401	TKT	Transketolase	7.9	19.6376	623	67.877
P29508	SPB3	Serpin B3	14.9	18.6173	390	44.564
P30041	PRDX6	Peroxiredoxin-6	25.4	16.6601	224	25.035
P30044	PRDX5	Peroxiredoxin-5, mitochondrial	7.5	15.7408	214	22.086
P30085	KCY	UMP-CMP kinase	8.2	15.1142	196	22.222
P30086	PEBP1	Phosphatidylethanolamine-binding protein 1	9.6	14.1451	187	21.057
P30101	PDIA3	Protein disulfide-isomerase A3	2.4	17.3906	505	56.782
P30740	ILEU	Leukocyte elastase inhibitor	16.6	19.5058	379	42.741
P30838	AL3A1	Aldehyde dehydrogenase, dimeric NADP-preferring	6.2	16.5697	453	50.394
P31025	LCN1	Lipocalin-1	78.4	29.4617	176	19.25
P31151	S10A7	Protein S100-A7	25.7	15.2337	101	11.471
P31944	CASPE	Caspase-14	28.1	19.0153	242	27.679
P31947	1433S	14-3-3 protein sigma	15.7	18.4921	248	27.774
P31949	S10AB	Protein S100-A11	56.2	20.4742	105	11.74
P32119	PRDX2	Peroxiredoxin-2	30.3	18.6541	198	21.892
P32320	CDD	Cytidine deaminase	11.6	15.6213	146	16.185
P33778	H2B1B	Histone H2B type 1-B	27.8		126	13.95
P33908	MA1A1	Mannosyl-oligosaccharide 1,2-alpha-mannosidase IA	9.3	16.9968	653	72.968
P34096	RNAS4	Ribonuclease 4	54.4	21.5774	147	16.84
P35321	SPR1A	Cornifin-A	15.7		89	9.8774
P35527	K1C9	Keratin, type I cytoskeletal 9	70.3	27.0313	623	62.064
P35579	MYH9	Myosin-9	2.5	16.2715	1960	226.53
P35908	K22E	Keratin, type II cytoskeletal 2 epidermal	88.6	16.7244	639	65.432
P40189	IL6RB	Interleukin-6 receptor subunit beta	1.9	15.377	918	103.54
P43251	BTD	Biotinidase	5.7	17.2912	543	61.132
P48594	SPB4	Serpin B4	2.8		390	44.853
P48723	HSP13	Heat shock 70 kDa protein 13	8.9	18.155	471	51.927
P49788	TIG1	Retinoic acid receptor responder protein 1	13.6	19.8311	294	33.285
P49862	KLK7	Kallikrein-7	14.6	17.0104	253	27.524
P50238	CRIP1	Cysteine-rich protein 1	49.4	16.2402	77	8.5328
P50591	TNF10	Tumor necrosis factor ligand superfamily member 10	8.5	17.8941	281	32.509
P50897	PPT1	Palmitoyl-protein thioesterase 1	4.6	14.8744	306	34.193
P50995	ANX11	Annexin A11	3.2	14.6116	505	54.389
P52209	6PGD	6-phosphogluconate dehydrogenase, decarboxylating	4.3	16.1376	483	53.139
P52565	GDIR1	Rho GDP-dissociation inhibitor 1	8.3	15.6519	204	23.207
P52566	GDIR2	Rho GDP-dissociation inhibitor 2	8.5	15.9185	201	22.988
P53634	CATC	Dipeptidyl peptidase 1	5	15.5388	463	51.853
P55000	SLUR1	Secreted Ly-6/uPAR-related protein 1	24.3	15.4115	103	11.186
P55058	PLTP	Phospholipid transfer protein	20.5	21.0402	493	54.739
P55064	AQP5	Aquaporin-5	8.3	18.5582	265	28.292
P58499	FAM3B	Protein FAM3B	7.7	16.5478	235	25.982
P59666	DEF3	Neutrophil defensin 3	20.2	22.3107	94	10.245
P60174	TPIS	Triosephosphate isomerase	41.4	19.6163	249	26.669
P60660	MYL6	Myosin light polypeptide 6	26.5	18.5334	151	16.93
P60709	ACTB	Actin, cytoplasmic 1	58.4	22.9006	375	41.736
P60903	S10AA	Protein S100-A10	17.5	16.593	97	11.203
P60953	CDC42	Cell division control protein 42 homolog	5.2	16.4657	191	21.258
P60981	DEST	Destrin	7.3		165	18.506
P61158	ARP3	Actin-related protein 3	7.2	14.6829	418	47.371
P61204	ARF3	ADP-ribosylation factor 3	5.5	18.1369	181	20.601
P61586	RHOA	Transforming protein RhoA	14	16.8164	193	21.768
P61626	LYSC	Lysozyme C	87.2	29.6054	148	16.537
P61769	B2MG	Beta-2-microglobulin	71.4	25.4499	119	13.714
P61916	NPC2	NPC intracellular cholesterol transporter 2	45	20.089	151	16.57
P61978	HNRPK	Heterogeneous nuclear ribonucleoprotein K	3.7	13.0363	463	50.976
P62328	TYB4	Thymosin beta-4	31.8	20.7391	44	5.0526
P62805	H4	Histone H4	58.3	19.9894	103	11.367
P62873	GBB1	Guanine nucleotide-binding protein G(I)/G(S)/G(T) subunit beta-1	5.3	15.3839	340	37.377
P62937	PPIA	Peptidyl-prolyl cis-trans isomerase A	41.2	18.3416	165	18.012
P63000	RAC1	Ras-related C3 botulinum toxin substrate 1	5.2		192	21.45
P63104	1433Z	14-3-3 protein zeta/delta	23.3	18.7603	245	27.745
P63261	ACTG	Actin, cytoplasmic 2	58.4	20.6244	375	41.792
P67936	TPM4	Tropomyosin alpha-4 chain	10.9	16.2069	248	28.521
P68104	EF1A1	Elongation factor 1-alpha 1	6.1	16.8279	462	50.14
P68133	ACTS	Actin, alpha skeletal muscle	30.5	15.9537	377	42.051
P68363	TBA1B	Tubulin alpha-1B chain	7.1	16.6358	451	50.151
P68366	TBA4A	Tubulin alpha-4A chain	7.1		448	49.924
P68371	TBB4B	Tubulin beta-4B chain	11.5	17.7322	445	49.83
P78386	KRT85	Keratin, type II cuticular Hb5	1.4		507	55.802
P80188	NGAL	Neutrophil gelatinase-associated lipocalin	63.6	22.2458	198	22.588
P80303	NUCB2	Nucleobindin-2	72.4	23.3965	420	50.222
P80511	S10AC	Protein S100-A12	46.7	19.3519	92	10.575
P80748	LV321	Immunoglobulin lambda variable 3-21	48.7	21.711	117	12.446
P81605	DCD	Dermcidin	46.4	22.2184	110	11.284
P98088	MUC5A	Mucin-5AC	11.2	20.9066	5654	585.56
P98095	FBLN2	Fibulin-2	0.8	16.3733	1184	126.57
P98160	PGBM	Basement membrane-specific heparan sulfate proteoglycan core protein	35.9	24.7293	4391	468.83
Q01459	DIAC	Di-N-acetylchitobiase	3.4	15.3506	385	43.759
Q01469	FABP5	Fatty acid-binding protein 5	64.4	18.4711	135	15.164
Q02413	DSG1	Desmoglein-1	16.2	21.4609	1049	113.75
Q02487	DSC2	Desmocollin-2	2.9	17.0897	901	99.961
Q02809	PLOD1	Procollagen-lysine,2-oxoglutarate 5-dioxygenase 1	18.3	19.4452	727	83.549
Q02818	NUCB1	Nucleobindin-1	43.8	20.8694	461	53.879
Q03591	FHR1	Complement factor H-related protein 1	8.5	15.039	330	37.65
Q04609	FOLH1	Glutamate carboxypeptidase 2	1.2	14.4933	750	84.33
Q04695	K1C17	Keratin, type I cytoskeletal 17	38.4	17.1195	432	48.105
Q06828	FMOD	Fibromodulin	12.8	16.2065	376	43.178
Q06830	PRDX1	Peroxiredoxin-1	40.2	19.337	199	22.11
Q08188	TGM3	Protein-glutamine gamma-glutamyltransferase E	6.2	17.4702	693	76.631
Q08380	LG3BP	Galectin-3-binding protein	39.7	23.8394	585	65.33
Q08431	MFGM	Lactadherin	7	17.0165	387	43.104
Q08554	DSC1	Desmocollin-1	7.7	19.9752	894	99.986
Q10471	GALT2	Polypeptide N-acetylgalactosaminyltransferase 2	3.9	14.4408	571	64.732
Q11201	SIA4A	CMP-N-acetylneuraminate-beta-galactosamide-alpha-2,3-sialyltransferase 1	4.7	17.2822	340	39.075
Q12805	FBLN3	EGF-containing fibulin-like extracellular matrix protein 1	5.7	14.4622	493	54.64
Q12841	FSTL1	Follistatin-related protein 1	3.9	13.7507	308	34.985
Q12926	ELAV2	ELAV-like protein 2	5.8	16.47	359	39.503
Q13162	PRDX4	Peroxiredoxin-4	21.8	18.5846	271	30.54
Q13217	DNJC3	DnaJ homolog subfamily C member 3	46	21.5032	504	57.579
Q13421	MSLN	Mesothelin	44.1	25.0332	630	68.985
Q13438	OS9	Protein OS-9	1.5	16.0321	667	75.561
Q13444	ADA15	Disintegrin and metalloproteinase domain-containing protein 15	1.9	14.0384	863	92.958
Q13510	ASAH1	Acid ceramidase	17.5	18.7201	395	44.659
Q13591	SEM5A	Semaphorin-5A	1.5	20.2019	1074	120.61
Q13835	PKP1	Plakophilin-1	9.9	18.0119	747	82.86
Q13867	BLMH	Bleomycin hydrolase	7.9	16.9966	455	52.562
Q14050	CO9A3	Collagen alpha-3(IX) chain	3.1	16.7036	684	63.615
Q14118	DAG1	Dystroglycan 1	5.4	18.5323	895	97.44
Q14393	GAS6	Growth arrest-specific protein 6	3.1	15.8446	678	74.925
Q14508	WFDC2	WAP four-disulfide core domain protein 2	24.2	20.2496	124	12.993
Q14515	SPRL1	SPARC-like protein 1	12.3	17.3331	664	75.207
Q14697	GANAB	Neutral alpha-glucosidase AB	17.2	19.668	944	106.87
Q15293	RCN1	Reticulocalbin-1	4.8	16.3231	331	38.89
Q15517	CDSN	Corneodesmosin	4.3	17.4784	529	51.607
Q15782	CH3L2	Chitinase-3-like protein 2	23.3	20.4323	390	43.5
Q15828	CYTM	Cystatin-M	13.4	14.1326	149	16.511
Q16378	PROL4	Proline-rich protein 4	37.3	28.1935	134	15.097
Q16537	2A5E	Serine/threonine-protein phosphatase 2A 56 kDa regulatory subunit epsilon isoform	1.9	19.5857	467	54.699
Q16610	ECM1	Extracellular matrix protein 1	5	16.8608	540	60.673
Q16651	PRSS8	Prostasin	9.6	20.0869	343	36.431
Q16769	QPCT	Glutaminyl-peptide cyclotransferase	6.1	14.605	361	40.876
Q2M2I5	K1C24	Keratin, type I cytoskeletal 24	2.1		525	55.087
Q3SY84	K2C71	Keratin, type II cytoskeletal 71	7.8	18.7434	523	57.291
Q562R1	ACTBL	Beta-actin-like protein 2	10.9		376	42.003
Q5D862	FILA2	Filaggrin-2	10.2	19.4015	2391	248.07
Q5SGD2	PPM1L	Protein phosphatase 1L	3.6	15.4646	360	41.053
Q5T749	KPRP	Keratinocyte proline-rich protein	15.7	19.7816	579	64.135
Q5T750	KPLCE	Protein KPLCE	8.4	18.0085	250	26.238
Q5TEC6	H37	Histone H3-7	8.1	14.541	136	15.43
Q5XKE5	K2C79	Keratin, type II cytoskeletal 79	14.8		535	57.835
Q6FI13	H2A2A	Histone H2A type 2-A	14.6	19.6441	130	14.095
Q6MZM9	PRR27	Proline-rich protein 27	23.7	21.7032	219	22.72
Q6NUJ1	SAPL1	Proactivator polypeptide-like 1	5.8	20.6278	521	56.626
Q6P531	GGT6	Glutathione hydrolase 6	4.3	16.0372	493	50.509
Q6PCB0	VWA1	von Willebrand factor A domain-containing protein 1	15.3	17.3472	445	46.804
Q6UWP8	SBSN	Suprabasin	12.2	16.0584	590	60.54
Q6UXB2	CXL17	C-X-C motif chemokine 17	33.6	22.7738	119	13.819
Q6UXB3	LYPD2	Ly6/PLAUR domain-containing protein 2	11.2	16.6832	125	13.115
Q6ZVX7	FBX50	F-box only protein 50	9.5	15.5762	275	30.847
Q71DI3	H32	Histone H3.2	8.1	16.7655	136	15.388
Q7Z3Y8	K1C27	Keratin, type I cytoskeletal 27	3.9		459	49.823
Q7Z3Z0	K1C25	Keratin, type I cytoskeletal 25	4		450	49.317
Q7Z406	MYH14	Myosin-14	0.8	15.9177	1995	227.87
Q7Z794	K2C1B	Keratin, type II cytoskeletal 1b	7.1	15.6539	578	61.802
Q7Z7A1	CNTRL	Centriolin	0.5	19.6833	2325	268.88
Q7Z7D3	VTCN1	V-set domain-containing T-cell activation inhibitor 1	4.6	14.5339	282	30.878
Q86UD1	OAF	Out at first protein homolog	13.2	19.8913	273	30.688
Q86X29	LSR	Lipolysis-stimulated lipoprotein receptor	7.9	19.1566	649	71.438
Q86YZ3	HORN	Hornerin	13.7	20.5152	2850	282.39
Q8N1N4	K2C78	Keratin, type II cytoskeletal 78	22.1	19.9706	520	56.865
Q8N474	SFRP1	Secreted frizzled-related protein 1	36.9	22.2432	314	35.385
Q8NBJ4	GOLM1	Golgi membrane protein 1	19.5	19.2196	401	45.333
Q8NCL4	GALT6	Polypeptide N-acetylgalactosaminyltransferase 6	10.1	18.4551	622	71.158
Q8NES3	LFNG	Beta-1,3-N-acetylglucosaminyltransferase lunatic fringe	17.4	18.231	379	41.773
Q8TAX7	MUC7	Mucin-7	5.6	16.6243	377	39.158
Q8TER0	SNED1	Sushi, nidogen and EGF-like domain-containing protein 1	2.1	18.2874	1413	152.2
Q8TF30	WHAMM	WASP homolog-associated protein with actin, membranes and microtubules	2.1	23.2489	809	90.923
Q8WVQ1	CANT1	Soluble calcium-activated nucleotidase 1	13.7	17.6012	401	44.839
Q8WVV4	POF1B	Protein POF1B	3.2	16.81	589	68.064
Q8WXI7	MUC16	Mucin-16	0.2	16.2576	14507	1519.2
Q92743	HTRA1	Serine protease HTRA1	14	19.2361	480	51.286
Q92820	GGH	Gamma-glutamyl hydrolase	4.1	16.2027	318	35.964
Q92896	GSLG1	Golgi apparatus protein 1	5.3	17.9468	1179	134.55
Q93077	H2A1C	Histone H2A type 1-C	14.6		130	14.105
Q96BQ1	FAM3D	Protein FAM3D	14.3	17.8258	224	24.963
Q96DA0	PAUF	Pancreatic adenocarcinoma up-regulated factor	38.4	21.4054	172	18.878
Q96DR8	MUCL1	Mucin-like protein 1	10	20.0632	90	9.0391
Q96EU7	C1GLC	C1GALT1-specific chaperone 1	3.5	17.6479	318	36.382
Q96P63	SPB12	Serpin B12	7.2	17.5789	405	46.276
Q96Q89	KI20B	Kinesin-like protein KIF20B	0.5	22.565	1820	210.63
Q96S96	PEBP4	Phosphatidylethanolamine-binding protein 4	48	19.9076	227	25.733
Q99497	PARK7	Parkinson disease protein 7	7.9	16.0239	189	19.891
Q99538	LGMN	Legumain	5.8	16.8634	433	49.411
Q99574	NEUS	Neuroserpin	7.3	18.0597	410	46.426
Q99685	MGLL	Monoglyceride lipase	6.3	14.9829	303	33.261
Q99880	H2B1L	Histone H2B type 1-L	37.3	20.6582	126	13.952
Q99935	PROL1	Opiorphin prepropeptide	37.1	27.2832	248	27.216
Q9BRK5	CAB45	45 kDa calcium-binding protein	36.5	20.1185	362	41.806
Q9BWS9	CHID1	Chitinase domain-containing protein 1	11.2	17.4484	393	44.94
Q9BXJ1	C1QT1	Complement C1q tumor necrosis factor-related protein 1	4.6	15.4016	281	31.742
Q9BYD5	CNFN	Cornifelin	19.6	15.0605	112	12.376
Q9C075	K1C23	Keratin, type I cytoskeletal 23	8.1	17.1981	422	48.131
Q9GZZ8	LACRT	Extracellular glycoprotein lacritin	47.1	28.2034	138	14.246
Q9H3R0	KDM4C	Lysine-specific demethylase 4C	2	17.4922	1056	119.98
Q9HAT2	SIAE	Sialate O-acetylesterase	4.8	15.5869	523	58.314
Q9HC84	MUC5B	Mucin-5B	0.4		5762	596.33
Q9HCY8	S10AE	Protein S100-A14	28.8	16.0548	104	11.662
Q9NRA1	PDGFC	Platelet-derived growth factor C	8.1	16.9528	345	39.029
Q9NRJ3	CCL28	C-C motif chemokine 28	15	15.164	127	14.279
Q9NZP8	C1RL	Complement C1r subcomponent-like protein	3.1	16.6101	487	53.498
Q9NZT1	CALL5	Calmodulin-like protein 5	17.1	18.9034	146	15.892
Q9UBC9	SPRR3	Small proline-rich protein 3	8.9	15.4232	169	18.154
Q9UBG3	CRNN	Cornulin	20.6	19.3666	495	53.533
Q9UBR2	CATZ	Cathepsin Z	8.9	16.1477	303	33.868
Q9UBT3	DKK4	Dickkopf-related protein 4	16.5	18.1942	224	24.875
Q9UGM3	DMBT1	Deleted in malignant brain tumors 1 protein	36.3	26.038	2413	260.73
Q9UHD0	IL19	Interleukin-19	20.3	16.7212	177	20.452
Q9UJJ9	GNPTG	N-acetylglucosamine-1-phosphotransferase subunit gamma	13.4	17.6829	305	33.973
Q9UL25	RAB21	Ras-related protein Rab-21	9.3	18.2912	225	24.347
Q9ULV0	MYO5B	Unconventional myosin-Vb	0.7	19.5124	1848	213.67
Q9UNW1	MINP1	Multiple inositol polyphosphate phosphatase 1	4.1	13.5001	487	55.051
Q9Y4L1	HYOU1	Hypoxia up-regulated protein 1	3.6	16.4448	999	111.33

## Sheet: 38) S3 (387)
S3 (387): The 387 proteins identified in individual sample S3 using Protocol F
Accession	Gene Name	Protein Description	Protein Coverage	Log 2 Protein Intensity	Protein Length	Protein Molecular Weight (kDa)
A0A075B6H7	KV37	Probable non-functional immunoglobulin kappa variable 3-7	7.8		116	12.783
A0A075B6H9	LV469	Immunoglobulin lambda variable 4-69	43.7	16.1986	119	12.773
A0A075B6I0	LV861	Immunoglobulin lambda variable 8-61	13.1	19.3911	122	12.814
A0A075B6I9	LV746	Immunoglobulin lambda variable 7-46	13.7	13.7895	117	12.468
A0A075B6J9	LV218	Immunoglobulin lambda variable 2-18	28.8	19.6981	118	12.412
A0A075B6K0	LV316	Immunoglobulin lambda variable 3-16	7.8		115	12.466
A0A075B6K4	LV310	Immunoglobulin lambda variable 3-10	35.7	21.7932	115	12.441
A0A075B6K5	LV39	Immunoglobulin lambda variable 3-9	23.5		115	12.332
A0A075B6R2	HV404	Immunoglobulin heavy variable 4-4	13.7		117	12.848
A0A075B6R9	KVD24	Probable non-functional immunoglobulin kappa variable 2D-24	38.3		120	13.079
A0A075B6S2	KVD29	Immunoglobulin kappa variable 2D-29	29.2	15.6767	120	13.143
A0A075B6S5	KV127	Immunoglobulin kappa variable 1-27	13.7		117	12.711
A0A075B6S6	KVD30	Immunoglobulin kappa variable 2D-30	33.3		120	13.215
A0A087WSX0	LV545	Immunoglobulin lambda variable 5-45	13.8	14.5622	123	13.162
A0A087WSY6	KVD15	Immunoglobulin kappa variable 3D-15	18.3		115	12.534
A0A0A0MS15	HV349	Immunoglobulin heavy variable 3-49	26.1	18.7997	119	13.056
A0A0B4J1V0	HV315	Immunoglobulin heavy variable 3-15	47.9	20.4261	119	12.926
A0A0B4J1V1	HV321	Immunoglobulin heavy variable 3-21	42.7	13.8527	117	12.839
A0A0B4J1V6	HV373	Immunoglobulin heavy variable 3-73	23.5	13.5999	119	12.858
A0A0B4J1X5	HV374	Immunoglobulin heavy variable 3-74	23.9	14.7992	117	12.839
A0A0B4J1X8	HV343	Immunoglobulin heavy variable 3-43	23.7	17.4105	118	13.077
A0A0B4J1Y9	HV372	Immunoglobulin heavy variable 3-72	46.2	18.2233	119	13.203
A0A0C4DH25	KVD20	Immunoglobulin kappa variable 3D-20	19.8		116	12.515
A0A0C4DH33	HV124	Immunoglobulin heavy variable 1-24	12.8	13.7157	117	12.824
A0A0C4DH34	HV428	Immunoglobulin heavy variable 4-28	12.8	15.1609	117	13.124
A0A0C4DH35	HV335	Probable non-functional immunoglobulin heavy variable 3-35	9.4	13.9007	117	12.81
A0A0C4DH36	HV338	Probable non-functional immunoglobulin heavy variable 3-38	17.2	16.7682	116	12.758
A0A0C4DH67	KV108	Immunoglobulin kappa variable 1-8	45.2	18.9591	115	12.537
A0A0C4DH68	KV224	Immunoglobulin kappa variable 2-24	38.3	20.439	120	13.079
A0A0J9YX35	HV64D	Immunoglobulin heavy variable 3-64D	26.5	16.921	117	12.822
A0A0J9YXX1	HV5X1	Immunoglobulin heavy variable 5-10-1	10.3	14.8724	117	12.772
A0M8Q6	IGLC7	Immunoglobulin lambda constant 7	46.2	15.9561	106	11.253
A2NJV5	KV229	Immunoglobulin kappa variable 2-29	16.7	20.5877	120	13.085
O00115	DNS2A	Deoxyribonuclease-2-alpha	3.3	14.7197	360	39.58
O00299	CLIC1	Chloride intracellular channel protein 1	7.5	15.7445	241	26.922
O00391	QSOX1	Sulfhydryl oxidase 1	11.1	17.8705	747	82.577
O00584	RNT2	Ribonuclease T2	29.3	19.6757	256	29.48
O00592	PODXL	Podocalyxin	5.7	15.963	558	58.635
O00754	MA2B1	Lysosomal alpha-mannosidase	1.6	13.0894	1011	113.74
O14745	NHRF1	Na(+)/H(+) exchange regulatory cofactor NHE-RF1	7.8	16.4977	358	38.868
O14773	TPP1	Tripeptidyl-peptidase 1	12.3	19.9237	563	61.247
O15041	SEM3E	Semaphorin-3E	1.8	14.5375	775	89.227
O43405	COCH	Cochlin	2	14.8243	550	59.482
O43490	PROM1	Prominin-1	5.9	16.9958	865	97.201
O43505	B4GA1	Beta-1,4-glucuronyltransferase 1	2.7	13.909	415	47.119
O43852	CALU	Calumenin	17.5	20.0763	315	37.106
O60888	CUTA	Protein CutA	22.9	16.0128	179	19.116
O75094	SLIT3	Slit homolog 3 protein	0.9	15.2729	1523	167.71
O75556	SG2A1	Mammaglobin-B	75.8	28.6511	95	10.884
O75787	RENR	Renin receptor	5.1	14.9898	350	39.008
O75888	TNF13	Tumor necrosis factor ligand superfamily member 13	11.2	16.9903	250	27.433
O95395	GCNT3	Beta-1,3-galactosyl-O-glycosyl-glycoprotein beta-1,6-N-acetylglucosaminyltransferase 3	8.4	17.0814	438	50.863
O95436	NPT2B	Sodium-dependent phosphate transport protein 2B	2.6	14.6669	690	75.759
O95793	STAU1	Double-stranded RNA-binding protein Staufen homolog 1	3.6	15.7108	577	63.182
O95841	ANGL1	Angiopoietin-related protein 1	15.1	18.0189	491	56.719
O95967	FBLN4	EGF-containing fibulin-like extracellular matrix protein 2	3.8	13.7374	443	49.405
O95968	SG1D1	Secretoglobin family 1D member 1	48.9	27.2692	90	9.898
P00352	AL1A1	Aldehyde dehydrogenase 1A1	20.4	17.8701	501	54.861
P00450	CERU	Ceruloplasmin	33.4	22.6289	1065	122.22
P00558	PGK1	Phosphoglycerate kinase 1	6.7	16.7666	417	44.614
P00738	HPT	Haptoglobin	49.3	24.839	406	45.205
P00751	CFAB	Complement factor B	11.8	18.0626	764	85.532
P01009	A1AT	Alpha-1-antitrypsin	12.4	19.2358	418	46.736
P01011	AACT	Alpha-1-antichymotrypsin	26	19.8197	423	47.65
P01024	CO3	Complement C3	21	21.2899	1663	187.15
P01033	TIMP1	Metalloproteinase inhibitor 1	57	20.9342	207	23.171
P01034	CYTC	Cystatin-C	51.4	23.9283	146	15.799
P01036	CYTS	Cystatin-S	80.1	28.1913	141	16.214
P01037	CYTN	Cystatin-SN	75.9	24.8756	141	16.387
P01591	IGJ	Immunoglobulin J chain	74.8	26.27	159	18.098
P01594	KV133	Immunoglobulin kappa variable 1-33	13.7	18.2063	117	12.848
P01599	KV117	Immunoglobulin kappa variable 1-17	12.8	17.8205	117	12.778
P01601	KVD16	Immunoglobulin kappa variable 1D-16	13.7	17.764	117	12.73
P01602	KV105	Immunoglobulin kappa variable 1-5	17.9	18.0562	117	12.781
P01611	KVD12	Immunoglobulin kappa variable 1D-12	31.6	17.5949	117	12.62
P01614	KVD40	Immunoglobulin kappa variable 2D-40	30.6	17.0605	121	13.31
P01615	KVD28	Immunoglobulin kappa variable 2D-28	16.7	22.4748	120	12.957
P01619	KV320	Immunoglobulin kappa variable 3-20	46.6	20.3882	116	12.557
P01624	KV315	Immunoglobulin kappa variable 3-15	26.1	21.6013	115	12.496
P01700	LV147	Immunoglobulin lambda variable 1-47	29.1	20.0599	117	12.283
P01701	LV151	Immunoglobulin lambda variable 1-51	11.1	16.0428	117	12.249
P01703	LV140	Immunoglobulin lambda variable 1-40	17.8	17.9092	118	12.301
P01705	LV223	Immunoglobulin lambda variable 2-23	14.2	17.013	113	11.893
P01706	LV211	Immunoglobulin lambda variable 2-11	50.4	18.0499	119	12.644
P01709	LV208	Immunoglobulin lambda variable 2-8	17.8	16.5491	118	12.382
P01714	LV319	Immunoglobulin lambda variable 3-19	8	19.2966	112	12.042
P01717	LV325	Immunoglobulin lambda variable 3-25	8.9		112	12.011
P01762	HV311	Immunoglobulin heavy variable 3-11	26.5		117	12.909
P01763	HV348	Immunoglobulin heavy variable 3-48	26.5		117	12.812
P01764	HV323	Immunoglobulin heavy variable 3-23	61.5	16.7358	117	12.582
P01766	HV313	Immunoglobulin heavy variable 3-13	25.9	18.5286	116	12.506
P01767	HV353	Immunoglobulin heavy variable 3-53	17.2		116	12.769
P01780	HV307	Immunoglobulin heavy variable 3-7	51.3	20.4379	117	12.943
P01782	HV309	Immunoglobulin heavy variable 3-9	33.1	18.1532	118	12.945
P01824	HV439	Immunoglobulin heavy variable 4-39	12.8	20.3436	125	13.917
P01833	PIGR	Polymeric immunoglobulin receptor	58.2	27.8629	764	83.283
P01834	IGKC	Immunoglobulin kappa constant	93.5	25.256	107	11.765
P01860	IGHG3	Immunoglobulin heavy constant gamma 3	4.3		446	49.092
P01861	IGHG4	Immunoglobulin heavy constant gamma 4	4.8		396	43.831
P01871	IGHM	Immunoglobulin heavy constant mu	40.7	24.3327	474	51.923
P01876	IGHA1	Immunoglobulin heavy constant alpha 1	68.6	27.7975	398	42.848
P01877	IGHA2	Immunoglobulin heavy constant alpha 2	47.3		391	42.333
P02533	K1C14	Keratin, type I cytoskeletal 14	51.3	21.0137	472	51.561
P02538	K2C6A	Keratin, type II cytoskeletal 6A	39.9	21.4752	564	60.044
P02750	A2GL	Leucine-rich alpha-2-glycoprotein	31.1	17.8661	347	38.177
P02763	A1AG1	Alpha-1-acid glycoprotein 1	13.4	17.3818	201	23.539
P02765	FETUA	Alpha-2-HS-glycoprotein	10.1	14.6855	367	39.34
P02768	ALBU	Albumin	84.7	24.992	609	69.366
P02774	VTDB	Vitamin D-binding protein	11.6	16.5528	474	52.917
P02787	TRFE	Serotransferrin	14	18.4758	698	77.049
P02788	TRFL	Lactotransferrin	91.4	30.9887	710	78.181
P02814	SMR3B	Submaxillary gland androgen-regulated protein 3B	26.6	17.8955	79	8.1875
P03950	ANGI	Angiogenin	51	20.8042	147	16.55
P03973	SLPI	Antileukoproteinase	75	25.111	132	14.326
P04004	VTNC	Vitronectin	7.7	16.5159	478	54.305
P04066	FUCO	Tissue alpha-L-fucosidase	4.3	13.2636	466	53.688
P04075	ALDOA	Fructose-bisphosphate aldolase A	15.9	16.1499	364	39.42
P04083	ANXA1	Annexin A1	43.6	19.7641	346	38.714
P04156	PRIO	Major prion protein	4.7	15.8869	253	27.661
P04211	LV743	Immunoglobulin lambda variable 7-43	6	16.6315	117	12.451
P04259	K2C6B	Keratin, type II cytoskeletal 6B	31.4		564	60.066
P04264	K2C1	Keratin, type II cytoskeletal 1	61.2	25.6268	644	66.038
P04406	G3P	Glyceraldehyde-3-phosphate dehydrogenase	20	18.8004	335	36.053
P04430	KV116	Immunoglobulin kappa variable 1-16	17.9	16.8832	117	12.618
P04432	KVD39	Immunoglobulin kappa variable 1D-39	31.6	18.5	117	12.737
P04433	KV311	Immunoglobulin kappa variable 3-11	26.1	19.8587	115	12.575
P04792	HSPB1	Heat shock protein beta-1	40	20.2684	205	22.782
P05090	APOD	Apolipoprotein D	23.3	19.8425	189	21.275
P05109	S10A8	Protein S100-A8	24.7	17.2992	93	10.834
P05186	PPBT	Alkaline phosphatase, tissue-nonspecific isozyme	2.7	15.7341	524	57.304
P05787	K2C8	Keratin, type II cytoskeletal 8	7.5	14.5913	483	53.704
P06310	KV230	Immunoglobulin kappa variable 2-30	42.5	21.8354	120	13.185
P06312	KV401	Immunoglobulin kappa variable 4-1	19.8	20.3211	121	13.38
P06396	GELS	Gelsolin	40.8	22.1338	782	85.696
P06702	S10A9	Protein S100-A9	54.4	19.3671	114	13.242
P06703	S10A6	Protein S100-A6	18.9	14.9919	90	10.18
P06733	ENOA	Alpha-enolase	32.9	20.3858	434	47.168
P06753	TPM3	Tropomyosin alpha-3 chain	10.2		285	32.95
P07237	PDIA1	Protein disulfide-isomerase	26	18.9265	508	57.116
P07339	CATD	Cathepsin D	31.1	20.7335	412	44.552
P07355	ANXA2	Annexin A2	44.5	19.782	339	38.604
P07602	SAP	Prosaposin	31.9	22.261	524	58.112
P07686	HEXB	Beta-hexosaminidase subunit beta	11.7	25.5571	556	63.137
P07711	CATL1	Procathepsin L	22.2	19.5045	333	37.564
P07737	PROF1	Profilin-1	12.9	15.0926	140	15.054
P07858	CATB	Cathepsin B	36.3	22.4207	339	37.821
P07951	TPM2	Tropomyosin beta chain	4.9		284	32.85
P08174	DAF	Complement decay-accelerating factor	16.5	18.2193	381	41.4
P08571	CD14	Monocyte differentiation antigen CD14	31.5	20.074	375	40.076
P08582	TRFM	Melanotransferrin	4.7	16.7052	738	80.214
P08603	CFAH	Complement factor H	2.2	16.7878	1231	139.09
P08727	K1C19	Keratin, type I cytoskeletal 19	48.5	20.7004	400	44.105
P08729	K2C7	Keratin, type II cytoskeletal 7	7.7	14.0199	469	51.385
P08779	K1C16	Keratin, type I cytoskeletal 16	23.5	17.5609	473	51.267
P09211	GSTP1	Glutathione S-transferase P	44.3	18.4555	210	23.356
P09228	CYTT	Cystatin-SA	46.8	18.3768	141	16.445
P09668	CATH	Pro-cathepsin H	2.7	14.4185	335	37.393
P09958	FURIN	Furin	3.7	15.2884	794	86.677
P0CF74	IGLC6	Immunoglobulin lambda constant 6	50.9		106	11.276
P0CG48	UBC	Polyubiquitin-C	21	14.1111	685	77.038
P0DMV8	HS71A	Heat shock 70 kDa protein 1A	5	17.6346	641	70.051
P0DOX2	IGA2	Immunoglobulin alpha-2 heavy chain	46.2	24.7021	455	48.934
P0DOX3	IGD	Immunoglobulin delta heavy chain	1.6	14.5071	512	56.224
P0DOX5	IGG1	Immunoglobulin gamma-1 heavy chain	10	18.4818	449	49.328
P0DOX6	IGM	Immunoglobulin mu heavy chain	30.4	16.9572	576	63.485
P0DOX7	IGK	Immunoglobulin kappa light chain	57.9	27.182	214	23.379
P0DOX8	IGL1	Immunoglobulin lambda-1 light chain	55.6	22.8676	216	22.83
P0DOY2	IGLC2	Immunoglobulin lambda constant 2	93.4	26.2203	106	11.293
P0DOY3	IGLC3	Immunoglobulin lambda constant 3	93.4		106	11.265
P0DP01	HV108	Immunoglobulin heavy variable 1-8	12.8	15.5697	117	12.992
P0DP02	HVC33	Immunoglobulin heavy variable 3-30-3	33.3	19.521	117	12.989
P0DP03	HVC05	Immunoglobulin heavy variable 3-30-5	26.5	18.8818	117	12.947
P0DP04	HV43D	Immunoglobulin heavy variable 3-43D	33.1		118	13.017
P0DP09	KV113	Immunoglobulin kappa variable 1-13	31.6	18.8139	117	12.569
P0DP25	CALM3	Calmodulin-3	10.7	15.3698	149	16.837
P0DTE1	HV383	Probable non-functional immunoglobulin heavy variable 3-38-3	7.8		115	12.671
P0DUB6	AMY1A	Alpha-amylase 1A	26	19.1358	511	57.767
P10599	THIO	Thioredoxin	39	18.1188	105	11.737
P10909	CLUS	Clusterin	41.9	24.5249	449	52.494
P11021	BIP	Endoplasmic reticulum chaperone BiP	7.2	17.866	654	72.332
P11142	HSP7C	Heat shock cognate 71 kDa protein	2.3	15.2901	646	70.897
P12109	CO6A1	Collagen alpha-1(VI) chain	1.4	15.1923	1028	108.53
P12259	FA5	Coagulation factor V	3.3	16.5328	2224	251.7
P12273	PIP	Prolactin-inducible protein	77.4	27.3882	146	16.572
P12830	CADH1	Cadherin-1	5.6	20.339	882	97.455
P13284	GILT	Gamma-interferon-inducible lysosomal thiol reductase	4.4	16.129	250	27.963
P13645	K1C10	Keratin, type I cytoskeletal 10	52.4	24.454	584	58.826
P13647	K2C5	Keratin, type II cytoskeletal 5	38.5	21.0039	590	62.378
P13987	CD59	CD59 glycoprotein	16.4	19.7522	128	14.177
P14138	EDN3	Endothelin-3	13.9	17.8267	238	25.454
P14314	GLU2B	Glucosidase 2 subunit beta	13.6	19.3009	528	59.425
P14555	PA2GA	Phospholipase A2, membrane associated	68.1	27.2681	144	16.083
P14618	KPYM	Pyruvate kinase PKM	9.2	17.13	531	57.936
P14625	ENPL	Endoplasmin	9.3	17.7629	803	92.468
P14923	PLAK	Junction plakoglobin	6.3	17.2921	745	81.744
P15291	B4GT1	Beta-1,4-galactosyltransferase 1	3	15.0692	398	43.92
P15309	PPAP	Prostatic acid phosphatase	3.9	14.2895	386	44.566
P15311	EZRI	Ezrin	6.1	17.1113	586	69.412
P15328	FOLR1	Folate receptor alpha	14.8	16.7682	257	29.819
P15515	HIS1	Histatin-1	36.8	14.4542	57	6.9628
P15814	IGLL1	Immunoglobulin lambda-like polypeptide 1	7	15.9723	213	22.963
P15907	SIAT1	Beta-galactoside alpha-2,6-sialyltransferase 1	5.4	16.6598	406	46.604
P15924	DESP	Desmoplakin	1.7	17.4769	2871	331.77
P16035	TIMP2	Metalloproteinase inhibitor 2	6.8	16.9639	220	24.399
P16070	CD44	CD44 antigen	1.6	15.7568	742	81.537
P17066	HSP76	Heat shock 70 kDa protein 6	4.2	16.384	643	71.027
P19012	K1C15	Keratin, type I cytoskeletal 15	9.2		456	49.211
P19013	K2C4	Keratin, type II cytoskeletal 4	43.3	21.6366	520	56.143
P19021	AMD	Peptidyl-glycine alpha-amidating monooxygenase	4.3	17.0283	973	108.33
P19113	DCHS	Histidine decarboxylase	1.7	15.6683	662	74.14
P19957	ELAF	Elafin	34.2	16.9409	117	12.269
P20061	TCO1	Transcobalamin-1	25.6	22.1672	433	48.206
P21246	PTN	Pleiotrophin	20.8	18.1364	168	18.942
P21741	MK	Midkine	25.9	17.4401	143	15.585
P21926	CD9	CD9 antigen	15.4	17.7015	228	25.416
P21980	TGM2	Protein-glutamine gamma-glutamyltransferase 2	1.9	14.7863	687	77.328
P22079	PERL	Lactoperoxidase	37.9	22.6738	712	80.287
P22352	GPX3	Glutathione peroxidase 3	23.9	17.7375	226	25.552
P23083	HV102	Immunoglobulin heavy variable 1-2	11.1	12.6271	117	13.085
P23284	PPIB	Peptidyl-prolyl cis-trans isomerase B	5.6	15.0945	216	23.742
P23526	SAHH	Adenosylhomocysteinase	3.5	13.7727	432	47.716
P25311	ZA2G	Zinc-alpha-2-glycoprotein	63.8	28.0234	298	34.258
P25774	CATS	Cathepsin S	2.4	15.6802	331	37.495
P26038	MOES	Moesin	1.6		577	67.819
P26447	S10A4	Protein S100-A4	31.7	20.0415	101	11.728
P27797	CALR	Calreticulin	4.3	15.5354	417	48.141
P28325	CYTD	Cystatin-D	28.9	17.3602	142	16.08
P28799	GRN	Progranulin	12.5	20.5812	593	63.544
P30041	PRDX6	Peroxiredoxin-6	8.5	16.0887	224	25.035
P30044	PRDX5	Peroxiredoxin-5, mitochondrial	5.1	12.8013	214	22.086
P30086	PEBP1	Phosphatidylethanolamine-binding protein 1	7	16.4663	187	21.057
P30740	ILEU	Leukocyte elastase inhibitor	2.9	15.3899	379	42.741
P30838	AL3A1	Aldehyde dehydrogenase, dimeric NADP-preferring	2.6	15.05	453	50.394
P31025	LCN1	Lipocalin-1	78.4	28.9977	176	19.25
P31151	S10A7	Protein S100-A7	12.9	13.7538	101	11.471
P31944	CASPE	Caspase-14	12.4	16.8311	242	27.679
P31949	S10AB	Protein S100-A11	56.2	18.8723	105	11.74
P32119	PRDX2	Peroxiredoxin-2	12.1	14.8686	198	21.892
P33778	H2B1B	Histone H2B type 1-B	11.9		126	13.95
P34096	RNAS4	Ribonuclease 4	56.5	22.3471	147	16.84
P35527	K1C9	Keratin, type I cytoskeletal 9	54.9	24.3237	623	62.064
P35908	K22E	Keratin, type II cytoskeletal 2 epidermal	58.4		639	65.432
P40394	ADH7	All-trans-retinol dehydrogenase [NAD(+)] ADH7	6.7	16.1566	386	41.481
P40925	MDHC	Malate dehydrogenase, cytoplasmic	5.1	15.005	334	36.426
P43251	BTD	Biotinidase	3.9	16.3357	543	61.132
P48723	HSP13	Heat shock 70 kDa protein 13	11.9	17.6835	471	51.927
P49257	LMAN1	Protein ERGIC-53	11.8	14.7771	510	57.548
P49788	TIG1	Retinoic acid receptor responder protein 1	7.5	17.227	294	33.285
P50238	CRIP1	Cysteine-rich protein 1	49.4	19.8623	77	8.5328
P50591	TNF10	Tumor necrosis factor ligand superfamily member 10	4.3	15.1482	281	32.509
P50897	PPT1	Palmitoyl-protein thioesterase 1	4.9	16.567	306	34.193
P50995	ANX11	Annexin A11	2.4	13.4738	505	54.389
P51648	AL3A2	Aldehyde dehydrogenase family 3 member A2	2.5		485	54.847
P52565	GDIR1	Rho GDP-dissociation inhibitor 1	8.3	13.7408	204	23.207
P55058	PLTP	Phospholipid transfer protein	27	20.9781	493	54.739
P55064	AQP5	Aquaporin-5	8.3	19.4207	265	28.292
P59666	DEF3	Neutrophil defensin 3	9.6	17.8506	94	10.245
P60174	TPIS	Triosephosphate isomerase	20.9	17.8172	249	26.669
P60709	ACTB	Actin, cytoplasmic 1	52	21.2053	375	41.736
P60903	S10AA	Protein S100-A10	17.5	14.8637	97	11.203
P61626	LYSC	Lysozyme C	87.2	29.6029	148	16.537
P61769	B2MG	Beta-2-microglobulin	71.4	23.5275	119	13.714
P61916	NPC2	NPC intracellular cholesterol transporter 2	29.8	18.2223	151	16.57
P62328	TYB4	Thymosin beta-4	31.8	19.6846	44	5.0526
P62805	H4	Histone H4	42.7	16.9666	103	11.367
P62937	PPIA	Peptidyl-prolyl cis-trans isomerase A	24.2	17.7074	165	18.012
P63104	1433Z	14-3-3 protein zeta/delta	17.1	17.2334	245	27.745
P63261	ACTG	Actin, cytoplasmic 2	47.5		375	41.792
P63313	TYB10	Thymosin beta-10	36.4	16.6565	44	5.0256
P67936	TPM4	Tropomyosin alpha-4 chain	11.7	15.5501	248	28.521
P68104	EF1A1	Elongation factor 1-alpha 1	3.5	15.0401	462	50.14
P68133	ACTS	Actin, alpha skeletal muscle	26.3		377	42.051
P80188	NGAL	Neutrophil gelatinase-associated lipocalin	40.9	19.2094	198	22.588
P80303	NUCB2	Nucleobindin-2	66	23.143	420	50.222
P80748	LV321	Immunoglobulin lambda variable 3-21	23.1	20.1816	117	12.446
P81605	DCD	Dermcidin	25.5	20.4385	110	11.284
P98088	MUC5A	Mucin-5AC	3.3	17.107	5654	585.56
P98160	PGBM	Basement membrane-specific heparan sulfate proteoglycan core protein	37.5	25.2156	4391	468.83
Q01459	DIAC	Di-N-acetylchitobiase	19.5	18.2008	385	43.759
Q02413	DSG1	Desmoglein-1	6.5	17.2989	1049	113.75
Q02487	DSC2	Desmocollin-2	1.1	17.3549	901	99.961
Q02809	PLOD1	Procollagen-lysine,2-oxoglutarate 5-dioxygenase 1	22.7	19.738	727	83.549
Q02818	NUCB1	Nucleobindin-1	49.5	20.5425	461	53.879
Q04695	K1C17	Keratin, type I cytoskeletal 17	17.8	13.5206	432	48.105
Q06828	FMOD	Fibromodulin	27.1	19.062	376	43.178
Q06830	PRDX1	Peroxiredoxin-1	29.6	18.571	199	22.11
Q08380	LG3BP	Galectin-3-binding protein	37.6	23.062	585	65.33
Q08431	MFGM	Lactadherin	7.8	16.0429	387	43.104
Q08554	DSC1	Desmocollin-1	1.9	14.4566	894	99.986
Q11201	SIA4A	CMP-N-acetylneuraminate-beta-galactosamide-alpha-2,3-sialyltransferase 1	4.7	17.2344	340	39.075
Q12841	FSTL1	Follistatin-related protein 1	3.9	13.4657	308	34.985
Q12926	ELAV2	ELAV-like protein 2	5.8	19.3346	359	39.503
Q13162	PRDX4	Peroxiredoxin-4	21.8	19.7057	271	30.54
Q13217	DNJC3	DnaJ homolog subfamily C member 3	41.9	21.4625	504	57.579
Q13228	SBP1	Methanethiol oxidase	4.7	14.0411	472	52.39
Q13296	SG2A2	Mammaglobin-A	12.9	15.9333	93	10.499
Q13421	MSLN	Mesothelin	45.9	25.1623	630	68.985
Q13438	OS9	Protein OS-9	5.8	17.4846	667	75.561
Q13449	LSAMP	Limbic system-associated membrane protein	9.2	15.5739	338	37.393
Q13510	ASAH1	Acid ceramidase	2.5	15.0198	395	44.659
Q14050	CO9A3	Collagen alpha-3(IX) chain	3.1	16.6479	684	63.615
Q14118	DAG1	Dystroglycan 1	7.7	18.6974	895	97.44
Q14508	WFDC2	WAP four-disulfide core domain protein 2	11.3	20.2629	124	12.993
Q14515	SPRL1	SPARC-like protein 1	26.2	19.7345	664	75.207
Q14525	KT33B	Keratin, type I cuticular Ha3-II	2.2	18.9596	404	46.213
Q14697	GANAB	Neutral alpha-glucosidase AB	10.8	18.9511	944	106.87
Q15293	RCN1	Reticulocalbin-1	6.9	14.7121	331	38.89
Q15782	CH3L2	Chitinase-3-like protein 2	27.2	19.2189	390	43.5
Q16270	IBP7	Insulin-like growth factor-binding protein 7	5.7	15.4472	282	29.13
Q16378	PROL4	Proline-rich protein 4	37.3	28.5085	134	15.097
Q16651	PRSS8	Prostasin	9.6	18.4805	343	36.431
Q16769	QPCT	Glutaminyl-peptide cyclotransferase	6.1	14.7614	361	40.876
Q3SY84	K2C71	Keratin, type II cytoskeletal 71	6.3	16.0162	523	57.291
Q562R1	ACTBL	Beta-actin-like protein 2	10.9		376	42.003
Q5T749	KPRP	Keratinocyte proline-rich protein	7.8	17.0218	579	64.135
Q5XKE5	K2C79	Keratin, type II cytoskeletal 79	10.8		535	57.835
Q6FI13	H2A2A	Histone H2A type 2-A	21.5	17.4518	130	14.095
Q6MZM9	PRR27	Proline-rich protein 27	23.7	21.4704	219	22.72
Q6NUJ1	SAPL1	Proactivator polypeptide-like 1	3.6	14.9817	521	56.626
Q6PCB0	VWA1	von Willebrand factor A domain-containing protein 1	10.3	17.4254	445	46.804
Q6UXB2	CXL17	C-X-C motif chemokine 17	47.1	23.7063	119	13.819
Q6UXB3	LYPD2	Ly6/PLAUR domain-containing protein 2	11.2	16.3534	125	13.115
Q6UXI9	NPNT	Nephronectin	5.8	17.5399	565	61.906
Q7Z3Y8	K1C27	Keratin, type I cytoskeletal 27	6.5	15.3821	459	49.823
Q7Z3Z0	K1C25	Keratin, type I cytoskeletal 25	4		450	49.317
Q7Z406	MYH14	Myosin-14	0.9	15.5501	1995	227.87
Q7Z794	K2C1B	Keratin, type II cytoskeletal 1b	3.6		578	61.802
Q7Z7A1	CNTRL	Centriolin	0.5	18.2378	2325	268.88
Q7Z7M9	GALT5	Polypeptide N-acetylgalactosaminyltransferase 5	1.3	14.3777	940	106.26
Q86UD1	OAF	Out at first protein homolog	10.3	17.0843	273	30.688
Q86X29	LSR	Lipolysis-stimulated lipoprotein receptor	12.9	19.5113	649	71.438
Q86YZ3	HORN	Hornerin	4.4	16.0115	2850	282.39
Q8IWU5	SULF2	Extracellular sulfatase Sulf-2	1.5	15.941	870	100.45
Q8N1N4	K2C78	Keratin, type II cytoskeletal 78	6.9	14.0438	520	56.865
Q8N474	SFRP1	Secreted frizzled-related protein 1	38.2	23.1612	314	35.385
Q8N4A0	GALT4	Polypeptide N-acetylgalactosaminyltransferase 4	6.1	15.2032	578	66.665
Q8NBJ4	GOLM1	Golgi membrane protein 1	28.4	20.3523	401	45.333
Q8NBJ7	SUMF2	Inactive C-alpha-formylglycine-generating enzyme 2	5	16.0191	301	33.843
Q8NCL4	GALT6	Polypeptide N-acetylgalactosaminyltransferase 6	19.1	18.6847	622	71.158
Q8NES3	LFNG	Beta-1,3-N-acetylglucosaminyltransferase lunatic fringe	24.3	18.2011	379	41.773
Q8NFT8	DNER	Delta and Notch-like epidermal growth factor-related receptor	2	14.2127	737	78.474
Q8TAX7	MUC7	Mucin-7	5.6	18.7745	377	39.158
Q8TER0	SNED1	Sushi, nidogen and EGF-like domain-containing protein 1	2.1	18.9092	1413	152.2
Q8TF30	WHAMM	WASP homolog-associated protein with actin, membranes and microtubules	2.1	21.4835	809	90.923
Q8WVQ1	CANT1	Soluble calcium-activated nucleotidase 1	7.2	15.6426	401	44.839
Q8WXG9	AGRV1	Adhesion G-protein coupled receptor V1	0.1	18.2415	6306	693.06
Q92520	FAM3C	Protein FAM3C	5.3	15.3412	227	24.68
Q92743	HTRA1	Serine protease HTRA1	21	19.7262	480	51.286
Q92896	GSLG1	Golgi apparatus protein 1	4.7	17.087	1179	134.55
Q93077	H2A1C	Histone H2A type 1-C	21.5		130	14.105
Q96BQ1	FAM3D	Protein FAM3D	26.3	19.0299	224	24.963
Q96DA0	PAUF	Pancreatic adenocarcinoma up-regulated factor	59.3	21.731	172	18.878
Q96DR8	MUCL1	Mucin-like protein 1	10	20.9251	90	9.0391
Q96EU7	C1GLC	C1GALT1-specific chaperone 1	6.6	14.6335	318	36.382
Q96Q89	KI20B	Kinesin-like protein KIF20B	0.5	23.4205	1820	210.63
Q96S96	PEBP4	Phosphatidylethanolamine-binding protein 4	47.6	19.7166	227	25.733
Q99519	NEUR1	Sialidase-1	2.7	16.2474	415	45.467
Q99538	LGMN	Legumain	12.2	15.9868	433	49.411
Q99574	NEUS	Neuroserpin	18.8	18.7497	410	46.426
Q99880	H2B1L	Histone H2B type 1-L	11.9	16.1528	126	13.952
Q99935	PROL1	Opiorphin prepropeptide	37.1	27.5243	248	27.216
Q99969	RARR2	Retinoic acid receptor responder protein 2	11	14.1409	163	18.617
Q9BRK5	CAB45	45 kDa calcium-binding protein	30.9	20.0956	362	41.806
Q9BWS9	CHID1	Chitinase domain-containing protein 1	17.6	18.5088	393	44.94
Q9BXJ1	C1QT1	Complement C1q tumor necrosis factor-related protein 1	4.6	15.2156	281	31.742
Q9GZN4	BSSP4	Brain-specific serine protease 4	4.1	13.6201	317	33.731
Q9GZZ8	LACRT	Extracellular glycoprotein lacritin	47.1	28.6775	138	14.246
Q9H173	SIL1	Nucleotide exchange factor SIL1	3.5	17.5079	461	52.084
Q9H2G2	SLK	STE20-like serine/threonine-protein kinase	1	22.1855	1235	142.69
Q9H3R0	KDM4C	Lysine-specific demethylase 4C	2	15.8107	1056	119.98
Q9HAT2	SIAE	Sialate O-acetylesterase	2.7	14.4058	523	58.314
Q9NQX5	NPDC1	Neural proliferation differentiation and control protein 1	8.6	16.7525	325	34.516
Q9NRA1	PDGFC	Platelet-derived growth factor C	5.2	15.4555	345	39.029
Q9NRJ3	CCL28	C-C motif chemokine 28	20.5	15.9159	127	14.279
Q9NZP8	C1RL	Complement C1r subcomponent-like protein	6	15.614	487	53.498
Q9NZT1	CALL5	Calmodulin-like protein 5	9.6	17.0383	146	15.892
Q9UBG3	CRNN	Cornulin	24.4	18.2915	495	53.533
Q9UBR2	CATZ	Cathepsin Z	19.5	18.2022	303	33.868
Q9UBT3	DKK4	Dickkopf-related protein 4	11.6	18.1443	224	24.875
Q9UBX1	CATF	Cathepsin F	3.9	14.9725	484	53.365
Q9UGM3	DMBT1	Deleted in malignant brain tumors 1 protein	38.4	26.2702	2413	260.73
Q9UHD0	IL19	Interleukin-19	31.6	16.783	177	20.452
Q9UJJ9	GNPTG	N-acetylglucosamine-1-phosphotransferase subunit gamma	30.2	18.5	305	33.973
Q9UL25	RAB21	Ras-related protein Rab-21	9.3	17.9045	225	24.347
Q9UNW1	MINP1	Multiple inositol polyphosphate phosphatase 1	2.3	15.1117	487	55.051
Q9Y2Q3	GSTK1	Glutathione S-transferase kappa 1	6.2	14.1231	226	25.497
Q9Y4L1	HYOU1	Hypoxia up-regulated protein 1	5.7	16.5309	999	111.33

[truncated: 6 more sheets: 39) S4 (647), 40) S5 (439), 41) S6 (486), 42) S7 (587), 43) J8 (667), 44) J9 (703)]
